# Supplementary material for: Pyruvate kinase M2 deregulation enhances the metastatic potential of tongue squamous cell carcinoma
Source: Oncotarget. 2017 Jul 17;8(40):68252–62. doi: 10.18632/oncotarget.19291 (PMC5620253; doi:10.18632/oncotarget.19291)
Supplement: Supplementary file 2 [file oncotarget-08-68252-s002.xls]

## Sheet: Sheet1
Gene title	Gene symbol	UM1	UM2	UM2/UM1
matrix metallopeptidase 9 (gelatinase B, 92kDa gelatinase, 92kDa type IV collagenase)	MMP9	5340.87	163.225	0.0305615
protein tyrosine phosphatase, receptor-type, Z polypeptide 1	PTPRZ1	160.318	6.8701	0.042853
transmembrane protein 16A	TMEM16A	589.836	9.90812	0.0167981
interleukin 13 receptor, alpha 2	IL13RA2	251.784	12.4944	0.0496235
SLIT and NTRK-like family, member 6	SLITRK6	128.548	9.22439	0.0717583
fibronectin leucine rich transmembrane protein 2	FLRT2	2336.22	15.0716	0.00645126
B-cell CLL/lymphoma 11B (zinc finger protein)	BCL11B	169.155	10.0231	0.059254
Transcribed locus	---	343.405	86.0135	0.250473
collagen, type III, alpha 1 (Ehlers-Danlos syndrome type IV, autosomal dominant)	COL3A1	255.24	16.1366	0.0632215
cadherin 11, type 2, OB-cadherin (osteoblast)	CDH11	54.6872	8.80691	0.161042
SLIT and NTRK-like family, member 6	SLITRK6	68.4198	9.55153	0.139602
collagen, type III, alpha 1 (Ehlers-Danlos syndrome type IV, autosomal dominant)	COL3A1	398.716	14.5281	0.0364372
fibronectin leucine rich transmembrane protein 2	FLRT2	522.236	37.7068	0.0722026
---	---	297.791	22.4121	0.0752611
B-cell CLL/lymphoma 11B (zinc finger protein)	BCL11B	131.148	12.4408	0.0948607
endothelin receptor type A	EDNRA	165.292	12.4034	0.0750391
transmembrane protein 16A	TMEM16A	413.492	45.5292	0.110109
leucine rich repeat containing 8 family, member C	LRRC8C	2338.54	94.1387	0.0402553
dedicator of cytokinesis 4	DOCK4	76.4714	11.9051	0.15568
endothelin receptor type A	EDNRA	52.7067	6.08551	0.11546
protocadherin 10	PCDH10	132.594	15.1336	0.114135
bone morphogenetic protein 2	BMP2	650.721	73.9259	0.113606
SLIT and NTRK-like family, member 6	SLITRK6	26.0905	5.64148	0.216228
CDNA FLJ37485 fis, clone BRAWH2014379	---	991.033	60.3683	0.0609145
Fibronectin leucine rich transmembrane protein 2	FLRT2	409.184	12.6642	0.0309498
pentraxin-related gene, rapidly induced by IL-1 beta	PTX3	718.768	180.619	0.251289
CDNA FLJ37485 fis, clone BRAWH2014379	---	388.423	27.2242	0.0700889
histone cluster 1, H2bh	HIST1H2BH	605.184	60.4607	0.0999047
chromosome 11 open reading frame 32	C11orf32	789.86	133.907	0.169533
sortilin-related receptor, L(DLR class) A repeats-containing	SORL1	893.525	145.487	0.162824
bone morphogenetic protein 2	BMP2	714.103	76.3178	0.106872
chondroitin sulfate proteoglycan 4	CSPG4	158.484	46.9483	0.296233
interleukin 1 receptor, type II	IL1R2	414.1	15.5632	0.0375831
B-cell CLL/lymphoma 11A (zinc finger protein)	BCL11A	50.8859	10.4697	0.205749
transmembrane protein 46	TMEM46	873.833	211.428	0.241954
jagged 1 (Alagille syndrome)	JAG1	936.215	55.1075	0.0588621
CDNA FLJ13731 fis, clone PLACE3000142	---	436.228	68.3444	0.156671
collagen, type III, alpha 1 (Ehlers-Danlos syndrome type IV, autosomal dominant)	COL3A1	36.4488	7.13675	0.195802
collagen, type V, alpha 2	COL5A2	609.876	80.7621	0.132424
chromosome 1 open reading frame 43	C1orf43	368.584	47.4148	0.12864
cysteine/tyrosine-rich 1	CYYR1	84.5191	13.0729	0.154674
Leucine rich repeat containing 8 family, member B	LRRC8B	133.515	20.8653	0.156277
interleukin 1 receptor, type II	IL1R2	282.402	25.0323	0.0886408
fibronectin leucine rich transmembrane protein 3	FLRT3	261.574	8.89313	0.0339986
ring finger 144B	RNF144B	167.112	27.0348	0.161777
visinin-like 1	VSNL1	206.337	17.3434	0.0840539
ST3 beta-galactoside alpha-2,3-sialyltransferase 5	ST3GAL5	141.221	22.9256	0.162338
guanine nucleotide binding protein (G protein), gamma 11	GNG11	443.895	91.7457	0.206683
visinin-like 1	VSNL1	53.021	10.0966	0.190426
collagen, type V, alpha 2	COL5A2	1145.03	189.992	0.165927
lysosomal associated multispanning membrane protein 5	LAPTM5	187.288	57.027	0.304489
ring finger 144B	RNF144B	923.426	103.653	0.112248
chromosome X open reading frame 57	CXorf57	48.6185	8.54014	0.175656
hypothetical protein LOC284262	LOC284262	121.016	27.5212	0.227417
hypothetical LOC554202	LOC554202	679.297	209.703	0.308706
KIAA1622	KIAA1622	173.472	35.8244	0.206514
fibronectin leucine rich transmembrane protein 3	FLRT3	214.876	12.3722	0.0575781
nucleoporin 153kDa	NUP153	263.339	70.1591	0.266421
forkhead box Q1	FOXQ1	582.643	381.613	0.654969
MRNA; cDNA DKFZp779M2422 (from clone DKFZp779M2422)	---	192.023	15.6125	0.0813052
serpin peptidase inhibitor, clade E (nexin, plasminogen activator inhibitor type 1), member 2	SERPINE2	2559.06	1842.06	0.719821
musculin (activated B-cell factor-1)	MSC	251.99	65.4899	0.259891
neuron navigator 3 /// similar to neuron navigator 3	LOC652725 /// NAV3	38.9764	14.8576	0.381195
coiled-coil domain containing 69	CCDC69	76.9811	14.7122	0.191115
contactin 1	CNTN1	252.777	34.0553	0.134725
endothelin receptor type A	EDNRA	71.226	20.3326	0.285466
vascular endothelial growth factor C	VEGFC	1355.66	278.207	0.205219
Homo sapiens, clone IMAGE:4105785, mRNA	---	155.13	35.9659	0.231844
outer dense fiber of sperm tails 2-like	ODF2L	498.838	84.4127	0.169219
polyglutamine binding protein 1	PQBP1	860.546	513.92	0.597203
chloride channel, calcium activated, family member 2	CLCA2	2071.43	10.3653	0.00500392
Heparan sulfate (glucosamine) 3-O-sulfotransferase 3B1	HS3ST3B1	156.876	40.895	0.260683
jagged 1 (Alagille syndrome)	JAG1	135.782	31.6851	0.233352
monoamine oxidase A	MAOA	194.22	29.6255	0.152536
Jagged 1 (Alagille syndrome)	JAG1	395.508	35.9855	0.0909854
CDNA FLJ43100 fis, clone CTONG2003100	---	92.6742	22.6168	0.244047
endothelial cell-specific molecule 1	ESM1	68.4209	9.21338	0.134657
family with sequence similarity 43, member A	FAM43A	51.3074	17.0091	0.331514
phosphodiesterase 7A	PDE7A	260.14	57.9366	0.222713
neuron navigator 1	NAV1	208.666	46.1919	0.221368
myotubularin related protein 11	MTMR11	378.525	130.978	0.346023
ATPase, aminophospholipid transporter-like, class I, type 8A, member 2	ATP8A2	50.7894	13.3844	0.263528
cysteine/tyrosine-rich 1	CYYR1	57.8887	11.6125	0.2006
forkhead box L1	FOXL1	102.509	38.2948	0.373574
polyglutamine binding protein 1	PQBP1	1279.42	849.862	0.664254
family with sequence similarity 91, member A2	FAM91A2	1393.93	179.432	0.128723
lysosomal associated multispanning membrane protein 5	LAPTM5	119.889	48.2375	0.402349
polymerase (DNA directed), epsilon 2 (p59 subunit)	POLE2	995.431	442.255	0.444285
jagged 1 (Alagille syndrome)	JAG1	4896.91	681.223	0.139113
hydroxysteroid (17-beta) dehydrogenase 2	HSD17B2	321.267	225.205	0.700991
family with sequence similarity 91, member A2	FAM91A2	1248.02	177.185	0.141972
helicase, lymphoid-specific	HELLS	483.547	81.8533	0.169277
zinc finger protein 326	ZNF326	108.776	39.2178	0.360538
synovial sarcoma, X breakpoint 2 interacting protein	SSX2IP	813.848	206.285	0.253468
annexin A10	ANXA10	222.203	39.7864	0.179054
neuron navigator 3	NAV3	424.481	187.396	0.441472
CDNA FLJ45905 fis, clone OCBBF3026576	---	40.6777	14.4557	0.355371
Contactin 1	CNTN1	290.176	13.3155	0.0458877
Full-length cDNA clone CS0DD001YA12 of Neuroblastoma Cot 50-normalized of Homo sapiens (human)	---	578.932	50.0425	0.0864394
leucine rich repeat containing 8 family, member D	LRRC8D	1396.05	649.397	0.465166
homeobox A7	HOXA7	310.009	116.882	0.377028
KIAA1622	KIAA1622	61.1262	14.8673	0.243223
dual specificity phosphatase 6	DUSP6	569.765	115.356	0.202462
chloride channel, calcium activated, family member 2	CLCA2	2095.32	11.6912	0.00557966
EP300 interacting inhibitor of differentiation 2	EID2	324.809	168.957	0.520173
outer dense fiber of sperm tails 2-like	ODF2L	547.325	86.8471	0.158676
Zic family member 2 (odd-paired homolog, Drosophila)	ZIC2	602.031	38.9612	0.0647163
family with sequence similarity 91, member A2 /// hypothetical FLJ39739 /// hypothetical protein LOC727820	FAM91A2 /// FLJ39739 /// LOC727820	1274.83	183.557	0.143985
fasciculation and elongation protein zeta 1 (zygin I)	FEZ1	1274.93	14.2858	0.0112052
epidermal retinal dehydrogenase 2	RDHE2	114.296	19.7717	0.172987
complement factor H /// complement factor H-related 1	CFH /// CFHR1	368.064	9.32173	0.0253264
adaptor-related protein complex 1, sigma 2 subunit	AP1S2	152.394	44.9318	0.29484
Primary neuroblastoma cDNA, clone:Nbla04246, full insert sequence	---	32.6411	9.84914	0.30174
coiled-coil domain containing 15	CCDC15	39.3303	22.6029	0.574695
chloride channel, calcium activated, family member 2	CLCA2	1690.48	26.1451	0.0154661
protein kinase, cAMP-dependent, catalytic, beta	PRKACB	685.136	186.399	0.272061
phosphoprotein associated with glycosphingolipid microdomains 1	PAG1	91.7554	14.6753	0.159939
v-maf musculoaponeurotic fibrosarcoma oncogene homolog (avian)	MAF	55.9479	19.8311	0.354457
neuron navigator 1	NAV1	352.581	52.0992	0.147765
pleckstrin homology-like domain, family A, member 1	PHLDA1	333.672	74.2022	0.22238
glomulin, FKBP associated protein	GLMN	950.315	150.897	0.158787
KDEL (Lys-Asp-Glu-Leu) containing 1	KDELC1	181.053	20.4289	0.112833
neuron navigator 1	NAV1	272.867	62.4052	0.228702
KIAA1622	KIAA1622	197.606	70.7974	0.358276
heparan sulfate 2-O-sulfotransferase 1	HS2ST1	493.418	178.554	0.361871
metal response element binding transcription factor 2	MTF2	688.478	130.003	0.188827
zinc finger, BED-type containing 2	ZBED2	624.61	205.764	0.329428
jagged 1 (Alagille syndrome)	JAG1	5499.97	862.063	0.15674
zinc finger protein 804A	ZNF804A	66.1392	33.8434	0.5117
Full length insert cDNA clone ZD69D05	---	111.325	23.3038	0.209331
ribonuclease P/MRP 25kDa subunit	RPP25	100.389	26.39	0.262878
Hypothetical protein LOC730034	LOC730034	25.2002	9.27788	0.368166
KIAA0101	KIAA0101	683.783	240.835	0.35221
Parathyroid hormone-like peptide mRNA, 3' end	---	1869.66	657.448	0.351641
jumonji C domain containing histone demethylase 1 homolog D (S. cerevisiae)	JHDM1D	187.863	20.2685	0.10789
WW domain containing oxidoreductase	WWOX	92.6467	43.9719	0.474619
WD repeat domain 76	WDR76	255.871	109.861	0.42936
cathepsin C	CTSC	552.636	34.5843	0.0625807
keratin 31	KRT31	61.5865	14.9119	0.24213
solute carrier family 22 (organic cation transporter), member 1	SLC22A1	1958.77	31.6897	0.0161783
synovial sarcoma, X breakpoint 2 interacting protein	SSX2IP	826.258	265.137	0.320889
collagen, type XII, alpha 1	COL12A1	477.05	191.505	0.401436
histone cluster 1, H4k /// histone cluster 1, H4j	HIST1H4J /// HIST1H4K	251.004	72.8557	0.290257
WD repeat and HMG-box DNA binding protein 1	WDHD1	389.243	149.266	0.383479
calcitonin receptor-like	CALCRL	36.8189	13.4413	0.365066
pleckstrin 2	PLEK2	2798.06	765.945	0.273742
emopamil binding protein (sterol isomerase)	EBP	1550.95	1239.7	0.799314
meiotic nuclear divisions 1 homolog (S. cerevisiae)	MND1	170.137	75.4848	0.44367
dual specificity phosphatase 6	DUSP6	339.053	80.6393	0.237837
protein kinase, cAMP-dependent, catalytic, beta	PRKACB	1760.33	625.086	0.355095
MAP/microtubule affinity-regulating kinase 1	MARK1	194.574	21.9454	0.112787
Full-length cDNA clone CS0DF025YM09 of Fetal brain of Homo sapiens (human)	---	261.483	80.0411	0.306105
tumor protein p63	TP63	1041.2	21.7165	0.0208572
calcitonin receptor-like	CALCRL	38.7469	14.822	0.382533
ras homolog gene family, member B	RHOB	742.323	199.277	0.268451
monoamine oxidase A	MAOA	266.675	55.1299	0.20673
rotatin	RTTN	1987.08	98.413	0.0495264
synovial sarcoma, X breakpoint 2 interacting protein	SSX2IP	547.774	190.733	0.348197
teashirt zinc finger homeobox 3	TSHZ3	309.808	117.067	0.377869
emopamil binding protein (sterol isomerase)	EBP	1199.26	928.071	0.77387
parathyroid hormone-like hormone	PTHLH	541.425	212.373	0.392249
ATPase, Ca++ transporting, plasma membrane 1	ATP2B1	910.324	611.497	0.671736
secretogranin V (7B2 protein)	SCG5	517.223	68.3733	0.132193
collagen, type XII, alpha 1	COL12A1	1099.55	593.413	0.539689
influenza virus NS1A binding protein	IVNS1ABP	2158.42	930.713	0.4312
nuclear factor I/A	NFIA	115.853	32.4244	0.279876
family with sequence similarity 69, member A	FAM69A	574.535	288.341	0.501869
denticleless homolog (Drosophila)	DTL	1105.69	261.24	0.236269
distal-less homeobox 1	DLX1	310.426	74.3696	0.239573
suppressor of variegation 3-9 homolog 1 (Drosophila)	SUV39H1	448.901	294.1	0.655155
interleukin 24	IL24	1662.11	43.714	0.0263003
monoamine oxidase A	MAOA	91.5574	23.1261	0.252586
---	---	147.158	29.2588	0.198825
syntaxin binding protein 5 (tomosyn)	STXBP5	111.416	33.7004	0.302474
gephyrin	GPHN	185.684	42.3376	0.228009
tumor protein p63	TP63	443.577	17.8136	0.0401591
CDNA FLJ33024 fis, clone THYMU1000532, moderately similar to HIGH-AFFINITY CAMP-SPECIFIC 3',5'-CYCLIC PHOSPHODIESTERASE (EC 3.1.4.17)	---	376.895	120.671	0.320171
synovial sarcoma, X breakpoint 2 interacting protein	SSX2IP	259.983	98.4001	0.378486
jumonji C domain containing histone demethylase 1 homolog D (S. cerevisiae)	JHDM1D	348.191	66.8263	0.191924
suppressor of cytokine signaling 2	SOCS2	119.291	23.0201	0.192975
dual specificity phosphatase 6	DUSP6	371.742	79.7747	0.214597
chromosome 6 open reading frame 151	C6orf151	346.424	119.555	0.345111
anthrax toxin receptor 2	ANTXR2	1146.16	98.9293	0.0863134
CD83 molecule	CD83	971.612	294.049	0.302641
tumor protein p63	TP63	362.218	19.4789	0.0537766
nudix (nucleoside diphosphate linked moiety X)-type motif 11	NUDT11	64.1242	28.1476	0.438954
MAD1 mitotic arrest deficient-like 1 (yeast)	MAD1L1	589.354	93.6982	0.158984
centrosomal protein 170kDa /// centrosomal protein 170kDa-like	CEP170 /// CEP170L	210.084	55.1894	0.262702
collagen, type XII, alpha 1	COL12A1	218.419	105.818	0.484474
UCHL5 interacting protein	UCHL5IP	149.501	79.8819	0.534325
phospholipase A2, group IVA (cytosolic, calcium-dependent)	PLA2G4A	59.0735	6.92517	0.11723
protein phosphatase 2 (formerly 2A), regulatory subunit A, beta isoform	PPP2R1B	262.926	113.781	0.432749
ATPase, Ca++ transporting, plasma membrane 1	ATP2B1	445.917	304.185	0.682157
methylenetetrahydrofolate dehydrogenase (NADP+ dependent) 1, methenyltetrahydrofolate cyclohydrolase, formyltetrahydrofolate synthetase	MTHFD1	3206.88	1487.04	0.463703
bradykinin receptor B1	BDKRB1	351.683	20.4502	0.0581496
family with sequence similarity 69, member A	FAM69A	612.459	323.779	0.528653
TAF5 RNA polymerase II, TATA box binding protein (TBP)-associated factor, 100kDa	TAF5	337.359	107.283	0.318007
bradykinin receptor B2	BDKRB2	170.847	34.0951	0.199564
TIMELESS interacting protein	TIPIN	657.556	169.279	0.257436
phosphoribosyl pyrophosphate synthetase 1	PRPS1	528.572	306.383	0.579643
transforming growth factor, beta receptor III	TGFBR3	41.3071	14.2636	0.345305
ephrin-A1	EFNA1	1083.99	283.123	0.261185
CDNA FLJ31436 fis, clone NT2NE2000636	---	491.576	100.992	0.205446
neuron navigator 3	NAV3	124.706	61.7456	0.495131
gap junction protein, beta 6, 30kDa	GJB6	1403.85	12.3105	0.00876911
interferon epsilon 1	IFNE1	32.7125	13.2184	0.404078
sema domain, seven thrombospondin repeats (type 1 and type 1-like), transmembrane domain (TM) and short cytoplasmic domain, (semaphorin) 5A	SEMA5A	247.978	256.867	1.03585
MRNA full length insert cDNA clone EUROIMAGE 1913076	---	992.853	21.3706	0.0215244
coiled-coil domain containing 18	CCDC18	82.0258	26.7759	0.326433
pleckstrin homology-like domain, family A, member 1 /// hypothetical LOC652993	LOC652993 /// PHLDA1	242.627	77.035	0.317504
thymopoietin	TMPO	291.915	135.317	0.463549
hepatoma-derived growth factor, related protein 3	HDGFRP3	1447.52	638.26	0.440934
CTD (carboxy-terminal domain, RNA polymerase II, polypeptide A) small phosphatase like 2	CTDSPL2	551.58	206.51	0.374398
metastasis suppressor 1	MTSS1	95.4119	19.9212	0.208792
cysteine conjugate-beta lyase 2	CCBL2	319.046	121.609	0.381165
family with sequence similarity 120C	FAM120C	96.0242	51.8497	0.539965
RAB27A, member RAS oncogene family	RAB27A	847.061	303.463	0.358254
zinc finger protein 585A	ZNF585A	154.226	128.602	0.833853
PHD finger protein 14	PHF14	381.65	151.103	0.395921
ATP-binding cassette, sub-family A (ABC1), member 13	ABCA13	13.9468	5.87569	0.421293
hepatoma-derived growth factor, related protein 3	HDGFRP3	544.993	247.307	0.453781
CDNA clone IMAGE:4797099	---	73.056	14.2268	0.194739
TSC22 domain family, member 1	TSC22D1	2105.82	919.713	0.436748
chloride channel, calcium activated, family member 2	CLCA2	3129.83	10.7334	0.00342938
retinoblastoma binding protein 8	RBBP8	1827.14	488.566	0.267394
phospholipid transfer protein	PLTP	369.318	109.116	0.295453
centrosomal protein 170kDa	CEP170	458.147	139.98	0.305534
origin recognition complex, subunit 1-like (yeast)	ORC1L	263.569	111.602	0.423427
metastasis suppressor 1	MTSS1	2213.69	536.398	0.24231
Transcribed locus	---	86.7512	35.9883	0.414845
CDNA clone IMAGE:4842353	---	1012.15	283.556	0.280153
Transcribed locus	---	43.6385	17.3536	0.397668
solute carrier family 7 (cationic amino acid transporter, y+ system), member 2	SLC7A2	223.35	74.3908	0.333069
histone cluster 1, H2be	HIST1H2BE	145.514	47.5659	0.326883
DDHD domain containing 1	DDHD1	104.553	56.383	0.539275
Bloom syndrome	BLM	333.256	136.413	0.409335
hypothetical protein LOC201725	LOC201725	373.615	169.781	0.454429
DnaJ (Hsp40) homolog, subfamily B, member 4	DNAJB4	443.303	113.475	0.255976
down-regulator of transcription 1, TBP-binding (negative cofactor 2)	DR1	2363.3	644.864	0.272866
meiosis-specific nuclear structural 1	MNS1	120.359	66.7835	0.554869
MAS-related GPR, member X3	MRGPRX3	44.5275	12.61	0.283196
GTP cyclohydrolase 1 (dopa-responsive dystonia)	GCH1	1309.43	390.043	0.297873
spastic ataxia of Charlevoix-Saguenay (sacsin)	SACS	402.077	74.4358	0.185128
deleted in lymphocytic leukemia, 2 /// deleted in lymphocytic leukemia 2-like	DLEU2 /// DLEU2L	361.349	110.408	0.305545
leupaxin	LPXN	35.8288	18.4128	0.51391
kelch-like 13 (Drosophila)	KLHL13	82.0397	12.9406	0.157736
thioredoxin domain containing 13	TXNDC13	201.8	79.5123	0.394016
Fanconi anemia, complementation group I	FANCI	657.983	236.92	0.360071
parathyroid hormone-like hormone	PTHLH	2045.42	749.933	0.366641
SET binding protein 1	SETBP1	62.9657	22.0153	0.349639
Contactin 1	CNTN1	26.2485	6.28659	0.239502
quaking homolog, KH domain RNA binding (mouse)	QKI	391.222	204.471	0.522648
interleukin 1, alpha	IL1A	4640.78	19.5579	0.00421435
hypothetical protein LOC201725	LOC201725	166.601	79.6762	0.478246
pleckstrin homology-like domain, family A, member 1	PHLDA1	739.005	171.592	0.232193
B-cell CLL/lymphoma 11A (zinc finger protein)	BCL11A	19.2681	8.74882	0.454058
synovial sarcoma, X breakpoint 2 interacting protein	SSX2IP	997.223	384.302	0.385373
cathepsin C	CTSC	459.14	13.1071	0.028547
---	---	315.692	209.698	0.664251
transmembrane protein with EGF-like and two follistatin-like domains 1	TMEFF1	221.316	166.259	0.751231
cytochrome P450, family 27, subfamily B, polypeptide 1	CYP27B1	316.975	21.969	0.0693084
transmembrane emp24 protein transport domain containing 5	TMED5	92.6048	28.5911	0.308744
putative homeodomain transcription factor 2	PHTF2	677.324	212.29	0.313424
lipoma HMGIC fusion partner	LHFP	577.922	124.774	0.215901
ATPase, class VI, type 11B	ATP11B	76.8237	20.8487	0.271384
synovial sarcoma, X breakpoint 2 interacting protein	SSX2IP	291.065	125.723	0.431942
transmembrane protein with EGF-like and two follistatin-like domains 1	TMEFF1	144.553	100.679	0.696484
centrosomal protein 170kDa	CEP170	947.201	252.383	0.266451
influenza virus NS1A binding protein	IVNS1ABP	582.6	319.05	0.54763
carbohydrate (N-acetylglucosamine-6-O) sulfotransferase 2	CHST2	33.4094	13.32	0.398692
coagulation factor C homolog, cochlin (Limulus polyphemus)	COCH	27.3424	21.4257	0.783607
chondroitin sulfate proteoglycan 4	CSPG4	83.1186	57.3312	0.689752
cytochrome P450, family 26, subfamily B, polypeptide 1	CYP26B1	59.5592	16.5204	0.277378
adaptor-related protein complex 1, sigma 2 subunit	AP1S2	264.162	111.083	0.420511
Cdk5 and Abl enzyme substrate 2	CABLES2	404.847	123.018	0.303863
hepatoma-derived growth factor, related protein 3	HDGFRP3	1312.79	584.275	0.445063
UCHL5 interacting protein	UCHL5IP	308.043	189.723	0.615896
RAB27A, member RAS oncogene family	RAB27A	682.756	268.116	0.392697
metastasis suppressor 1	MTSS1	55.9022	17.6548	0.315816
iroquois homeobox 4	IRX4	338.163	142.86	0.42246
cyclin-dependent kinase 6	CDK6	181.726	75.1155	0.413345
leucine rich repeat containing 8 family, member C	LRRC8C	73.8333	32.3005	0.437479
ninein (GSK3B interacting protein)	NIN	174.743	64.4519	0.368838
cyclin E2	CCNE2	872.125	295.415	0.338731
metal response element binding transcription factor 2	MTF2	1876.34	528.046	0.281424
zinc finger protein 326	ZNF326	1409.13	695.463	0.493539
nuclear factor I/A	NFIA	129.446	41.1771	0.318102
serpin peptidase inhibitor, clade H (heat shock protein 47), member 1, (collagen binding protein 1)	SERPINH1	2363.4	902.24	0.381755
down-regulator of transcription 1, TBP-binding (negative cofactor 2)	DR1	1831.61	463.241	0.252914
down-regulator of transcription 1, TBP-binding (negative cofactor 2)	DR1	2310.67	646.377	0.279735
THAP domain containing 10	THAP10	288.572	123.831	0.429117
myotubularin related protein 11	MTMR11	335.19	162.37	0.484412
gephyrin	GPHN	233.451	67.5461	0.289337
EP300 interacting inhibitor of differentiation 2B	EID2B	23.6465	14.557	0.615607
replication factor C (activator 1) 2, 40kDa	RFC2	999.609	397.084	0.397239
transmembrane protein 200A	TMEM200A	366.241	90.4101	0.24686
SIN3 homolog A, transcription regulator (yeast)	SIN3A	306.457	150.931	0.492503
homeodomain interacting protein kinase 2	HIPK2	705.604	377.923	0.535601
TAF9B RNA polymerase II, TATA box binding protein (TBP)-associated factor, 31kDa /// similar to transcription associated factor 9B	LOC728198 /// TAF9B	591.386	345.865	0.584838
four and a half LIM domains 1	FHL1	206.184	42.0409	0.203901
podoplanin	PDPN	643.689	40.1662	0.0624001
chromosome 9 open reading frame 40	C9orf40	380.899	230.297	0.604613
non-SMC condensin II complex, subunit D3	NCAPD3	712.704	343.122	0.481437
Transforming growth factor, beta receptor III	TGFBR3	52.3882	22.3944	0.42747
TAF5 RNA polymerase II, TATA box binding protein (TBP)-associated factor, 100kDa	TAF5	358.745	126.074	0.351431
TAF9B RNA polymerase II, TATA box binding protein (TBP)-associated factor, 31kDa /// similar to transcription associated factor 9B	LOC728198 /// TAF9B	695.07	434.276	0.624795
DnaJ (Hsp40) homolog, subfamily B, member 5	DNAJB5	58.2248	28.9199	0.496694
CDNA clone IMAGE:5266100	---	41.3283	17.6593	0.427293
interferon regulatory factor 2	IRF2	95.0353	40.9231	0.43061
coiled-coil domain containing 15	CCDC15	81.2439	49.9672	0.615027
selenophosphate synthetase 2	SEPHS2	630.498	327.404	0.519278
fermitin family homolog 1 (Drosophila)	FERMT1	2089.5	422.934	0.202409
ovo-like 2 (Drosophila)	OVOL2	117.205	30.3119	0.258624
---	---	168.501	65.4349	0.388335
Transcribed locus	---	111.833	43.8721	0.3923
low density lipoprotein-related protein 12	LRP12	415.218	71.2261	0.171539
hepatoma-derived growth factor, related protein 3	HDGFRP3	1583.78	735.996	0.464708
chromosome 13 open reading frame 27	C13orf27	474.984	133.814	0.281723
high-mobility group box 3	HMGB3	223.961	122.514	0.547031
homeodomain interacting protein kinase 2	HIPK2	381.714	191.495	0.501671
Alport syndrome, mental retardation, midface hypoplasia and elliptocytosis chromosomal region, gene 1	AMMECR1	147.891	81.932	0.554001
endothelial differentiation, lysophosphatidic acid G-protein-coupled receptor, 7	EDG7	460.97	46.3716	0.100596
chromosome 1 open reading frame 106	C1orf106	1459.83	247.515	0.16955
neuron navigator 1	NAV1	141.739	67.3479	0.475155
hypothetical gene supported by AK124699	FLJ42709	75.3461	52.1559	0.692218
fibroblast growth factor binding protein 1	FGFBP1	1367.01	94.6288	0.0692233
ninein (GSK3B interacting protein)	NIN	97.2058	39.6415	0.40781
KIAA0586	KIAA0586	174.636	55.43	0.317403
N-acetylneuraminate pyruvate lyase (dihydrodipicolinate synthase)	NPL	18.5946	8.71346	0.468601
SWI/SNF related, matrix associated, actin dependent regulator of chromatin, subfamily a, member 2	SMARCA2	130.437	71.2921	0.546564
heparan sulfate (glucosamine) 3-O-sulfotransferase 1	HS3ST1	301.701	129.094	0.427887
defective in sister chromatid cohesion homolog 1 (S. cerevisiae)	DCC1	604.39	222.827	0.36868
chromosome 14 open reading frame 142	C14orf142	217.686	137.247	0.630484
histone cluster 1, H4k /// histone cluster 1, H4j	HIST1H4J /// HIST1H4K	201.975	72.2631	0.357782
MLF1 interacting protein	MLF1IP	1781.27	578.932	0.32501
dual specificity phosphatase 16	DUSP16	124.739	48.9782	0.392647
homeobox A7	HOXA7	71.7521	35.2798	0.49169
DnaJ (Hsp40) homolog, subfamily A, member 4	DNAJA4	140.973	20.7736	0.147359
putative homeodomain transcription factor 2	PHTF2	193.696	56.5857	0.292137
tissue factor pathway inhibitor 2	TFPI2	315.554	238.864	0.756966
heparanase	HPSE	288.423	94.5602	0.327852
tumor protein p63	TP63	2282.86	25.8633	0.0113293
Transcribed locus	---	37.8654	15.5139	0.409711
chromosome 14 open reading frame 109	C14orf109	311.595	178.5	0.57286
glomulin, FKBP associated protein	GLMN	40.9499	11.7085	0.285923
structural maintenance of chromosomes 6	SMC6	716.005	248.544	0.347126
F-box protein 22	FBXO22	248.184	84.423	0.340162
phosphotyrosine interaction domain containing 1	PID1	75.2779	37.6632	0.500322
lactamase, beta 2	LACTB2	279.914	193.897	0.6927
replication factor C (activator 1) 2, 40kDa	RFC2	821.011	344.361	0.419435
ATP-binding cassette, sub-family D (ALD), member 3	ABCD3	1738.65	631.381	0.363145
phosphatase and tensin homolog (mutated in multiple advanced cancers 1)	PTEN	275.891	96.2024	0.348697
pleckstrin homology-like domain, family A, member 1	PHLDA1	704.395	238.964	0.339247
teashirt zinc finger homeobox 3	TSHZ3	162.615	67.6635	0.416098
nudix (nucleoside diphosphate linked moiety X)-type motif 21	NUDT21	1695.11	749.943	0.442417
PDS5, regulator of cohesion maintenance, homolog B (S. cerevisiae)	PDS5B	605.682	206.87	0.341549
acidic (leucine-rich) nuclear phosphoprotein 32 family, member A	ANP32A	1958.78	664.354	0.339167
tumor necrosis factor (TNF superfamily, member 2)	TNF	204.845	124.532	0.607931
heparan sulfate 2-O-sulfotransferase 1	HS2ST1	730.063	331.929	0.454658
B-cell CLL/lymphoma 10	BCL10	112.263	49.0226	0.436676
metal response element binding transcription factor 2	MTF2	1003	289.036	0.288172
Fanconi anemia, complementation group I	FANCI	1091.4	454.827	0.416736
podoplanin	PDPN	451.22	33.91	0.0751518
high-mobility group (nonhistone chromosomal) protein 4-like	HMG4L	413.487	269.372	0.651465
vimentin	VIM	6256.58	4427.24	0.707613
transcription factor 19 (SC1)	TCF19	811.431	479.94	0.591474
neuron navigator 1	NAV1	251.068	58.4406	0.232768
CTD (carboxy-terminal domain, RNA polymerase II, polypeptide A) small phosphatase like 2	CTDSPL2	166.888	86.8403	0.520349
Transcribed locus	---	15.18	8.35073	0.550114
L antigen family, member 3	LAGE3	199.747	115.369	0.577575
hydrolethalus syndrome 1	HYLS1	430.439	281.053	0.652946
Acidic (leucine-rich) nuclear phosphoprotein 32 family, member A	ANP32A	652.812	249.383	0.382014
nuclear factor I/A	NFIA	99.8599	31.6524	0.316968
six transmembrane epithelial antigen of the prostate 1	STEAP1	598.025	381.406	0.637776
ubiquitin-conjugating enzyme E2T (putative)	UBE2T	1132.86	510.514	0.450641
suppressor of cytokine signaling 1	SOCS1	249.265	61.1528	0.245332
dpy-19-like 3 (C. elegans)	DPY19L3	169.921	75.2838	0.443053
cyclin-dependent kinase 6	CDK6	1057.24	498.61	0.471616
apolipoprotein O-like	APOOL	53.8024	31.4094	0.583792
nicotinamide nucleotide transhydrogenase	NNT	367.761	194.543	0.528992
CTD (carboxy-terminal domain, RNA polymerase II, polypeptide A) small phosphatase like 2	CTDSPL2	839.126	407.565	0.485702
BCL2-related protein A1	BCL2A1	408.369	114.522	0.280438
hypothetical LOC554203	LOC554203	61.1308	29.3584	0.480256
WD repeat and HMG-box DNA binding protein 1	WDHD1	328.365	196.995	0.599927
tetraspanin 5	TSPAN5	331.519	161.602	0.48746
---	---	258.015	101.307	0.392638
DnaJ (Hsp40) homolog, subfamily A, member 4	DNAJA4	702.617	198.997	0.283223
collagen, type XVII, alpha 1	COL17A1	1017.32	46.6843	0.0458893
paraspeckle component 1	PSPC1	167.976	81.7371	0.486599
V-set and immunoglobulin domain containing 1	VSIG1	22.0387	9.22443	0.418556
chromosome 20 open reading frame 197	C20orf197	14.7234	6.96916	0.473339
Alport syndrome, mental retardation, midface hypoplasia and elliptocytosis chromosomal region, gene 1	AMMECR1	523.758	337.874	0.645096
homeodomain interacting protein kinase 2	HIPK2	255.008	132.142	0.518188
Ring finger 144B	RNF144B	376.657	139.381	0.370048
deleted in lymphocytic leukemia, 2	DLEU2	351.841	108.058	0.307121
Rho GTPase activating protein 19	ARHGAP19	271.047	106.501	0.392925
ras homolog gene family, member B	RHOB	3288.72	1158.71	0.352329
DAZ interacting protein 1	DZIP1	228.19	49.4586	0.216743
hypothetical LOC643988	LOC643988	117.394	76.444	0.651173
Transcribed locus, strongly similar to XP_001144047.1 PREDICTED: hypothetical protein [Pan troglodytes]	---	104.803	36.9181	0.352261
N-acetylneuraminate pyruvate lyase (dihydrodipicolinate synthase)	NPL	25.1274	13.9133	0.553708
KIAA1324-like	KIAA1324L	142.208	30.7868	0.216491
hypothetical protein FLJ10357	FLJ10357	199.524	127.363	0.638332
UDP-Gal:betaGlcNAc beta 1,4- galactosyltransferase, polypeptide 6	B4GALT6	94.7324	18.2004	0.192124
stomatin	STOM	373.925	46.0722	0.123212
CTD (carboxy-terminal domain, RNA polymerase II, polypeptide A) small phosphatase like 2	CTDSPL2	309.619	144.305	0.466074
chemokine (C-X-C motif) ligand 3	CXCL3	240.087	32.4337	0.135091
B-cell CLL/lymphoma 11A (zinc finger protein)	BCL11A	91.5467	41.1361	0.449345
potassium channel tetramerisation domain containing 1	KCTD1	556.275	222.434	0.399863
molybdenum cofactor synthesis 2	MOCS2	493.822	205.9	0.416953
Thioesterase superfamily member 4	THEM4	130.297	38.7408	0.297327
Fanconi anemia, complementation group I	FANCI	1422.92	691.1	0.485693
---	---	55.4845	32.3615	0.583253
cylindromatosis (turban tumor syndrome)	CYLD	297.677	165.997	0.557643
tumor suppressor candidate 1	TUSC1	1868.26	676.01	0.36184
acidic (leucine-rich) nuclear phosphoprotein 32 family, member E	ANP32E	1129.44	364.619	0.322833
four and a half LIM domains 1	FHL1	315.026	75.969	0.241151
SH2 domain protein 2A	SH2D2A	82.9084	30.7942	0.371425
v-myb myeloblastosis viral oncogene homolog (avian)-like 2	MYBL2	1071.84	555.516	0.518283
katanin p80 (WD repeat containing) subunit B 1	KATNB1	84.9926	39.2531	0.461842
SIVA1, apoptosis-inducing factor	SIVA1	1015.79	485.446	0.477901
CDNA FLJ11041 fis, clone PLACE1004405	---	4258.82	3008	0.706297
kin of IRRE like (Drosophila)	KIRREL	298.301	53.6085	0.179713
CHK1 checkpoint homolog (S. pombe)	CHEK1	409.206	227.332	0.555545
integrator complex subunit 7	INTS7	664.016	198.34	0.298698
pre-B-cell leukemia homeobox 3	PBX3	348.753	131.66	0.377516
Sp8 transcription factor	SP8	21.1877	9.48339	0.447589
solute carrier organic anion transporter family, member 4A1	SLCO4A1	237.547	27.2087	0.11454
minichromosome maintenance complex component 10	MCM10	430.948	189.168	0.438956
exonuclease 1	EXO1	560.465	254.266	0.453669
thymopoietin	TMPO	443.481	259.476	0.58509
polymerase (RNA) III (DNA directed) polypeptide K, 12.3 kDa	POLR3K	701.995	200.642	0.285817
non-SMC element 4 homolog A (S. cerevisiae)	NSMCE4A	762.333	403.635	0.529473
cathepsin C	CTSC	411.948	30.5085	0.0740591
non-SMC element 4 homolog A (S. cerevisiae)	NSMCE4A	844.086	434.082	0.514263
Transcribed locus	---	237.454	30.2327	0.12732
CDC45 cell division cycle 45-like (S. cerevisiae)	CDC45L	355.137	101.702	0.286373
par-6 partitioning defective 6 homolog gamma (C. elegans)	PARD6G	238.539	40.5693	0.170074
hypothetical protein LOC729604	LOC729604	435.279	165.914	0.381166
fibroblast growth factor receptor 3 (achondroplasia, thanatophoric dwarfism)	FGFR3	58.9853	21.9866	0.372747
iroquois homeobox 1	IRX1	198.833	23.6606	0.118997
hypothetical protein LOC729680	LOC729680	215.153	47.4494	0.220538
hypothetical protein FLJ10357	FLJ10357	110.45	69.9486	0.633306
hyaluronan synthase 3	HAS3	915.41	30.3739	0.0331806
interleukin 1 receptor accessory protein	IL1RAP	731.998	99.7687	0.136296
Protease, serine, 23	PRSS23	458.191	353.789	0.772144
WD repeat and FYVE domain containing 2	WDFY2	233.765	54.4677	0.233001
transferrin receptor (p90, CD71)	TFRC	985.112	402.114	0.408192
chromosome 11 open reading frame 17 /// NUAK family, SNF1-like kinase, 2	C11orf17 /// NUAK2	845.419	241.968	0.286211
gephyrin	GPHN	178.484	61.8664	0.346622
protein phosphatase 1, regulatory (inhibitor) subunit 3C	PPP1R3C	338.472	128.467	0.379551
absent in melanoma 1	AIM1	288.884	186.217	0.644608
SWI/SNF related, matrix associated, actin dependent regulator of chromatin, subfamily a, member 2	SMARCA2	123.197	75.8748	0.615884
hypothetical locus MGC21881	MGC21881	48.3691	23.5143	0.486143
DnaJ (Hsp40) homolog, subfamily A, member 4	DNAJA4	353.158	79.1597	0.224148
CDNA FLJ32438 fis, clone SKMUS2001402	---	584.264	172.608	0.295428
chromosome 20 open reading frame 112	C20orf112	222.367	75.3054	0.338653
PC4 and SFRS1 interacting protein 1	PSIP1	108.551	47.368	0.436366
M-phase phosphoprotein 9	MPHOSPH9	162.695	50.8243	0.312389
Transcribed locus	---	105.84	35.2342	0.3329
cyclin-dependent kinase 6	CDK6	199.092	94.2184	0.47324
chromosome 16 open reading frame 33	C16orf33	1329.9	425.396	0.319871
DAZ interacting protein 1	DZIP1	77.788	12.7552	0.163974
establishment of cohesion 1 homolog 2 (S. cerevisiae)	ESCO2	157.192	71.1184	0.452429
WD repeat domain 91	WDR91	397.571	123.88	0.311591
ubiquitin carboxyl-terminal hydrolase L5	UCHL5	389.661	132.75	0.34068
Full length insert cDNA clone YY61D04	---	440.276	132.921	0.301903
structural maintenance of chromosomes 4	SMC4	158.651	56.1046	0.353636
Stonin 2	STON2	141.537	25.8055	0.182323
coiled-coil domain containing 5 (spindle associated)	CCDC5	875.757	328.38	0.374968
Caveolin 2	CAV2	155.828	90.87	0.583142
ectonucleoside triphosphate diphosphohydrolase 7	ENTPD7	269.752	69.7428	0.258544
chromosome 3 open reading frame 21	C3orf21	93.4315	39.5424	0.423224
zinc finger protein 697	ZNF697	282.515	133.736	0.473376
cyclin-dependent kinase inhibitor 2C (p18, inhibits CDK4)	CDKN2C	297.852	238.54	0.80087
---	---	154.1	80.9785	0.525493
nibrin	NBN	828.546	402.889	0.486261
cysteine-rich secretory protein LCCL domain containing 1	CRISPLD1	170.766	8.28518	0.0485179
polymerase (DNA directed), alpha 2 (70kD subunit)	POLA2	836.914	372.221	0.444754
meningioma (disrupted in balanced translocation) 1	MN1	117.979	103.24	0.875073
S-phase kinase-associated protein 2 (p45)	SKP2	507.053	226.248	0.446201
tau tubulin kinase 2	TTBK2	19.1578	9.07141	0.473511
four and a half LIM domains 1	FHL1	271.327	81.9511	0.302039
Full-length cDNA clone CS0DI051YA02 of Placenta Cot 25-normalized of Homo sapiens (human)	---	190.716	91.443	0.479471
polymerase (DNA directed), delta 2, regulatory subunit 50kDa	POLD2	1057.28	478.282	0.452372
nuclear factor of activated T-cells, cytoplasmic, calcineurin-dependent 2 interacting protein	NFATC2IP	385.831	163.632	0.424104
podoplanin	PDPN	418.658	42.8332	0.102311
replication factor C (activator 1) 4, 37kDa	RFC4	2358.28	742.532	0.314861
hypothetical LOC145853	LOC145853	755.865	391.717	0.518237
exosome component 8	EXOSC8	949.123	316.499	0.333464
Transcribed locus	---	60.3854	19.749	0.327049
Friend leukemia virus integration 1	FLI1	22.5932	8.45645	0.374292
anthrax toxin receptor 2	ANTXR2	308.358	91.3708	0.296314
dispatched homolog 2 (Drosophila)	DISP2	47.3037	30.3469	0.641533
Huntingtin interacting protein K	HYPK	1220.04	441.55	0.361914
mixed lineage kinase domain-like	MLKL	379.526	69.7437	0.183765
polymerase (DNA directed), alpha 1	POLA1	344.714	221.867	0.643626
IQ motif containing GTPase activating protein 2	IQGAP2	16.0546	8.7297	0.54375
RAD51-like 1 (S. cerevisiae)	RAD51L1	39.6044	19.4296	0.490591
wingless-type MMTV integration site family, member 5A	WNT5A	211.348	127.179	0.601752
thymidylate synthetase	TYMS	1608.65	1216.49	0.75622
coagulation factor C homolog, cochlin (Limulus polyphemus)	COCH	17.7943	12.7473	0.716368
tetraspanin 5	TSPAN5	381.979	157.471	0.412252
ATPase family, AAA domain containing 2	ATAD2	1711.71	663.8	0.3878
tyrosyl-DNA phosphodiesterase 1	TDP1	600.78	246.547	0.410377
ELAV (embryonic lethal, abnormal vision, Drosophila)-like 2 (Hu antigen B)	ELAVL2	422.232	168.697	0.399537
SIVA1, apoptosis-inducing factor	SIVA1	674.677	323.391	0.479327
transmembrane protein 38B	TMEM38B	215.593	88.9928	0.412781
cyclin-dependent kinase 6	CDK6	2260.79	1101.39	0.487169
Friend leukemia virus integration 1	FLI1	25.6949	11.8435	0.460928
structural maintenance of chromosomes 2	SMC2	527.892	321.709	0.609423
hypothetical protein LOC283508	LOC283508	415.82	84.3524	0.202858
GA binding protein transcription factor, beta subunit 2	GABPB2	488.113	171.491	0.351336
CHK1 checkpoint homolog (S. pombe)	CHEK1	417.323	267.308	0.640531
single stranded DNA binding protein 3 /// similar to single-stranded DNA-binding protein isoform a; Lck-associated signal transducer /// similar to single stranded DNA binding protein 3	LOC401002 /// LOC646674 /// SSBP3	97.0257	69.9924	0.72138
suppressor of cytokine signaling 2	SOCS2	495.181	137.421	0.277516
solute carrier family 25 (mitochondrial oxodicarboxylate carrier), member 21	SLC25A21	15.1843	6.97257	0.459195
potassium voltage-gated channel, KQT-like subfamily, member 5	KCNQ5	19.9367	10.6515	0.534267
aconitase 1, soluble	ACO1	626.831	318.703	0.508435
fermitin family homolog 1 (Drosophila)	FERMT1	1502.64	323.785	0.215477
retinoblastoma-like 1 (p107)	RBL1	111.188	60.8009	0.546831
downstream neighbor of SON	DONSON	865.831	439.863	0.508024
replication factor C (activator 1) 3, 38kDa	RFC3	809.797	297.553	0.367442
RAD54 homolog B (S. cerevisiae)	RAD54B	425.979	247.898	0.581949
transducin (beta)-like 1X-linked receptor 1	TBL1XR1	498.635	168.255	0.337431
Sin3A-associated protein, 30kDa	SAP30	340.29	205.528	0.603978
RAB13, member RAS oncogene family	RAB13	3342.11	1581.21	0.473116
teashirt zinc finger homeobox 1	TSHZ1	128.08	81.7463	0.638245
Huntingtin interacting protein K	HYPK	1207.65	459.559	0.38054
ribosomal protein S6 kinase, 90kDa, polypeptide 5	RPS6KA5	77.0311	55.1499	0.715943
chromosome 20 open reading frame 67	C20orf67	157.582	96.4684	0.612179
keratin associated protein 4-7 /// hypothetical protein LOC729082	KRTAP4-7 /// LOC729082	414.257	139.782	0.337429
glycerol kinase	GK	60.0966	24.1473	0.401809
dual specificity phosphatase 16	DUSP16	360.599	169.781	0.470831
coiled-coil domain containing 69	CCDC69	31.8572	11.3009	0.354736
---	---	227.05	121.112	0.533416
S-phase kinase-associated protein 2 (p45)	SKP2	655.47	217.678	0.332095
NHS-like 1	NHSL1	130.782	46.6926	0.357027
zinc fingers and homeoboxes 2	ZHX2	280.5	111.216	0.39649
MRNA; cDNA DKFZp762E1314 (from clone DKFZp762E1314)	---	80.9248	39.7269	0.490911
ephrin-B1	EFNB1	246.282	89.6046	0.363829
sema domain, immunoglobulin domain (Ig), transmembrane domain (TM) and short cytoplasmic domain, (semaphorin) 4A	SEMA4A	370.076	174.041	0.470286
promyelocytic leukemia	PML	339.465	203.832	0.600451
glutamate-cysteine ligase, modifier subunit	GCLM	3745.37	1294.78	0.345702
centrosomal protein 57kDa	CEP57	158.38	66.2701	0.418426
DnaJ (Hsp40) homolog, subfamily B, member 6	DNAJB6	630.868	218.908	0.346995
XTP3-transactivated protein A	XTP3TPA	1359.74	486.639	0.357891
metastasis suppressor 1	MTSS1	159.697	51.8426	0.324631
non imprinted in Prader-Willi/Angelman syndrome 1	NIPA1	71.7011	19.9593	0.278368
chemokine (C-X-C motif) ligand 1 (melanoma growth stimulating activity, alpha)	CXCL1	996.614	455.271	0.456818
high mobility group AT-hook 2	HMGA2	69.6156	19.9496	0.286568
brain protein 44-like	BRP44L	367.825	199.011	0.541047
stromal antigen 2	STAG2	711.7	448.624	0.630357
SH3-domain GRB2-like endophilin B1	SH3GLB1	3830.61	1422.65	0.371391
CDNA clone IMAGE:4797534	---	164.509	74.8884	0.455223
transmembrane emp24 protein transport domain containing 8	TMED8	604.976	171.152	0.282907
autism susceptibility candidate 2	AUTS2	98.1852	9.1091	0.0927747
X-ray repair complementing defective repair in Chinese hamster cells 1	XRCC1	321.346	211.309	0.657576
heparan sulfate 2-O-sulfotransferase 1	HS2ST1	354.674	151.197	0.426298
adipocyte-specific adhesion molecule	ASAM	122.463	32.8337	0.268111
Transcribed locus	---	2606.2	1144.95	0.439317
natriuretic peptide receptor B/guanylate cyclase B (atrionatriuretic peptide receptor B)	NPR2	60.6672	34.6494	0.571138
parathyroid hormone-like hormone	PTHLH	2779.4	1269.32	0.456689
insulin-degrading enzyme	IDE	387.187	153.835	0.397316
bromodomain adjacent to zinc finger domain, 1A	BAZ1A	898.204	466.125	0.518952
CDNA clone IMAGE:4842353	---	464.169	154.276	0.33237
MRNA; cDNA DKFZp313B1017 (from clone DKFZp313B1017)	---	15.4668	8.11413	0.524615
cleavage and polyadenylation specific factor 2, 100kDa	CPSF2	370.049	132.495	0.358046
non-SMC condensin I complex, subunit G	NCAPG	806.461	453.152	0.561902
chromosome 17 open reading frame 89	C17orf89	1147.73	388.099	0.338145
HECT domain containing 2	HECTD2	235.48	104.543	0.44396
serine/threonine kinase 17b	STK17B	114.053	26.8069	0.23504
Rho GTPase activating protein 19	ARHGAP19	107.251	35.8628	0.334383
breast cancer metastasis-suppressor 1-like	BRMS1L	154.431	57.6227	0.37313
cysteine conjugate-beta lyase 2	CCBL2	971.503	393.715	0.405264
zinc finger, RAN-binding domain containing 3	ZRANB3	93.0854	34.8124	0.373983
chromosome 16 open reading frame 53	C16orf53	539.57	175.831	0.325872
UDP-Gal:betaGal beta 1,3-galactosyltransferase polypeptide 6	B3GALT6	897.875	462.045	0.514598
neuron navigator 1	NAV1	124.076	36.6708	0.295551
phosphatase and tensin homolog (mutated in multiple advanced cancers 1)	PTEN	646.286	267.398	0.413746
transcription factor Dp-1	TFDP1	408.026	134.366	0.329307
ubiquitin carboxyl-terminal hydrolase L5	UCHL5	1643.73	503.027	0.306028
phosphatidylinositol glycan anchor biosynthesis, class X	PIGX	29.3061	14.8833	0.507858
UDP-Gal:betaGlcNAc beta 1,4- galactosyltransferase, polypeptide 6	B4GALT6	71.061	16.8126	0.236594
6-pyruvoyltetrahydropterin synthase	PTS	1152.34	625.979	0.543226
Transcribed locus	---	132.517	82.3283	0.621266
discoidin, CUB and LCCL domain containing 2	DCBLD2	422.954	415.497	0.982368
protein phosphatase 2 (formerly 2A), regulatory subunit A, beta isoform	PPP2R1B	229.001	117.147	0.511558
Chromosome 1 open reading frame 52	C1orf52	90.5747	17.8473	0.197045
SPC25, NDC80 kinetochore complex component, homolog (S. cerevisiae)	SPC25	562.955	309.921	0.550525
transmembrane protein 154	TMEM154	257.554	32.2223	0.125109
chromosome 20 open reading frame 20	C20orf20	422.12	203.677	0.482511
protein phosphatase 2 (formerly 2A), regulatory subunit A, beta isoform	PPP2R1B	384.198	204.83	0.533136
Full-length cDNA clone CS0DI001YP15 of Placenta Cot 25-normalized of Homo sapiens (human)	---	311.278	101.705	0.326734
antigen identified by monoclonal antibody Ki-67	MKI67	911.804	422.239	0.463081
chromosome 1 open reading frame 112	C1orf112	303.538	146.021	0.481063
cell division cycle 7 homolog (S. cerevisiae)	CDC7	659.489	256.364	0.388731
decapping enzyme, scavenger	DCPS	475.559	281.033	0.590953
high-mobility group box 1	HMGB1	761.821	356.103	0.467437
phosphoribosyl pyrophosphate synthetase 1	PRPS1	975.709	713.294	0.731052
fermitin family homolog 1 (Drosophila)	FERMT1	417.602	99.5024	0.238271
CDNA clone IMAGE:4816860	---	228.789	67.2738	0.294043
Notch-regulated ankyrin repeat protein	NRARP	111.465	55.5037	0.497948
thioredoxin domain containing 1	TXNDC1	2572.85	1534.57	0.596447
enhancer of zeste homolog 2 (Drosophila)	EZH2	417.53	250.622	0.600248
syntaxin 6	STX6	455.63	138.067	0.303025
WD repeat and HMG-box DNA binding protein 1	WDHD1	88.6611	57.8622	0.652621
Transcribed locus	---	66.3277	13.4118	0.202205
exosome component 6	EXOSC6	416.707	258.06	0.619285
centrosomal protein 57kDa	CEP57	299.372	151.704	0.506741
chromosome 3 open reading frame 14	C3orf14	1251.43	436.952	0.349162
beta 1,3-galactosyltransferase-like	B3GALTL	253.253	99.6677	0.39355
MRNA; cDNA DKFZp762E1314 (from clone DKFZp762E1314)	---	166.257	101.479	0.610374
---	---	427.429	183.366	0.428998
transcription factor 7-like 2 (T-cell specific, HMG-box)	TCF7L2	160.139	116.931	0.730185
general transcription factor IIB	GTF2B	1588.1	651.457	0.410212
minichromosome maintenance complex component 7	MCM7	2355.05	1156.89	0.491239
DnaJ (Hsp40) homolog, subfamily B, member 4	DNAJB4	446.52	136.143	0.304897
antigen identified by monoclonal antibody Ki-67	MKI67	708.806	386.259	0.544943
hypothetical protein LOC221710	LOC221710	209.848	91.0697	0.433979
muscleblind-like 3 (Drosophila)	MBNL3	17.5025	7.77867	0.444433
retinoblastoma 1 (including osteosarcoma)	RB1	963.237	226.094	0.234723
Zwilch, kinetochore associated, homolog (Drosophila)	ZWILCH	1226.51	406.677	0.331572
dihydrofolate reductase-like 1	DHFRL1	29.3387	15.891	0.54164
four and a half LIM domains 1	FHL1	148.56	26.2668	0.176809
Signal sequence receptor, gamma (translocon-associated protein gamma)	SSR3	123.256	39.8875	0.323614
guanine nucleotide binding protein (G protein), alpha inhibiting activity polypeptide 1	GNAI1	774.442	260.723	0.336659
Transcribed locus	---	35.4204	16.0282	0.452513
programmed cell death 5	PDCD5	762.74	475.045	0.622813
hypothetical gene supported by BC047417	LOC400027	69.2244	36.2694	0.523939
adrenocortical dysplasia homolog (mouse)	ACD	917.302	417.724	0.455384
Full-length cDNA clone CS0DE005YD08 of Placenta of Homo sapiens (human)	---	895.415	590.127	0.659054
thioredoxin domain containing 13	TXNDC13	138.704	95.6549	0.689631
beta-site APP-cleaving enzyme 1	BACE1	75.1583	45.2941	0.60265
tau tubulin kinase 2	TTBK2	31.7311	15.592	0.491377
Transcribed locus	---	75.0273	33.3218	0.444129
Transcribed locus	---	26.0633	16.2625	0.623962
Myeloid cell leukemia sequence 1 (BCL2-related)	MCL1	252.25	123.376	0.489101
DEAD (Asp-Glu-Ala-Asp) box polypeptide 3, Y-linked	DDX3Y	78.1944	39.2712	0.502225
ubiquitin protein ligase E3 component n-recognin 1	UBR1	143.786	43.3101	0.301212
ceroid-lipofuscinosis, neuronal 6, late infantile, variant	CLN6	392.786	230.9	0.587852
TNF receptor-associated factor 1	TRAF1	146.578	39.8105	0.271599
denticleless homolog (Drosophila)	DTL	1018.67	354.694	0.348194
basic, immunoglobulin-like variable motif containing	BIVM	187.015	60.2874	0.322366
discs, large homolog 7 (Drosophila)	DLG7	1278.42	770.373	0.6026
low density lipoprotein-related protein 12	LRP12	180.594	39.6596	0.219607
COMM domain containing 4	COMMD4	933.53	562.382	0.602425
importin 4	IPO4	449.087	159.125	0.354331
lymphocyte antigen 96	LY96	102.667	25.3476	0.246892
structural maintenance of chromosomes 4	SMC4	2623.9	951.193	0.362511
solute carrier family 39 (zinc transporter), member 8	SLC39A8	44.3157	26.4525	0.596911
replication factor C (activator 1) 5, 36.5kDa	RFC5	315.18	170.168	0.539908
stromal antigen 2	STAG2	2045.98	1285.33	0.628222
coiled-coil domain containing 123	CCDC123	149.055	63.4864	0.425927
Homo sapiens, clone IMAGE:3922927, mRNA	---	127.741	46.1394	0.361194
COX15 homolog, cytochrome c oxidase assembly protein (yeast)	COX15	239.795	61.5041	0.256486
integrator complex subunit 8	INTS8	1030.85	482.871	0.468422
FGFR1 oncogene partner	FGFR1OP	386.031	249.039	0.645126
ets variant gene 5 (ets-related molecule)	ETV5	228.656	56.142	0.245531
chromosome 6 open reading frame 120	C6orf120	247.296	227.384	0.919479
mannosyl (alpha-1,6-)-glycoprotein beta-1,2-N-acetylglucosaminyltransferase	MGAT2	154.348	73.9325	0.478998
similar to RIKEN cDNA 4921524J17	LOC388272	142.801	64.8082	0.453835
CDNA clone IMAGE:30346232	---	299.886	174.875	0.583137
muscleblind-like (Drosophila)	MBNL1	647.723	301.993	0.466237
lymphotoxin beta (TNF superfamily, member 3)	LTB	126.163	114.33	0.906205
NMDA receptor regulated 1-like	NARG1L	75.1566	28.3377	0.377049
FAT tumor suppressor homolog 1 (Drosophila)	FAT	1018.73	209.911	0.206052
tetraspanin 5	TSPAN5	353.939	181.438	0.512625
glomulin, FKBP associated protein	GLMN	36.7968	14.2537	0.387363
solute carrier family 39 (zinc transporter), member 8	SLC39A8	376.732	223.745	0.593912
hypothetical protein BC007882	LOC152217	521.895	277.509	0.531733
CDNA FLJ32438 fis, clone SKMUS2001402	---	316.264	85.7299	0.27107
CDNA clone IMAGE:4842353	---	531.71	224.489	0.422202
Ewing sarcoma breakpoint region 1 /// Friend leukemia virus integration 1	EWSR1 /// FLI1	30.7645	14.0009	0.455099
phosphatase and tensin homolog (mutated in multiple advanced cancers 1)	PTEN	130.315	64.1265	0.492087
SCAN domain containing 1	SCAND1	508.689	344.288	0.676814
CDNA clone IMAGE:4842353	---	138.485	57.0333	0.411838
fasciculation and elongation protein zeta 1 (zygin I)	FEZ1	149.954	77.382	0.516038
F-box protein 22	FBXO22	533.103	197.988	0.371387
mirror-image polydactyly 1	MIPOL1	115.448	17.0291	0.147505
chromosome 14 open reading frame 130	C14orf130	608.147	365.652	0.601256
coiled-coil domain containing 34	CCDC34	577.523	283.636	0.491125
G protein-coupled receptor 177	GPR177	322.725	29.2162	0.0905297
MLF1 interacting protein	MLF1IP	144.422	55.7359	0.385924
four and a half LIM domains 1	FHL1	818.064	163.896	0.200347
mitochondrial ribosomal protein L52	MRPL52	1121.73	409.349	0.364925
---	---	46.0911	20.1922	0.438094
syntaxin 6	STX6	309.835	92.4624	0.298425
chromatin licensing and DNA replication factor 1	CDT1	234.623	106.122	0.452308
phosphatase and tensin homolog (mutated in multiple advanced cancers 1) /// phosphatase and tensin homolog (mutated in multiple advanced cancers 1), pseudogene 1 /// similar to Phosphatidylinositol-3,4,5-trisphosphate 3-phosphatase and dual-specificity protein phosphatase PTEN (Phosphatase and tensin homolog) (Mutated in multiple advanced cancers 1)	LOC731292 /// PTEN /// PTENP1	585.536	238.052	0.406555
G protein-coupled receptor 176	GPR176	250.283	89.7279	0.358506
CDNA FLJ42548 fis, clone BRACE3004996	---	264.253	107.592	0.407154
protocadherin gamma subfamily C, 3 /// protocadherin gamma subfamily B, 4 /// protocadherin gamma subfamily A, 8 /// protocadherin gamma subfamily A, 12 /// protocadherin gamma subfamily C, 5 /// protocadherin gamma subfamily C, 4 /// protocadherin gamma subfamily B, 7 /// protocadherin gamma subfamily B, 6 /// protocadherin gamma subfamily B, 5 /// protocadherin gamma subfamily B, 3 /// protocad…	PCDHGA1 /// PCDHGA10 /// PCDHGA11 /// PCDHGA12 /// PCDHGA2 /// PCDHGA3 /// PCDHGA4 /// PCDHGA5 /// PCDHGA6 /// PCDHGA7 /// PCDHGA8 /// PCDHGA9 /// PCDHGB1 /// PCDHGB2 /// PCDHGB3 /// PCDHGB4 /// PCDHGB5 /// PCDHGB6 /// PCDHGB7 /// PCDHGC3 /// PCDHGC4 /// PCDHGC5	258.362	122.385	0.473694
ornithine decarboxylase 1	ODC1	3750.36	1774.84	0.473246
CDNA FLJ33081 fis, clone TRACH2000321	---	186.835	117.221	0.627405
centrosomal protein 57kDa	CEP57	321.813	169.115	0.525508
high-mobility group box 3	HMGB3	1224.78	1079.45	0.881345
Fanconi anemia, complementation group M	FANCM	99.991	62.4903	0.624959
minichromosome maintenance complex component 5	MCM5	930.69	343.989	0.369607
pleckstrin homology-like domain, family A, member 1	PHLDA1	1047.15	489.596	0.467549
similar to hypothetical protein MGC49416	LOC255374	102.501	49.3891	0.481838
stromal antigen 2	STAG2	553.837	340.387	0.614598
BCL2-associated X protein	BAX	391.649	284.574	0.726606
polyglutamine binding protein 1	PQBP1	120.848	92.1113	0.762211
chromobox homolog 5 (HP1 alpha homolog, Drosophila)	CBX5	548.514	276.797	0.504631
muskelin 1, intracellular mediator containing kelch motifs	MKLN1	216.231	105.902	0.489766
TIA1 cytotoxic granule-associated RNA binding protein	TIA1	223.5	156.84	0.701743
collagen, type VIII, alpha 1	COL8A1	65.4865	8.40257	0.12831
isocitrate dehydrogenase 3 (NAD+) alpha	IDH3A	1068.67	416.579	0.389811
3-hydroxybutyrate dehydrogenase, type 1	BDH1	193.168	65.3222	0.338162
phosphoribosylglycinamide formyltransferase, phosphoribosylglycinamide synthetase, phosphoribosylaminoimidazole synthetase	GART	422.276	143.285	0.339317
low density lipoprotein-related protein 12	LRP12	223.755	39.0398	0.174476
cyclin E1	CCNE1	333.797	261.973	0.784827
protein phosphatase 5, catalytic subunit	PPP5C	331.527	207.215	0.625031
MLF1 interacting protein	MLF1IP	149.291	66.7677	0.447233
retinoblastoma 1 (including osteosarcoma)	RB1	265.128	69.1571	0.260844
protocadherin 9	PCDH9	32.0884	13.1623	0.410189
NPC-A-5	LOC642587	470.713	111.195	0.236226
pre-B-cell leukemia homeobox 2	PBX2	204.947	68.8561	0.33597
activating transcription factor 5	ATF5	242.175	99.4986	0.410854
solute carrier family 37 (glycerol-3-phosphate transporter), member 2	SLC37A2	122.316	66.5492	0.544074
chromosome 13 open reading frame 3	C13orf3	446.913	177.426	0.397004
frizzled homolog 10 (Drosophila)	FZD10	20.9663	9.57628	0.456747
smoothelin	SMTN	355.523	67.7281	0.190503
nuclear casein kinase and cyclin-dependent kinase substrate 1	NUCKS1	778.173	362.258	0.465524
CDNA FLJ42263 fis, clone TKIDN2014570	---	33.6935	21.5797	0.640469
GTF2I repeat domain containing 2	GTF2IRD2	480.306	290.949	0.605757
calmodulin regulated spectrin-associated protein 1-like 1	CAMSAP1L1	404.291	68.3458	0.169051
centrosomal protein 135kDa	CEP135	231.116	112.329	0.486027
dpy-19-like 1 (C. elegans)	DPY19L1	168.502	117.662	0.698279
M-phase phosphoprotein 9	MPHOSPH9	104.433	41.1919	0.394434
protocadherin beta 14	PCDHB14	17.2871	12.7336	0.736593
protein kinase, DNA-activated, catalytic polypeptide	PRKDC	893.398	442.934	0.495786
insulin-degrading enzyme	IDE	283.592	116.259	0.409951
chromosome 20 open reading frame 19	C20orf19	670.785	68.0126	0.101392
solute carrier family 39 (zinc transporter), member 8	SLC39A8	756.924	436.595	0.576802
interleukin 6 receptor	IL6R	76.9106	36.9224	0.480069
Full-length cDNA clone CS0DF025YM09 of Fetal brain of Homo sapiens (human)	---	696.361	365.419	0.524755
5'-nucleotidase, ecto (CD73)	NT5E	3113.37	997.238	0.320308
chromosome 16 open reading frame 54 /// similar to chromosome 16 open reading frame 54	C16orf54 /// hCG_1644884	10.6228	6.19731	0.583397
histone cluster 1, H3f	HIST1H3F	23.558	12.5182	0.531377
centrosomal protein 57kDa	CEP57	198.252	105.671	0.533016
minichromosome maintenance complex component 5	MCM5	354.564	135.019	0.380802
peptidylprolyl isomerase (cyclophilin)-like 5	PPIL5	1396.68	858.78	0.614871
Fanconi anemia, complementation group A	FANCA	159.802	101.994	0.638254
mutY homolog (E. coli)	MUTYH	229.971	104.955	0.456383
caspase recruitment domain family, member 8	CARD8	128.87	76.4195	0.592997
Transcribed locus	---	93.1148	28.7188	0.308424
Transcribed locus	---	319.592	80.7573	0.252689
thrombospondin, type I, domain containing 1 /// thrombospondin, type I, domain containing 1 pseudogene	THSD1 /// THSD1P	365.379	42.3	0.11577
trafficking protein particle complex 4	TRAPPC4	724.051	477.598	0.65962
Transcribed locus	---	548.877	255.576	0.465634
Na+/H+ exchanger domain containing 2	NHEDC2	58.7221	20.0371	0.34122
serpin peptidase inhibitor, clade F (alpha-2 antiplasmin, pigment epithelium derived factor), member 1	SERPINF1	56.6371	21.2019	0.374346
claspin homolog (Xenopus laevis)	CLSPN	52.5263	23.9797	0.456527
regulatory factor X, 3 (influences HLA class II expression)	RFX3	13.0122	7.08438	0.544442
alkB, alkylation repair homolog 6 (E. coli)	ALKBH6	210.145	131.077	0.623746
DEAD (Asp-Glu-Ala-Asp) box polypeptide 3, Y-linked	DDX3Y	625.123	385.705	0.617007
solute carrier family 38, member 6	SLC38A6	475.837	337.386	0.709038
cyclin-dependent kinase inhibitor 2C (p18, inhibits CDK4)	CDKN2C	174.8	144.02	0.823913
muscleblind-like 2 (Drosophila)	MBNL2	377.777	296.047	0.783657
Transcribed locus	---	63.1173	28.5066	0.451644
BCL2-associated X protein	BAX	241.245	165.2	0.68478
potassium channel tetramerisation domain containing 1	KCTD1	414.044	162.079	0.391453
ELAV (embryonic lethal, abnormal vision, Drosophila)-like 2 (Hu antigen B)	ELAVL2	1528.54	624.535	0.408583
ceroid-lipofuscinosis, neuronal 5	CLN5	292.817	96.8378	0.330711
Lipoma HMGIC fusion partner	LHFP	110.053	46.3534	0.421191
inositol 1,4,5-trisphosphate 3-kinase B	ITPKB	58.4056	26.39	0.451841
B-cell CLL/lymphoma 2	BCL2	16.1226	7.6471	0.474308
cleavage stimulation factor, 3' pre-RNA, subunit 2, 64kDa	CSTF2	602.474	357.764	0.593825
chromosome 8 open reading frame 38	C8orf38	676.208	305.325	0.451524
RNA binding motif, single stranded interacting protein	RBMS3	128.031	58.6101	0.457782
aldehyde dehydrogenase 16 family, member A1	ALDH16A1	244.692	143.866	0.587949
E2F transcription factor 8	E2F8	193.863	138.287	0.713322
galactosylceramidase	GALC	25.1186	12.2802	0.488888
potassium inwardly-rectifying channel, subfamily J, member 12	KCNJ12	15.0614	8.76467	0.581931
chromosome 7 open reading frame 55	C7orf55	166.563	107.604	0.646022
phytoceramidase, alkaline	PHCA	360.095	152.043	0.42223
chromosome 12 open reading frame 48	C12orf48	95.2698	57.6913	0.605558
chromosome 16 open reading frame 74	C16orf74	345.31	137.109	0.397061
DNA replication helicase 2 homolog (yeast)	DNA2	303.098	170.883	0.563786
inverted formin, FH2 and WH2 domain containing	INF2	266.601	165.434	0.620531
Chromatin licensing and DNA replication factor 1	CDT1	637.71	341.628	0.53571
tyrosylprotein sulfotransferase 1	TPST1	258.024	74.4736	0.288631
cell division cycle associated 4	CDCA4	967.879	590.086	0.609669
structural maintenance of chromosomes 3	SMC3	818.161	399.323	0.488075
---	---	59.8517	31.4712	0.52582
RNA binding motif protein 15B	RBM15B	99.2292	52.9132	0.533242
Amyloid beta (A4) precursor-like protein 2	APLP2	73.2883	51.2107	0.698756
M-phase phosphoprotein 6	MPHOSPH6	1528.94	896.678	0.586471
synaptosomal-associated protein, 23kDa	SNAP23	438.172	191.219	0.436402
beta-site APP-cleaving enzyme 1	BACE1	246.237	141.984	0.576615
ADP-ribosylation factor-like 13B	ARL13B	348.388	119.587	0.343257
myotubularin related protein 10	MTMR10	415.897	164.706	0.396026
Ets variant gene 5 (ets-related molecule)	ETV5	65.5439	20.5566	0.313632
glycerol kinase 3 pseudogene	GK3P	54.9669	15.8531	0.288412
homeodomain interacting protein kinase 2	HIPK2	61.9161	41.9548	0.677607
Na+/H+ exchanger domain containing 2	NHEDC2	92.1663	27.114	0.294186
minichromosome maintenance complex component 7	MCM7	1345.22	735.749	0.546937
DDHD domain containing 1	DDHD1	54.0543	30.2591	0.55979
AKT1 substrate 1 (proline-rich)	AKT1S1	454.258	243.751	0.536591
muscleblind-like (Drosophila)	MBNL1	268.294	133.4	0.497217
BTG family, member 2	BTG2	56.827	36.3015	0.638808
Eukaryotic translation initiation factor 2C, 2	EIF2C2	326.74	147.675	0.451966
kinesin family member 4A /// kinesin family member 4B	KIF4A /// KIF4B	656.125	444.119	0.676882
ribonucleotide reductase M2 polypeptide	RRM2	6104.25	3648.94	0.597771
trichorhinophalangeal syndrome I	TRPS1	30.4329	11.3718	0.373666
glycerol kinase	GK	93.3464	29.1745	0.31254
RAB7, member RAS oncogene family-like 1	RAB7L1	362.01	89.2505	0.246541
similar to bovine IgA regulatory protein	LOC492311	73.856	39.8106	0.53903
DEAD (Asp-Glu-Ala-Asp) box polypeptide 3, Y-linked	DDX3Y	336.872	218.616	0.64896
Alport syndrome, mental retardation, midface hypoplasia and elliptocytosis chromosomal region, gene 1	AMMECR1	605.351	451.238	0.745415
cyclin-dependent kinase 6	CDK6	1237.19	638.806	0.516334
calcyclin binding protein	CACYBP	2833.66	1255.51	0.44307
katanin p60 subunit A-like 1	KATNAL1	82.4528	29.5384	0.358246
acetyl-Coenzyme A acetyltransferase 2 (acetoacetyl Coenzyme A thiolase)	ACAT2	1028.09	647.513	0.629823
centromere protein N	CENPN	1875.9	1185.17	0.63179
chromosome 20 open reading frame 67	C20orf67	145.045	110.681	0.763079
transmembrane protein 97	TMEM97	606.099	334.246	0.551472
transcription factor 12 (HTF4, helix-loop-helix transcription factors 4)	TCF12	442.935	282.208	0.637132
Full length insert cDNA clone ZD53D02	---	29.6062	19.0822	0.644535
CDNA FLJ11489 fis, clone HEMBA1001915	---	115.651	52.2712	0.451975
leucine-rich repeats and calponin homology (CH) domain containing 1	LRCH1	130.696	40.5144	0.309989
pleiomorphic adenoma gene 1	PLAG1	65.4443	48.7347	0.744674
UDP-N-acetyl-alpha-D-galactosamine:polypeptide N-acetylgalactosaminyltransferase 1 (GalNAc-T1)	GALNT1	940.73	426.074	0.452919
guanine nucleotide binding protein-like 3 (nucleolar)-like	GNL3L	290.284	148.116	0.510246
multiple C2 domains, transmembrane 2	MCTP2	80.021	30.7482	0.384251
hypothetical protein LOC790955	LOC790955	217.604	104.282	0.47923
small nuclear RNA activating complex, polypeptide 5, 19kDa	SNAPC5	814.818	397.561	0.487915
phosphoribosylglycinamide formyltransferase, phosphoribosylglycinamide synthetase, phosphoribosylaminoimidazole synthetase	GART	1002.61	363.963	0.363016
chromosome 10 open reading frame 6	C10orf6	230.484	142.402	0.617841
centromere protein I	CENPI	148.344	104.448	0.70409
Transcribed locus	---	214.6	88.31	0.41151
KIAA0114	KIAA0114	455.814	196.901	0.431977
zinc finger, CCHC domain containing 14	ZCCHC14	250.105	139.251	0.55677
interleukin enhancer binding factor 3, 90kDa	ILF3	475.393	244.454	0.514215
potassium channel tetramerisation domain containing 15	KCTD15	148.233	25.7071	0.173424
RAP1, GTP-GDP dissociation stimulator 1	RAP1GDS1	600.497	124.988	0.208141
synaptosomal-associated protein, 23kDa	SNAP23	572.448	260.179	0.454503
FtsJ homolog 1 (E. coli)	FTSJ1	511.622	517.366	1.01123
hypothetical gene supported by AK130864	FLJ27354	20.3195	11.7483	0.578176
nucleosome assembly protein 1-like 1	NAP1L1	749.29	482.035	0.643322
coiled-coil-helix-coiled-coil-helix domain containing 3	CHCHD3	586.168	320.393	0.546589
Full-length cDNA clone CS0CAP007YJ17 of Thymus of Homo sapiens (human)	---	813.896	302.64	0.371841
Full-length cDNA clone CS0DK008YI09 of HeLa cells Cot 25-normalized of Homo sapiens (human)	---	896.31	356.304	0.397523
IMP1 inner mitochondrial membrane peptidase-like (S. cerevisiae)	IMMP1L	188.796	89.2077	0.472509
protein kinase N2	PKN2	34.2893	23.041	0.67196
mitochondrial ribosomal protein S12	MRPS12	205.58	81.7797	0.3978
IMP3, U3 small nucleolar ribonucleoprotein, homolog (yeast)	IMP3	1197.09	501.21	0.418691
---	---	17.7555	11.072	0.62358
similar to Six transmembrane epithelial antigen of prostate	MGC87042	172.399	37.8399	0.21949
protein kinase C substrate 80K-H	PRKCSH	1218.29	754.214	0.619077
neural precursor cell expressed, developmentally down-regulated 4-like	NEDD4L	1301.76	438.322	0.336714
ankylosis, progressive homolog (mouse)	ANKH	111.742	96.3065	0.861864
U2 small nuclear RNA auxiliary factor 2	U2AF2	43.7986	24.9565	0.569801
histone cluster 1, H2bg	HIST1H2BG	31.252	18.591	0.594874
sema domain, transmembrane domain (TM), and cytoplasmic domain, (semaphorin) 6D	SEMA6D	13.0173	8.00295	0.614791
DSN1, MIND kinetochore complex component, homolog (S. cerevisiae)	DSN1	246.853	159.228	0.645031
LIM domain containing 2	LIMD2	55.3601	32.0695	0.57929
katanin p60 (ATPase-containing) subunit A 1	KATNA1	484.309	246.023	0.507987
melanoma cell adhesion molecule	MCAM	1099.9	539.726	0.490706
coronin, actin binding protein, 1A	CORO1A	207.81	38.2711	0.184164
COMM domain containing 4	COMMD4	1113.51	681.576	0.612098
neuregulin 1	NRG1	128.851	37.7806	0.293212
CP110 protein	CP110	213.788	112.656	0.526953
Transcribed locus	---	51.6031	23.1986	0.449558
suppressor of Ty 16 homolog (S. cerevisiae)	SUPT16H	1404.08	721.337	0.513742
AHA1, activator of heat shock 90kDa protein ATPase homolog 1 (yeast)	AHSA1	1297.94	567.791	0.437456
NudE nuclear distribution gene E homolog 1 (A. nidulans)	NDE1	358.763	133.533	0.372205
squalene epoxidase	SQLE	562.197	305.623	0.543623
NAD(P) dependent steroid dehydrogenase-like	HSPC105	201.391	141.216	0.701204
Tau tubulin kinase 2	TTBK2	48.1176	21.0328	0.437112
translocase of inner mitochondrial membrane 17 homolog B (yeast)	TIMM17B	703.07	768.368	1.09288
Ets2 repressor factor	ERF	283.335	169.031	0.596578
Transcribed locus	---	86.0804	28.9599	0.336428
nuclear factor I/B	NFIB	306.667	100.541	0.32785
Fas (TNFRSF6) associated factor 1	FAF1	892.991	629.501	0.704936
ATPase, class VI, type 11B	ATP11B	149.135	77.3505	0.518663
RAB interacting factor	RABIF	662.735	314.776	0.474965
ZW10, kinetochore associated, homolog (Drosophila)	ZW10	480.352	343.737	0.715593
Rho GTPase activating protein 18	ARHGAP18	245.64	210.336	0.856277
myosin XIX	MYO19	171.857	85.316	0.496436
spectrin repeat containing, nuclear envelope 2	SYNE2	367.642	309.485	0.841811
RAB38, member RAS oncogene family	RAB38	844.021	20.7346	0.0245664
syntaxin 6	STX6	212.347	87.2099	0.410694
nibrin	NBN	341.771	208.581	0.610293
arginine/serine-rich coiled-coil 1	RSRC1	445.302	169.711	0.381115
NDC80 homolog, kinetochore complex component (S. cerevisiae)	NDC80	668.791	488.859	0.73096
ATPase family, AAA domain containing 2	ATAD2	619.584	273.983	0.442205
gap junction protein, beta 5, 31.1kDa	GJB5	292.532	118.174	0.403968
serpin peptidase inhibitor, clade B (ovalbumin), member 8	SERPINB8	429.639	184.447	0.429307
poly (ADP-ribose) polymerase family, member 2	PARP2	744.345	555.587	0.74641
proline rich 16	PRR16	36.144	43.4531	1.20222
poly (ADP-ribose) polymerase family, member 2	PARP2	719.697	528.439	0.734252
influenza virus NS1A binding protein	IVNS1ABP	560.954	362.952	0.647026
similar to FLJ16518 protein	LOC440288	76.0778	52.2297	0.68653
nucleoside phosphorylase	NP	1318.38	362.393	0.274877
RNA binding motif protein 8A	RBM8A	2436.45	866.815	0.35577
GINS complex subunit 2 (Psf2 homolog)	GINS2	673.224	381.94	0.56733
Transcribed locus	---	39.8785	9.63697	0.241658
protein regulator of cytokinesis 1	PRC1	2608.98	1285.45	0.4927
WNT1 inducible signaling pathway protein 3	WISP3	340.212	93.1128	0.273691
potassium voltage-gated channel, subfamily G, member 1	KCNG1	90.6432	40.9348	0.451604
NTera2D1 cell line mRNA containing L1 retroposon, clone P1	---	24.667	12.5334	0.508105
Hypothetical protein LOC644242	LOC644242	17.6283	6.78736	0.385026
pleckstrin homology domain containing, family F (with FYVE domain) member 2	PLEKHF2	760.839	386.053	0.507404
protocadherin gamma subfamily C, 3 /// protocadherin gamma subfamily B, 4 /// protocadherin gamma subfamily A, 8 /// protocadherin gamma subfamily A, 12 /// protocadherin gamma subfamily C, 5 /// protocadherin gamma subfamily C, 4 /// protocadherin gamma subfamily B, 7 /// protocadherin gamma subfamily B, 6 /// protocadherin gamma subfamily B, 5 /// protocadherin gamma subfamily B, 3 /// protocad…	PCDHGA1 /// PCDHGA10 /// PCDHGA11 /// PCDHGA12 /// PCDHGA2 /// PCDHGA3 /// PCDHGA4 /// PCDHGA5 /// PCDHGA6 /// PCDHGA7 /// PCDHGA8 /// PCDHGA9 /// PCDHGB1 /// PCDHGB2 /// PCDHGB3 /// PCDHGB4 /// PCDHGB5 /// PCDHGB6 /// PCDHGB7 /// PCDHGC3 /// PCDHGC4 /// PCDHGC5	352.183	177.462	0.503893
protein arginine methyltransferase 5	PRMT5	734.798	334.799	0.455634
mitogen-activated protein kinase 6	MAPK6	2521.91	1482.17	0.587719
embryonal Fyn-associated substrate	EFS	60.8846	16.139	0.265075
SH3-domain GRB2-like endophilin B1	SH3GLB1	4124.52	1617.92	0.392268
fibrillarin	FBL	2287	1120.06	0.489749
transforming, acidic coiled-coil containing protein 2	TACC2	104.76	27.9324	0.266632
zinc finger protein 700	ZNF700	66.4124	48.9536	0.737115
glycerol-3-phosphate dehydrogenase 2 (mitochondrial)	GPD2	300.286	50.8309	0.169275
runt-related transcription factor 3	RUNX3	84.6135	38.9452	0.460272
brix domain containing 5	BXDC5	4553.64	1529.18	0.335815
copine VIII	CPNE8	51.8791	12.8634	0.247951
fibroblast growth factor 7 (keratinocyte growth factor) /// keratinocyte growth factor-like protein 1 /// keratinocyte growth factor-like protein 2	FGF7 /// KGFLP1 /// KGFLP2	20.6519	8.18311	0.39624
chromosome 14 open reading frame 167	C14orf167	107.263	78.3756	0.730686
CDNA FLJ36082 fis, clone TESTI2019998	---	47.4052	22.1479	0.467205
centrosomal protein 152kDa	CEP152	269.732	150.515	0.558018
FGFR1 oncogene partner	FGFR1OP	373.85	264.223	0.706761
purine-rich element binding protein B	PURB	491.962	292.369	0.594292
aminoadipate-semialdehyde dehydrogenase-phosphopantetheinyl transferase	AASDHPPT	666.286	404.251	0.606723
zinc finger protein 644	ZNF644	545.7	141.074	0.258519
CDNA FLJ25559 fis, clone JTH02834	---	86.8581	56.0205	0.644966
c-src tyrosine kinase	CSK	612.77	280.652	0.458005
cancer susceptibility candidate 5	CASC5	558.95	286.848	0.513191
poly (ADP-ribose) polymerase family, member 2	PARP2	600.711	440.424	0.733171
5'-nucleotidase, ecto (CD73)	NT5E	932.477	431.428	0.462668
suppressor of tumorigenicity 20	ST20	251.538	123.261	0.490029
katanin p80 (WD repeat containing) subunit B 1	KATNB1	205.5	126.729	0.616687
chloride channel 5 (nephrolithiasis 2, X-linked, Dent disease)	CLCN5	84.2767	69.5326	0.825052
helicase, lymphoid-specific	HELLS	241.442	88.4109	0.366178
metal response element binding transcription factor 2	MTF2	257.639	125.429	0.48684
cyclin E2	CCNE2	1023.53	445.347	0.435109
protein O-fucosyltransferase 2	POFUT2	22.5811	14.153	0.626762
BAT2 domain containing 1	BAT2D1	75.5991	41.3913	0.54751
leucine rich repeat and coiled-coil domain containing 1	LRRCC1	51.0461	21.6427	0.423984
v-rel reticuloendotheliosis viral oncogene homolog B, nuclear factor of kappa light polypeptide gene enhancer in B-cells 3 (avian)	RELB	238.665	149.762	0.627498
oxysterol binding protein-like 10	OSBPL10	386.015	156.731	0.406024
adenosine deaminase, tRNA-specific 3, TAD3 homolog (S. cerevisiae)	ADAT3	134.974	58.587	0.43406
methylenetetrahydrofolate dehydrogenase (NADP+ dependent) 2-like	MTHFD2L	48.6026	16.0709	0.330658
protein arginine methyltransferase 5	PRMT5	1552.22	695.931	0.448345
CDNA clone IMAGE:4831215	---	25.8587	15.421	0.596356
Kinesin light chain 1	KLC1	52.9953	24.1003	0.454763
deoxynucleotidyltransferase, terminal, interacting protein 2	DNTTIP2	4059.06	1004.64	0.247505
round spermatid basic protein 1-like	RSBN1L	222.233	121.668	0.547481
ceroid-lipofuscinosis, neuronal 6, late infantile, variant	CLN6	141.16	88.0391	0.623683
inhibitor of growth family, member 1	ING1	248.456	133.707	0.538153
SCAN domain containing 1	SCAND1	317.184	220.226	0.694316
L-2-hydroxyglutarate dehydrogenase	L2HGDH	177.191	105.497	0.595387
mitochondrial ribosomal protein 63	MRP63	344.549	106.438	0.308919
retinoblastoma-like 1 (p107)	RBL1	199.828	133.493	0.668041
high mobility group AT-hook 2	HMGA2	1851.72	511.765	0.276373
exportin 4	XPO4	124.552	27.0754	0.217382
distal-less homeobox 2	DLX2	382.106	58.8331	0.15397
---	---	29.4825	21.1287	0.716651
CDNA FLJ34412 fis, clone HEART2002432	---	646.699	56.8111	0.0878478
copine VIII	CPNE8	35.1352	12.0235	0.342207
snurportin 1	SNUPN	608.615	291.619	0.479152
xenotropic and polytropic retrovirus receptor	XPR1	424.792	142.598	0.335688
lectin, galactoside-binding, soluble, 8 (galectin 8)	LGALS8	294.962	176.453	0.598223
promyelocytic leukemia	PML	299.173	213.209	0.71266
---	---	714.749	289.898	0.405594
solute carrier family 25 (mitochondrial carrier; adenine nucleotide translocator), member 5	SLC25A5	6358.91	4029.69	0.633708
chromosome 14 open reading frame 106	C14orf106	526.631	395.032	0.750111
Transcribed locus	---	57.2094	34.7807	0.607954
chromosome 18 open reading frame 55	C18orf55	178.641	71.3749	0.399544
Transcribed locus	---	730.688	282.761	0.386979
family with sequence similarity 111, member A	FAM111A	653.363	426.456	0.652709
chromosome 18 open reading frame 37	C18orf37	545.004	161.794	0.296867
ATP-binding cassette, sub-family A (ABC1), member 13	ABCA13	24.223	7.33469	0.302798
ATP-binding cassette, sub-family C (CFTR/MRP), member 5	ABCC5	128.266	28.9004	0.225316
mature T-cell proliferation 1	MTCP1	552.829	485.15	0.877576
activating transcription factor 5	ATF5	117.77	47.6413	0.404529
replication factor C (activator 1) 5, 36.5kDa	RFC5	646.682	387.956	0.599917
CDNA FLJ34209 fis, clone FCBBF3020599	---	139.492	105.707	0.757796
ceroid-lipofuscinosis, neuronal 5	CLN5	497.809	143.334	0.28793
amyloid beta (A4) precursor-like protein 2	APLP2	2442.07	1613.69	0.660787
protocadherin gamma subfamily C, 3 /// protocadherin gamma subfamily B, 4 /// protocadherin gamma subfamily A, 8 /// protocadherin gamma subfamily A, 12 /// protocadherin gamma subfamily C, 5 /// protocadherin gamma subfamily C, 4 /// protocadherin gamma subfamily B, 7 /// protocadherin gamma subfamily B, 6 /// protocadherin gamma subfamily B, 5 /// protocadherin gamma subfamily B, 3 /// protocad…	PCDHGA1 /// PCDHGA10 /// PCDHGA11 /// PCDHGA12 /// PCDHGA2 /// PCDHGA3 /// PCDHGA4 /// PCDHGA5 /// PCDHGA6 /// PCDHGA7 /// PCDHGA8 /// PCDHGA9 /// PCDHGB1 /// PCDHGB2 /// PCDHGB3 /// PCDHGB4 /// PCDHGB5 /// PCDHGB6 /// PCDHGB7 /// PCDHGC3 /// PCDHGC4 /// PCDHGC5	351.302	175.375	0.499214
transmembrane emp24 protein transport domain containing 5	TMED5	1386.31	490.039	0.353485
zinc finger, DHHC-type containing 20	ZDHHC20	169.061	74.0138	0.437794
salvador homolog 1 (Drosophila)	SAV1	552.125	365.521	0.662027
neuregulin 1	NRG1	106.696	44.7256	0.419186
coiled-coil domain containing 22	CCDC22	58.935	58.6832	0.995727
cleavage stimulation factor, 3' pre-RNA, subunit 3, 77kDa	CSTF3	532.118	188.669	0.354562
ankylosis, progressive homolog (mouse)	ANKH	64.0949	57.5566	0.89799
DNA (cytosine-5-)-methyltransferase 1	DNMT1	1360.85	573.563	0.421473
protein kinase N2	PKN2	802.419	526.994	0.656757
high mobility group AT-hook 2	HMGA2	23.3362	12.1013	0.518563
chromosome 9 open reading frame 125	C9orf125	68.0187	16.4214	0.241425
leucine-rich repeats and immunoglobulin-like domains 3	LRIG3	64.0759	34.9163	0.54492
transducin-like enhancer of split 3 (E(sp1) homolog, Drosophila)	TLE3	70.1624	42.689	0.608431
SCAN domain containing 1	SCAND1	508.891	372.621	0.73222
galactokinase 2	GALK2	154.556	87.6355	0.567014
SIX homeobox 4	SIX4	347.299	324.265	0.933678
calcyclin binding protein	CACYBP	1890.59	795.973	0.421018
stonin 2	STON2	533.654	109.024	0.204297
calmodulin regulated spectrin-associated protein 1-like 1	CAMSAP1L1	1316.14	229.358	0.174266
chromosome 15 open reading frame 37	C15orf37	46.5559	26.5668	0.570644
non-SMC condensin I complex, subunit G	NCAPG	787.795	445.153	0.565061
centromere protein L	CENPL	384.701	141.76	0.368494
nuclear factor I/B	NFIB	142.574	54.765	0.384115
ATPase, class VI, type 11B	ATP11B	313.236	116.278	0.371214
CDNA clone IMAGE:4513453	---	1906.15	963.134	0.505277
survival of motor neuron protein interacting protein 1	SIP1	384.939	204.614	0.531548
PML-RARA regulated adaptor molecule 1	PRAM1	26.1503	14.2974	0.546741
eukaryotic translation elongation factor 1 epsilon 1	EEF1E1	1010.88	707.351	0.699735
non-SMC condensin II complex, subunit G2	NCAPG2	757.057	508.209	0.671296
diacylglycerol kinase, eta	DGKH	33.5804	10.5834	0.315168
Small Cajal body-specific RNA 15	SCARNA15	88.7132	44.6523	0.503333
RAP1, GTP-GDP dissociation stimulator 1	RAP1GDS1	676.144	156.058	0.230805
transcription factor 7-like 2 (T-cell specific, HMG-box)	TCF7L2	264.313	207.11	0.783579
hypothetical LOC642441 /// hypothetical protein LOC730256 /// hypothetical protein LOC730257	LOC642441 /// LOC730256 /// LOC730257	432.699	212.631	0.491408
nicotinamide nucleotide transhydrogenase	NNT	531.226	336.458	0.633361
regulator of chromosome condensation (RCC1) and BTB (POZ) domain containing protein 2	RCBTB2	125.128	41.9063	0.334906
tetratricopeptide repeat domain 26	TTC26	157.608	78.0363	0.495128
activating signal cointegrator 1 complex subunit 3	ASCC3	628.338	286.883	0.456574
AT rich interactive domain 1B (SWI1-like) /// similar to AT rich interactive domain 1B (SWI1-like) isoform 1	ARID1B /// LOC729446	185.671	82.6164	0.444962
TBC1 domain family, member 25	TBC1D25	215.639	154.126	0.714741
eukaryotic translation initiation factor 2 alpha kinase 4	EIF2AK4	75.705	43.206	0.570716
coiled-coil domain containing 68	CCDC68	157.113	54.6624	0.347917
core-binding factor, beta subunit	CBFB	861.601	548.821	0.636979
toll-like receptor 2	TLR2	234.222	180.738	0.77165
zinc finger protein 75 (D8C6)	ZNF75	38.7111	27.5506	0.711698
sterol O-acyltransferase (acyl-Coenzyme A: cholesterol acyltransferase) 1	SOAT1	613.364	328.872	0.536177
melanoma antigen family B, 2	MAGEB2	20.0273	10.4019	0.519388
quaking homolog, KH domain RNA binding (mouse)	QKI	462.101	301.929	0.653384
BCL2-like 2	BCL2L2	87.5035	45.2756	0.517415
acidic (leucine-rich) nuclear phosphoprotein 32 family, member E	ANP32E	3482.68	1957.81	0.562157
chromosome 9 open reading frame 72	C9orf72	114.502	50.9872	0.445294
praja 1	PJA1	646.906	560.026	0.8657
UV radiation resistance associated gene	UVRAG	123.846	73.402	0.592689
CDNA clone IMAGE:4816860	---	175.05	62.0356	0.354387
mitochondrial ribosomal protein L9	MRPL9	1383.02	615.754	0.445225
CDNA FLJ33420 fis, clone BRACE2020028	---	367.549	129.613	0.352642
suppressor of cytokine signaling 4	SOCS4	953.968	551.924	0.578555
frizzled homolog 1 (Drosophila)	FZD1	102.741	62.3172	0.606545
RNA binding motif protein 35B	RBM35B	193.461	119.14	0.615836
family with sequence similarity 33, member A	FAM33A	857.886	583.528	0.680194
CTF18, chromosome transmission fidelity factor 18 homolog (S. cerevisiae)	CHTF18	139.68	58.7009	0.420253
---	---	28.012	18.8018	0.671205
nudix (nucleoside diphosphate linked moiety X)-type motif 4 /// nudix (nucleoside diphosphate linked moiety X)-type motif 4 pseudogene 1	NUDT4 /// NUDT4P1	472.481	233	0.493143
primase, DNA, polypeptide 2 (58kDa)	PRIM2	198.044	98.0825	0.495256
---	---	129.528	47.3511	0.365566
Rho GTPase activating protein 18	ARHGAP18	107.307	88.3983	0.823789
---	---	1119.73	714.194	0.637825
interferon (alpha, beta and omega) receptor 2	IFNAR2	97.2491	61.6076	0.633503
antigen identified by monoclonal antibody Ki-67	MKI67	160.37	100.328	0.625599
extra spindle pole bodies homolog 1 (S. cerevisiae)	ESPL1	461.005	241.654	0.524191
hydroxypyruvate isomerase homolog (E. coli)	HYI	342.221	142.602	0.416696
Transcribed locus	---	17.6901	10.4439	0.590379
chromosome 16 open reading frame 52	C16orf52	110.014	51.158	0.465013
solute carrier family 7 (cationic amino acid transporter, y+ system), member 8	SLC7A8	16.839	9.78411	0.581037
activating transcription factor 7 interacting protein	ATF7IP	204.164	147.267	0.721315
transmembrane protein 97	TMEM97	714.942	406.82	0.569025
zinc finger and BTB domain containing 10	ZBTB10	38.8769	27.3663	0.703924
EF-hand calcium binding domain 7	EFCAB7	94.8483	52.6969	0.555591
Exosome component 6	EXOSC6	220.885	118.827	0.537957
Transcription factor Dp-1	TFDP1	202.122	60.98	0.301699
WD repeat domain 62	WDR62	112.001	80.2737	0.716723
Fas (TNFRSF6) associated factor 1	FAF1	884.789	612.872	0.692676
polymerase (DNA-directed), delta 3, accessory subunit	POLD3	436.645	288.428	0.660555
cut-like homeobox 1	CUX1	477.492	204.171	0.427592
---	---	128.256	69.841	0.544545
GINS complex subunit 1 (Psf1 homolog)	GINS1	1944.62	1234.68	0.634921
amyloid beta (A4) precursor protein (peptidase nexin-II, Alzheimer disease)	APP	1586.49	987.12	0.622205
bromodomain adjacent to zinc finger domain, 1A	BAZ1A	1038.74	636.111	0.612388
ribonuclease H2, subunit A	RNASEH2A	1153.65	452.829	0.39252
adenosine monophosphate deaminase (isoform E)	AMPD3	58.9686	41.7994	0.708842
transcription factor binding to IGHM enhancer 3	TFE3	78.8062	102.084	1.29538
GATA binding protein 6	GATA6	211.035	164.898	0.781379
nuclear factor I/B	NFIB	75.6063	30.8615	0.408187
v-ets erythroblastosis virus E26 oncogene homolog 1 (avian)	ETS1	1417.06	997.485	0.70391
Transcribed locus	---	19.2328	6.75314	0.351126
LAS1-like (S. cerevisiae)	LAS1L	522.644	382.249	0.731375
protein kinase N2	PKN2	1252.82	799.456	0.638125
ecto-NOX disulfide-thiol exchanger 2	ENOX2	81.2461	47.072	0.579376
S-phase kinase-associated protein 2 (p45)	SKP2	2055.71	1013.09	0.492818
DnaJ (Hsp40) homolog, subfamily B, member 5	DNAJB5	84.473	57.747	0.683615
zinc finger CCCH-type containing 12C	ZC3H12C	219.129	202.053	0.922072
glycosyltransferase-like 1B	GYLTL1B	124.512	50.096	0.40234
nuclear transcription factor Y, alpha	NFYA	364.865	207.362	0.568327
WD repeat domain 66	WDR66	1483.84	185.193	0.124806
protocadherin gamma subfamily C, 3 /// protocadherin gamma subfamily B, 4 /// protocadherin gamma subfamily A, 8 /// protocadherin gamma subfamily A, 12 /// protocadherin gamma subfamily C, 5 /// protocadherin gamma subfamily C, 4 /// protocadherin gamma subfamily B, 7 /// protocadherin gamma subfamily B, 6 /// protocadherin gamma subfamily B, 5 /// protocadherin gamma subfamily B, 3 /// protocad…	PCDHGA1 /// PCDHGA10 /// PCDHGA11 /// PCDHGA12 /// PCDHGA2 /// PCDHGA3 /// PCDHGA4 /// PCDHGA5 /// PCDHGA6 /// PCDHGA7 /// PCDHGA8 /// PCDHGA9 /// PCDHGB1 /// PCDHGB2 /// PCDHGB3 /// PCDHGB4 /// PCDHGB5 /// PCDHGB6 /// PCDHGB7 /// PCDHGC3 /// PCDHGC4 /// PCDHGC5	218.771	111.642	0.510316
ring finger and WD repeat domain 3	RFWD3	397.591	198.478	0.499201
heparan sulfate (glucosamine) 3-O-sulfotransferase 1	HS3ST1	62.5897	40.5873	0.648467
guanine monphosphate synthetase	GMPS	2371.82	845.419	0.356443
core 1 synthase, glycoprotein-N-acetylgalactosamine 3-beta-galactosyltransferase, 1	C1GALT1	246.35	177.796	0.721721
phytoceramidase, alkaline	PHCA	214.32	81.8053	0.381697
melanoma-derived leucine zipper, extra-nuclear factor	MLZE	171.078	135.147	0.789971
BRI3 binding protein	BRI3BP	539.663	213.953	0.396457
STT3, subunit of the oligosaccharyltransferase complex, homolog A (S. cerevisiae)	STT3A	1525.4	1334.6	0.87492
chromosome 7 open reading frame 55	C7orf55	150.801	109.945	0.729069
CDNA FLJ34225 fis, clone FCBBF3023372	---	146.347	45.3887	0.310145
MRNA; cDNA DKFZp686N0886 (from clone DKFZp686N0886)	---	117.448	46.3692	0.394807
nuclear transcription factor Y, alpha	NFYA	145.766	85.8164	0.588727
major facilitator superfamily domain containing 2	MFSD2	182.503	85.97	0.471061
chromosome 20 open reading frame 19	C20orf19	655.65	66.2926	0.10111
golgi associated PDZ and coiled-coil motif containing	GOPC	147.399	115.016	0.780299
SGT1, suppressor of G2 allele of SKP1 (S. cerevisiae)	SUGT1	1858.09	528.841	0.284615
cancer susceptibility candidate 5	CASC5	75.4497	36.1827	0.47956
dihydrolipoamide S-acetyltransferase (E2 component of pyruvate dehydrogenase complex)	DLAT	480.816	291.295	0.605834
primase, DNA, polypeptide 1 (49kDa)	PRIM1	517.264	380.076	0.734782
ATPase family, AAA domain containing 2	ATAD2	1286.44	590.032	0.458655
NMDA receptor regulated 1-like	NARG1L	373.129	151.735	0.406656
complement factor H	CFH	233.366	12.0188	0.051502
Clone HQ0452 PRO0452	---	12.4008	8.23227	0.663848
coiled-coil domain containing 22	CCDC22	194.009	250.867	1.29307
non-SMC condensin II complex, subunit H2	NCAPH2	223.167	162.258	0.727069
quaking homolog, KH domain RNA binding (mouse)	QKI	255.14	183.689	0.719954
dual-specificity tyrosine-(Y)-phosphorylation regulated kinase 3	DYRK3	132.103	52.3541	0.396313
vaccinia related kinase 1	VRK1	929.94	436.418	0.469298
Ras interacting protein 1	RASIP1	635.292	148.224	0.233316
histone cluster 1, H3c	HIST1H3C	43.2315	23.9176	0.553244
thymopoietin	TMPO	1524.67	1117.27	0.732795
Homo sapiens, Similar to neuronal thread protein, clone IMAGE:4106635, mRNA	---	27.4127	16.406	0.598481
Transcribed locus	---	18.9413	10.803	0.570341
CDNA FLJ11381 fis, clone HEMBA1000501	---	549.509	200.315	0.364535
structural maintenance of chromosomes 3	SMC3	396.137	191.888	0.484398
potassium inwardly-rectifying channel, subfamily J, member 15	KCNJ15	524.773	286.503	0.545956
glycerol kinase	GK	103.24	29.198	0.282817
matrix metallopeptidase 14 (membrane-inserted)	MMP14	446.929	138.441	0.309761
Nuclear casein kinase and cyclin-dependent kinase substrate 1	NUCKS1	131.141	74.4548	0.567746
chromosome 1 open reading frame 25	C1orf25	116.432	43.6502	0.374898
solute carrier family 35, member B4	SLC35B4	71.3985	32.2929	0.452291
RAN guanine nucleotide release factor	RANGRF	282.041	145.724	0.516675
calcyclin binding protein	CACYBP	2760.87	1232.64	0.446467
processing of precursor 7, ribonuclease P/MRP subunit (S. cerevisiae)	POP7	908.233	472.116	0.519818
chromosome 14 open reading frame 156	C14orf156	2775.21	1286.9	0.463713
nibrin	NBN	684.26	425.883	0.6224
Transcribed locus	---	97.8689	38.5956	0.39436
salvador homolog 1 (Drosophila)	SAV1	276.651	192.703	0.696555
Armadillo repeat containing, X-linked 4	ARMCX4	26.7959	25.5591	0.953844
trafficking protein particle complex 4	TRAPPC4	716.071	530.653	0.741062
craniofacial development protein 1	CFDP1	668.005	405.871	0.607586
zinc finger protein 511	ZNF511	531.071	258.879	0.487466
general transcription factor IIIC, polypeptide 6, alpha 35kDa	GTF3C6	1901.68	1189.91	0.625716
BCL2-like 2	BCL2L2	807.114	466.293	0.57773
Transcribed locus, strongly similar to NP_001004023.1 dual-specificity tyrosine-(Y)-phosphorylation regulated kinase 3 isoform b [Homo sapiens]	---	63.2673	28.8867	0.456582
Stearoyl-CoA desaturase (delta-9-desaturase)	SCD	212.845	68.398	0.321351
O-sialoglycoprotein endopeptidase	OSGEP	300.12	227.496	0.758017
chromosome 11 open reading frame 61	C11orf61	101.722	95.5435	0.939258
inhibin, beta A	INHBA	3090.17	2947.65	0.95388
transcription factor 7-like 2 (T-cell specific, HMG-box)	TCF7L2	210.235	177.733	0.8454
zinc finger protein 440	ZNF440	32.4942	18.8065	0.578765
core-binding factor, runt domain, alpha subunit 2; translocated to, 2	CBFA2T2	71.593	53.5481	0.747951
CDNA FLJ33081 fis, clone TRACH2000321	---	454.169	294.841	0.649187
nuclear protein, ataxia-telangiectasia locus	NPAT	174.305	129.818	0.744777
salvador homolog 1 (Drosophila)	SAV1	436.018	317.183	0.727454
sorting nexin 5	SNX5	139.537	63.9971	0.458638
transgelin 3	TAGLN3	194.796	54.2145	0.278314
FK506 binding protein 14, 22 kDa	FKBP14	337.147	84.8931	0.251799
potassium inwardly-rectifying channel, subfamily J, member 15	KCNJ15	313.739	177.44	0.565565
Transcribed locus	---	89.8807	80.7981	0.898949
vitamin D (1,25- dihydroxyvitamin D3) receptor	VDR	236.922	101.379	0.4279
uroporphyrinogen decarboxylase	UROD	1270.5	820.81	0.646054
transferrin receptor (p90, CD71)	TFRC	7211.75	3843.89	0.533003
syntrophin, beta 2 (dystrophin-associated protein A1, 59kDa, basic component 2)	SNTB2	260.24	195.723	0.752089
pleckstrin homology-like domain, family A, member 1	PHLDA1	2408.51	1152.81	0.478639
RNA binding motif, single stranded interacting protein	RBMS3	76.495	40.9794	0.535714
Homo sapiens, clone IMAGE:2900205, mRNA	---	172.66	153.347	0.888147
R3H domain containing 1	R3HDM1	463.522	193.252	0.41692
protein kinase D3	PRKD3	186.062	113.022	0.607441
interleukin 7 receptor	IL7R	366.724	428.572	1.16865
collagen, type XXVII, alpha 1	COL27A1	375.924	196.694	0.523227
Transcribed locus	---	37.6407	32.7249	0.869401
reticulocalbin 2, EF-hand calcium binding domain	RCN2	1865.85	815.802	0.437228
Mdm2, transformed 3T3 cell double minute 2, p53 binding protein (mouse) binding protein, 104kDa	MTBP	36.8849	20.0756	0.544277
transmembrane protein 194	TMEM194	157.733	87.376	0.553949
nuclear autoantigenic sperm protein (histone-binding)	NASP	1994.52	1160.83	0.582008
nucleoporin 43kDa	NUP43	108.722	52.6379	0.48415
suppressor of cytokine signaling 4	SOCS4	70.3129	41.2848	0.587159
ubiquitin-like modifier activating enzyme 5	UBA5	445.923	200.187	0.448927
SWI/SNF related, matrix associated, actin dependent regulator of chromatin, subfamily a, member 2	SMARCA2	86.9535	63.1758	0.726546
chromatin assembly factor 1, subunit A (p150)	CHAF1A	260.37	90.4857	0.347527
Nedd4 binding protein 3	N4BP3	16.4096	10.0164	0.610396
Zinc finger protein 644	ZNF644	93.2892	46.6505	0.500064
NPC-A-5	LOC642587	448.859	83.2919	0.185564
integrin, alpha E (antigen CD103, human mucosal lymphocyte antigen 1; alpha polypeptide)	ITGAE	1418.06	570.875	0.402574
Transcribed locus, strongly similar to XP_520823.1 PREDICTED: similar to Pzp protein [Pan troglodytes]	---	37.0801	22.6061	0.609657
YKT6 v-SNARE homolog (S. cerevisiae)	YKT6	643.273	295.514	0.459392
PR domain containing 15	PRDM15	21.3996	13.2961	0.621328
asparagine-linked glycosylation 9 homolog (S. cerevisiae, alpha- 1,2-mannosyltransferase)	ALG9	220.769	182.626	0.827227
iroquois homeobox 5	IRX5	26.2256	24.1666	0.921491
matrix metallopeptidase 14 (membrane-inserted)	MMP14	539.033	123.343	0.228822
Hypothetical protein LOC148189	LOC148189	84.9212	49.6108	0.584198
leucine rich repeat containing 28	LRRC28	41.5691	17.923	0.431162
prion protein (p27-30) (Creutzfeldt-Jakob disease, Gerstmann-Strausler-Scheinker syndrome, fatal familial insomnia)	PRNP	1769.51	655.806	0.370615
coiled-coil domain containing 88A	CCDC88A	65.556	18.9788	0.289505
RAD51 homolog C (S. cerevisiae)	RAD51C	335.02	200.093	0.597256
etoposide induced 2.4 mRNA	EI24	1307.47	959.701	0.734011
muscleblind-like (Drosophila)	MBNL1	1418.34	742.361	0.523403
minichromosome maintenance complex component 10	MCM10	144.909	84.8986	0.585876
tubulin tyrosine ligase-like family, member 7	TTLL7	145.163	61.2799	0.422145
tripeptidyl peptidase II	TPP2	461.708	237.519	0.514435
nuclear transcription factor Y, alpha	NFYA	243.59	138.506	0.568603
formin-like 3	FMNL3	23.0704	13.4817	0.584372
myocyte enhancer factor 2A	MEF2A	369.083	122.894	0.33297
family with sequence similarity 110, member C	FAM110C	108.965	62.2539	0.57132
regulatory factor X, 2 (influences HLA class II expression)	RFX2	39.6565	19.7518	0.498071
diacylglycerol O-acyltransferase homolog 2 (mouse)	DGAT2	77.5872	32.7001	0.421462
ATG3 autophagy related 3 homolog (S. cerevisiae)	ATG3	35.9444	19.3986	0.539685
general transcription factor II, i	GTF2I	587.244	380.835	0.648512
AKT1 substrate 1 (proline-rich)	AKT1S1	57.3162	36.2912	0.633176
pyruvate dehydrogenase kinase, isozyme 3	PDK3	79.7914	44.6272	0.559298
hydroxymethylbilane synthase	HMBS	244.689	164.322	0.671555
cysteine and histidine-rich domain (CHORD)-containing 1	CHORDC1	658.686	408.331	0.619918
nudix (nucleoside diphosphate linked moiety X)-type motif 1	NUDT1	264.404	129.312	0.489067
adenosine deaminase, RNA-specific, B1 (RED1 homolog rat)	ADARB1	42.6273	23.071	0.541226
interferon regulatory factor 3	IRF3	577.629	445.101	0.770566
endosulfine alpha	ENSA	109.875	39.8795	0.362953
G protein-coupled receptor 177	GPR177	154.15	13.9574	0.0905441
nuclear protein, ataxia-telangiectasia locus	NPAT	262.156	209.356	0.798592
solute carrier family 35, member B4	SLC35B4	218.288	104.983	0.480936
ninein (GSK3B interacting protein)	NIN	518.767	378.853	0.730295
lamin B1	LMNB1	736.871	559.21	0.758898
kinesin family member 14	KIF14	483.074	132.894	0.275101
Transcribed locus	---	26.6346	20.1116	0.755095
cyclin-dependent kinase 6	CDK6	105.653	72.053	0.681979
---	---	465.773	238.425	0.51189
minichromosome maintenance complex component 2	MCM2	1509.5	877.299	0.581183
ADNP homeobox 2	ADNP2	387.733	213.936	0.55176
translocase of inner mitochondrial membrane 50 homolog (S. cerevisiae)	TIMM50	950.813	674.014	0.708882
HUS1 checkpoint homolog (S. pombe)	HUS1	353.019	141.243	0.4001
hypothetical protein LOC284702	LOC284702	107.125	80.7872	0.75414
zona pellucida glycoprotein 4	ZP4	30.0487	21.859	0.727451
ninein (GSK3B interacting protein)	NIN	136.708	83.3273	0.609528
kinesin family member 22 /// kinesin-like DNA-binding protein pseudogene	KIF22 /// LOC728037	222.196	119.129	0.536144
Hypothetical protein LOC284926	LOC284926	33.3396	17.1706	0.515022
solute carrier family 39 (zinc transporter), member 4	SLC39A4	758.245	305.257	0.402583
TSC22 domain family, member 3	TSC22D3	162.342	67.6107	0.416471
extra spindle pole bodies homolog 1 (S. cerevisiae)	ESPL1	372.823	194.498	0.521689
Transcribed locus	---	362.796	137.103	0.377907
suppressor of tumorigenicity 20	ST20	23.6838	11.4053	0.481563
smoothelin	SMTN	426.257	95.2555	0.22347
BAH domain and coiled-coil containing 1	BAHCC1	68.822	48.4044	0.703328
Hepatoma-derived growth factor, related protein 3	HDGFRP3	18.9958	12.7195	0.669593
neurofibromin 1 (neurofibromatosis, von Recklinghausen disease, Watson disease)	NF1	447.6	248.472	0.55512
Transcribed locus	---	318.839	118.512	0.371698
ATP-binding cassette, sub-family D (ALD), member 3	ABCD3	1423.53	588.417	0.413351
chromosome 19 open reading frame 20	C19orf20	47.1446	27.2241	0.57746
transcription factor 4	TCF4	67.7967	14.3992	0.212387
GA binding protein transcription factor, beta subunit 2	GABPB2	776.42	381.784	0.491724
SUMO1 activating enzyme subunit 1	SAE1	1432.06	1266.45	0.884356
Homo sapiens, clone IMAGE:6176018, mRNA	---	31.9908	16.9648	0.530303
RFT1 homolog (S. cerevisiae)	RFT1	225.796	92.9931	0.411845
superoxide dismutase 2, mitochondrial	SOD2	3731.94	1495.57	0.400747
taurine upregulated gene 1	TUG1	138.92	110.705	0.7969
centromere protein L	CENPL	333.489	129.8	0.389218
ras homolog gene family, member U	RHOU	28.4649	15.2309	0.535077
---	---	213.908	85.8839	0.401499
chromosome 3 open reading frame 64	C3orf64	367.291	111.895	0.30465
sarcolemma associated protein	SLMAP	315.097	174.508	0.553824
Polypyrimidine tract binding protein 1	PTBP1	72.0251	50.9819	0.707835
LAG1 homolog, ceramide synthase 6	LASS6	165.78	15.4744	0.0933429
cell division cycle 73, Paf1/RNA polymerase II complex component, homolog (S. cerevisiae)	CDC73	752.434	275.193	0.365737
WD repeat domain 90	WDR90	196.657	98.952	0.50317
G protein-coupled receptor 176	GPR176	890.52	370.155	0.415661
LUC7-like 2 (S. cerevisiae)	LUC7L2	484.1	270.044	0.557828
Transcribed locus	---	43.6672	15.1014	0.34583
hypothetical protein LOC727820	LOC727820	155.873	65.5867	0.42077
Transmembrane protein 103	TMEM103	132.675	71.3815	0.538018
uroporphyrinogen III synthase (congenital erythropoietic porphyria)	UROS	77.4757	57.7758	0.745728
Transcribed locus, strongly similar to NP_001028866.1 sterol regulatory element binding factor 2 [Rattus norvegicus]	---	32.2385	22.2438	0.689975
centromere protein N	CENPN	248.97	170.009	0.682848
eukaryotic translation initiation factor 5A2	EIF5A2	398.55	129.498	0.324922
TBC1 domain family, member 25	TBC1D25	115.602	88.5067	0.765613
DENN/MADD domain containing 2A	DENND2A	55.7213	37.3108	0.669596
transmembrane protein 170	TMEM170	284.16	130.867	0.46054
small nuclear ribonucleoprotein polypeptide A	SNRPA	1876.81	1159.39	0.617744
NDRG family member 2	NDRG2	34.0021	12.997	0.382242
transcription factor 7-like 2 (T-cell specific, HMG-box)	TCF7L2	813.807	775.006	0.952321
nuclear factor of activated T-cells, cytoplasmic, calcineurin-dependent 3	NFATC3	166.754	95.5961	0.573275
iron-sulfur cluster assembly 2 homolog (S. cerevisiae)	ISCA2	625.148	585.454	0.936504
ferredoxin 1	FDX1	644.64	510.478	0.791881
ankylosis, progressive homolog (mouse)	ANKH	514.271	555.456	1.08008
Transcribed locus, strongly similar to XP_891381.1 PREDICTED: BAT2 domain containing 1 isoform 2 [Mus musculus]	---	21.2479	13.3739	0.629423
KIAA0586	KIAA0586	80.3923	39.1196	0.486608
homeobox A11	HOXA11	118.333	95.3269	0.805579
chromosome X open reading frame 34	CXorf34	69.1667	55.614	0.804058
proteasome (prosome, macropain) subunit, alpha type, 7	PSMA7	1725.87	1018.21	0.589969
nucleoporin 133kDa	NUP133	290.789	120.919	0.415829
non-POU domain containing, octamer-binding	NONO	3659.31	2785.41	0.761185
phytoceramidase, alkaline	PHCA	406.559	179.058	0.440424
chromosome 18 open reading frame 54	C18orf54	251.723	84.7333	0.336614
SHC (Src homology 2 domain containing) transforming protein 1	SHC1	1273.71	276.326	0.216945
nucleolar and spindle associated protein 1	NUSAP1	2198.56	1503.34	0.683787
zinc finger CCCH-type containing 14	ZC3H14	978.968	530.454	0.541851
hypothetical protein FLJ11236	FLJ11236	44.6497	17.5022	0.391989
methyltransferase 11 domain containing 1 /// similar to methyltransferase 11 domain containing 1 isoform 2	LOC731602 /// METT11D1	370.033	275.94	0.745717
methyltransferase like 3	METTL3	793.923	517.912	0.652346
promyelocytic leukemia	PML	192.902	147.435	0.764303
pleckstrin homology, Sec7 and coiled-coil domains 1(cytohesin 1)	PSCD1	276.154	247.02	0.894502
RuvB-like 1 (E. coli)	RUVBL1	1099.61	498.234	0.453099
discs, large homolog 3 (neuroendocrine-dlg, Drosophila)	DLG3	59.3488	43.8779	0.739321
KIAA1524	KIAA1524	69.5748	32.8915	0.47275
translocase of outer mitochondrial membrane 40 homolog (yeast)	TOMM40	1097.61	645.916	0.588476
ring finger and SPRY domain containing 1	RSPRY1	148.382	128.025	0.862807
immediate early response 3 interacting protein 1	IER3IP1	164.653	96.3393	0.585107
polymerase (DNA-directed), epsilon 4 (p12 subunit)	POLE4	576.654	385.151	0.667906
sec1 family domain containing 2	SCFD2	263.415	130.244	0.494445
stomatin	STOM	138.44	30.034	0.216946
interleukin-1 receptor-associated kinase 1	IRAK1	240.415	158.274	0.658337
KRR1, small subunit (SSU) processome component, homolog (yeast)	KRR1	567.326	295.291	0.520495
beta-site APP-cleaving enzyme 1	BACE1	75.7606	45.2201	0.596881
KIAA1324-like	KIAA1324L	116.479	43.9238	0.377098
keratin associated protein 5-9	KRTAP5-9	31.1002	21.6429	0.69591
chromosome 6 open reading frame 151	C6orf151	207.557	116.198	0.559836
primase, DNA, polypeptide 2 (58kDa)	PRIM2	237.242	119.473	0.50359
SFRS protein kinase 2	SRPK2	511.907	217.176	0.424248
nucleolar and spindle associated protein 1	NUSAP1	1267.92	885.034	0.698019
cell division cycle 6 homolog (S. cerevisiae)	CDC6	688.642	354.266	0.514441
cytochrome b5 type B (outer mitochondrial membrane)	CYB5B	829.9	606.646	0.730987
Transcribed locus	---	64.7975	25.4658	0.393006
DEAH (Asp-Glu-Ala-His) box polypeptide 9	DHX9	1338.72	682.076	0.5095
immunoresponsive 1 homolog (mouse)	IRG1	19.8966	11.0228	0.554005
ADP-ribosylation factor-like 4C	ARL4C	570.609	559.759	0.980984
tubulin folding cofactor D	TBCD	41.5607	27.9115	0.671583
cysteine-rich hydrophobic domain 2	CHIC2	529.104	291.036	0.550055
TH1-like (Drosophila)	TH1L	1882.31	1169.84	0.621489
suppressor of Ty 16 homolog (S. cerevisiae)	SUPT16H	1660.51	955.686	0.575537
nuclear receptor coactivator 2	NCOA2	27.3578	15.5112	0.566976
ubiquitin-like modifier activating enzyme 5	UBA5	283.022	132.926	0.469668
v-maf musculoaponeurotic fibrosarcoma oncogene homolog (avian)	MAF	20.4191	13.7014	0.671008
CREB binding protein (Rubinstein-Taybi syndrome)	CREBBP	644.327	303.517	0.47106
protein arginine methyltransferase 3	PRMT3	357.219	182.992	0.512269
Solute carrier family 25, member 37	SLC25A37	62.8534	40.7996	0.649123
Nudix (nucleoside diphosphate linked moiety X)-type motif 22	NUDT22	21.2565	14.0266	0.659873
Mediator complex subunit 28	MED28	190.372	73.7194	0.38724
transforming, acidic coiled-coil containing protein 2	TACC2	176.162	30.6597	0.174042
delta-like 1 (Drosophila)	DLL1	2019.02	51.1276	0.025323
myelin basic protein	MBP	115.281	56.0942	0.486588
tumor protein p63	TP63	22.3989	11.6326	0.519339
mucolipin 3	MCOLN3	355.882	166.413	0.467605
chromodomain protein, Y-like	CDYL	379.479	198.958	0.524292
Zwilch, kinetochore associated, homolog (Drosophila)	ZWILCH	1827.03	782.358	0.428212
RAN binding protein 6	RANBP6	519.057	509.171	0.980955
UDP-N-acetyl-alpha-D-galactosamine:polypeptide N-acetylgalactosaminyltransferase 1 (GalNAc-T1)	GALNT1	879.028	374.192	0.425688
Homo sapiens, clone IMAGE:3866695, mRNA	---	108.692	40.6135	0.373658
BUB1 budding uninhibited by benzimidazoles 1 homolog beta (yeast)	BUB1B	876.245	557.08	0.635758
chromosome 14 open reading frame 80	C14orf80	148.91	99.9714	0.671356
SWAP-70 protein	SWAP70	394.434	304.348	0.771606
CDNA clone IMAGE:3689276	---	31.3566	16.1755	0.515857
protein kinase, membrane associated tyrosine/threonine 1	PKMYT1	599.606	299.219	0.499026
hydroxypyruvate isomerase homolog (E. coli)	HYI	247.06	102.433	0.414606
basic, immunoglobulin-like variable motif containing	BIVM	156.467	55.7101	0.356051
PHD finger protein 20	PHF20	164.641	133.224	0.809183
pecanex homolog (Drosophila)	PCNX	79.8221	47.4486	0.59443
B-cell CLL/lymphoma 7C	BCL7C	856.65	439.784	0.513377
BUD13 homolog (S. cerevisiae)	BUD13	200.079	165.737	0.828356
syntrophin, beta 2 (dystrophin-associated protein A1, 59kDa, basic component 2)	SNTB2	283.446	230.461	0.813068
Mediator complex subunit 26	MED26	233.469	95.1189	0.407416
hypothetical LOC65996	MGC2752	225.52	205.404	0.910801
gap junction protein, beta 2, 26kDa	GJB2	3001.62	84.3757	0.02811
calmodulin regulated spectrin-associated protein 1-like 1	CAMSAP1L1	1528.97	280.503	0.183459
nuclear factor I/B	NFIB	517.915	178.37	0.344401
apoptosis-inducing factor, mitochondrion-associated, 1	AIFM1	377.146	320.361	0.849437
phosphatidylinositol glycan anchor biosynthesis, class M	PIGM	185.037	103.966	0.561867
ets variant gene 5 (ets-related molecule)	ETV5	98.6154	42.3583	0.42953
Zinc finger protein 653	ZNF653	27.337	20.2684	0.741427
phosphodiesterase 9A	PDE9A	77.8466	30.139	0.387159
v-ets erythroblastosis virus E26 oncogene homolog 1 (avian)	ETS1	378.968	291.257	0.768554
RAP2A, member of RAS oncogene family	RAP2A	390.843	154.982	0.396531
chromosome 7 open reading frame 11	C7orf11	735.763	512.983	0.697212
trichorhinophalangeal syndrome I	TRPS1	80.7371	38.7936	0.480493
---	---	238.256	109.195	0.458309
high-mobility group box 1	HMGB1	5850.69	3465.23	0.592278
trafficking protein particle complex 2-like	TRAPPC2L	740.575	560.509	0.756857
TBC1 domain family, member 25	TBC1D25	194.023	169.11	0.871596
opioid receptor, sigma 1	OPRS1	1058.07	458.175	0.433028
protein phosphatase 3 (formerly 2B), catalytic subunit, gamma isoform	PPP3CC	99.3183	48.9022	0.492378
sestrin 3	SESN3	10.5966	6.68701	0.631053
mannosyl (alpha-1,6-)-glycoprotein beta-1,2-N-acetylglucosaminyltransferase	MGAT2	1015.81	520.311	0.512211
solute carrier family 25, member 40	SLC25A40	225.594	145.631	0.645546
Transcribed locus, strongly similar to XP_931660.1 PREDICTED: hypothetical protein XP_931660 [Homo sapiens]	---	125.109	111.278	0.889447
histamine receptor H1	HRH1	219.442	115.405	0.525901
CAP, adenylate cyclase-associated protein, 2 (yeast)	CAP2	699.432	413.561	0.591281
THAP domain containing 11	THAP11	257.958	137.236	0.53201
interferon stimulated exonuclease gene 20kDa-like 2	ISG20L2	855.737	282.895	0.330587
valyl-tRNA synthetase	VARS	273.461	96.1992	0.351784
sprouty-related, EVH1 domain containing 1	SPRED1	104.955	16.6636	0.158769
hypothetical LOC441440	LOC441440	30.6538	20.2996	0.662222
MAP/microtubule affinity-regulating kinase 1	MARK1	69.1512	8.8588	0.128108
HEAT repeat containing 1	HEATR1	927.984	378.036	0.407373
mediator complex subunit 6	MED6	866.812	570.542	0.658207
kinesin family member 15	KIF15	246.91	166.039	0.672469
H1 histone family, member 0	H1F0	2584.77	1533.75	0.593378
phosphorylase, glycogen; muscle (McArdle syndrome, glycogen storage disease type V)	PYGM	25.3742	14.945	0.588985
testis specific, 14	TSGA14	257.06	172.656	0.671654
protein tyrosine phosphatase, receptor type, f polypeptide (PTPRF), interacting protein (liprin), alpha 1	PPFIA1	297.932	148.58	0.498704
carbohydrate (chondroitin 4) sulfotransferase 12	CHST12	312.782	143.39	0.458435
replication factor C (activator 1) 3, 38kDa	RFC3	1486.5	735.959	0.495094
platelet endothelial aggregation receptor 1	PEAR1	75.865	16.5591	0.218271
SUMO1/sentrin specific peptidase 1	SENP1	147.17	79.4091	0.539576
signal-regulatory protein alpha	SIRPA	116.155	72.0408	0.620211
UPF3 regulator of nonsense transcripts homolog B (yeast)	UPF3B	595.405	432.702	0.726736
Transcribed locus	---	117.543	82.3824	0.700868
ATPase, class VI, type 11B	ATP11B	93.9615	38.1233	0.405733
asparagine-linked glycosylation 5 homolog (S. cerevisiae, dolichyl-phosphate beta-glucosyltransferase)	ALG5	26.302	16.1694	0.614759
asp (abnormal spindle) homolog, microcephaly associated (Drosophila)	ASPM	779.07	549.516	0.705349
pleckstrin homology domain interacting protein	PHIP	529.113	289.981	0.54805
Family with sequence similarity 98, member B	FAM98B	1233.87	768.392	0.622747
myelin basic protein	MBP	245.908	107.257	0.436166
dedicator of cytokinesis 4	DOCK4	16.5447	10.7498	0.64974
chromosome 16 open reading frame 61	C16orf61	1558.46	1030.1	0.660972
mucosa associated lymphoid tissue lymphoma translocation gene 1	MALT1	352.533	135.582	0.384593
amyloid beta (A4) precursor-like protein 2	APLP2	1734.87	1224.02	0.70554
UDP-N-acetyl-alpha-D-galactosamine:polypeptide N-acetylgalactosaminyltransferase 1 (GalNAc-T1)	GALNT1	1006.87	435.215	0.432246
excision repair cross-complementing rodent repair deficiency, complementation group 6-like	ERCC6L	284.24	197.681	0.695473
topoisomerase (DNA) II binding protein 1	TOPBP1	917.149	555.746	0.605949
putative homeodomain transcription factor 1	PHTF1	60.2734	29.8554	0.495333
follicular lymphoma variant translocation 1	FVT1	249.524	121.308	0.486156
carnitine O-octanoyltransferase	CROT	259.851	194.875	0.749949
jub, ajuba homolog (Xenopus laevis)	JUB	3419.67	1592.8	0.465777
Methyltransferase like 9	METTL9	73.622	62.6628	0.851142
chromosome 14 open reading frame 126	C14orf126	121.697	73.9414	0.607585
SMAD family member 1	SMAD1	372.409	209.856	0.563509
eukaryotic translation initiation factor 2, subunit 1 alpha, 35kDa	EIF2S1	2945.56	1936.64	0.657479
CCR4-NOT transcription complex, subunit 1	CNOT1	272.268	165.328	0.607227
ribonuclease P/MRP 30kDa subunit	RPP30	1059.84	764.071	0.720933
E2F transcription factor 7	E2F7	773.951	518.865	0.670411
histone deacetylase 6	HDAC6	22.8154	16.3557	0.716872
U2 small nuclear RNA auxiliary factor 2	U2AF2	479.665	327.102	0.681939
CDNA FLJ34165 fis, clone FCBBF3014770	---	217.001	107.252	0.494246
nuclear receptor subfamily 2, group C, member 2	NR2C2	54.3162	33.9748	0.6255
chromosome 10 open reading frame 58	C10orf58	494.351	190.059	0.384461
tissue factor pathway inhibitor 2	TFPI2	122.195	119.058	0.974328
phosphoribosylaminoimidazole carboxylase, phosphoribosylaminoimidazole succinocarboxamide synthetase	PAICS	1950.49	716.867	0.367531
methyltransferase 11 domain containing 1 /// similar to methyltransferase 11 domain containing 1 isoform 2	LOC731602 /// METT11D1	993.302	739.691	0.744679
protein tyrosine phosphatase, receptor type, G	PTPRG	218.115	86.0434	0.394486
cannabinoid receptor interacting protein 1	CNRIP1	74.2271	36.2073	0.487791
iroquois homeobox 3	IRX3	384.998	353.454	0.918066
acidic (leucine-rich) nuclear phosphoprotein 32 family, member A	ANP32A	2241.41	994.422	0.44366
membrane bound O-acyltransferase domain containing 1	MBOAT1	158.373	102.361	0.64633
Serpin peptidase inhibitor, clade A (alpha-1 antiproteinase, antitrypsin), member 1	SERPINA1	84.7814	53.0467	0.625688
leucine rich repeat containing 41	LRRC41	50.975	29.7491	0.583602
coiled-coil domain containing 123	CCDC123	145.521	96.5764	0.663657
SUMO1 activating enzyme subunit 1	SAE1	1890.63	1753.99	0.927728
chromatin assembly factor 1, subunit A (p150)	CHAF1A	307.102	151.678	0.493901
hypothetical MGC35361 /// hypothetical LOC641808	LOC641808 /// MGC35361	34.5393	23.713	0.686551
cerebral cavernous malformation 2	CCM2	371.721	260.015	0.699489
G protein regulated inducer of neurite outgrowth 1	GPRIN1	69.5775	37.4927	0.538862
Transcribed locus	---	25.5486	16.3933	0.641653
dedicator of cytokinesis 9	DOCK9	47.2888	29.5057	0.623947
phosphatase and actin regulator 2	PHACTR2	163.443	83.5739	0.511333
Transcribed locus	---	87.8982	50.3883	0.573257
pleckstrin homology, Sec7 and coiled-coil domains 2 (cytohesin-2)	PSCD2	278.739	229.965	0.825018
---	---	85.5487	43.2524	0.505588
mitochondrial GTPase 1 homolog (S. cerevisiae)	MTG1	287.574	178.02	0.61904
hypothetical LOC344595	LOC344595	47.9911	24.322	0.506803
desmuslin	DMN	16.0839	10.6174	0.660127
centromere protein F, 350/400ka (mitosin)	CENPF	849.188	582.952	0.686481
deleted in lymphocytic leukemia, 1	DLEU1	327.765	75.4767	0.230277
leucine rich repeat containing 28	LRRC28	189.62	98.7838	0.520957
KIAA1609	KIAA1609	36.0742	24.3716	0.675598
proteasome (prosome, macropain) 26S subunit, non-ATPase, 4	PSMD4	2238.42	1349.59	0.602923
heat shock transcription factor 2	HSF2	46.868	25.4209	0.542393
mitochondrial ribosomal protein 63	MRP63	2184.53	849.233	0.388749
regulatory factor X-associated protein	RFXAP	52.9455	31.9361	0.603189
teashirt zinc finger homeobox 1	TSHZ1	83.6024	58.8927	0.704437
WD repeat domain 57 (U5 snRNP specific)	WDR57	947.149	506.965	0.535253
Transcribed locus	---	324.185	141.269	0.435768
sema domain, seven thrombospondin repeats (type 1 and type 1-like), transmembrane domain (TM) and short cytoplasmic domain, (semaphorin) 5A	SEMA5A	182.108	224.715	1.23397
chromosome 16 open reading frame 13	C16orf13	468.149	258.786	0.552786
chromosome 12 open reading frame 48	C12orf48	48.9334	26.166	0.534728
KIAA0101	KIAA0101	5564.23	3643.16	0.654746
Hepatoma-derived growth factor, related protein 3	HDGFRP3	88.9055	43.5827	0.490213
---	---	25.0527	15.7964	0.630526
mitogen activated protein kinase binding protein 1	MAPKBP1	224.479	80.5876	0.358999
Transcribed locus	---	14.3968	8.91824	0.61946
bladder cancer associated protein	BLCAP	2297.26	1500.52	0.653176
regulator of G-protein signaling 12	RGS12	36.5687	20.8988	0.571496
L-2-hydroxyglutarate dehydrogenase	L2HGDH	84.2397	59.4737	0.706006
G patch domain containing 2	GPATCH2	253.262	86.4644	0.341403
tetratricopeptide repeat domain 26	TTC26	158.773	88.0184	0.554366
chromosome 19 open reading frame 33	C19orf33	1978.27	1375.56	0.695336
nucleoporin 62kDa	NUP62	365.79	305.21	0.834384
PHD finger protein 19	PHF19	764.978	517.338	0.676278
kinesin family member 23	KIF23	959.485	655.802	0.683493
CDNA FLJ13510 fis, clone PLACE1005146	---	21.9006	18.3581	0.838251
Nedd4 binding protein 2	N4BP2	52.2347	31.9966	0.612554
discs, large homolog 1 (Drosophila)	DLG1	375.048	113.837	0.303527
cadherin 15, M-cadherin (myotubule)	CDH15	38.5951	27.9542	0.724292
solute carrier family 25, member 37	SLC25A37	62.6222	50.2204	0.801958
Transcriptional regulating factor 1	TRERF1	65.9719	37.642	0.570577
chromosome X open reading frame 40A	CXorf40A	154.431	87.7069	0.567936
dolichyl-phosphate (UDP-N-acetylglucosamine) N-acetylglucosaminephosphotransferase 1 (GlcNAc-1-P transferase)	DPAGT1	289.576	283.458	0.97887
armadillo repeat containing, X-linked 5	ARMCX5	115.657	104.565	0.904094
ganglioside-induced differentiation-associated protein 1	GDAP1	250.925	99.4651	0.396393
zinc finger protein 182	ZNF182	47.9699	45.1559	0.941339
myocyte enhancer factor 2A	MEF2A	67.7419	19.8945	0.293682
deoxyuridine triphosphatase	DUT	2936.21	1732.25	0.589961
NDRG family member 2	NDRG2	66.8211	36.3455	0.543923
F-box protein 5	FBXO5	992.463	623.017	0.627748
period homolog 3 (Drosophila)	PER3	65.3151	40.8787	0.62587
zinc finger protein 219	ZNF219	79.2746	39.2231	0.494775
---	---	46.6332	30.7321	0.659018
maternal embryonic leucine zipper kinase	MELK	2218.55	1522.59	0.6863
hypothetical protein LOC200772	LOC200772	22.9119	16.3948	0.715559
chromosome 1 open reading frame 21	C1orf21	381.988	89.3999	0.234038
family with sequence similarity 126, member A	FAM126A	400.373	154.253	0.385273
quaking homolog, KH domain RNA binding (mouse)	QKI	810.564	610.985	0.753778
antigen identified by monoclonal antibody Ki-67	MKI67	292.845	189.998	0.6488
thyrotrophic embryonic factor	TEF	82.5113	54.1896	0.656754
cytochrome b5 type B (outer mitochondrial membrane)	CYB5B	487.443	345.482	0.708763
neuropeptide FF-amide peptide precursor	NPFF	23.5869	16.6238	0.704788
schlafen family member 11	SLFN11	324.217	183.117	0.564798
CDNA clone IMAGE:4816860	---	39.6625	15.8144	0.398724
discs, large homolog 1 (Drosophila)	DLG1	1645.21	552.391	0.335758
similar to AT rich interactive domain 1B (SWI1-like) isoform 1	LOC729446	44.6766	23.2898	0.521298
eukaryotic translation initiation factor 5A2	EIF5A2	509.05	187.77	0.368863
high-mobility group 20A	HMG20A	340.62	159.065	0.466986
cyclin-dependent kinase 4	CDK4	1997.08	1425.62	0.713853
Paf1, RNA polymerase II associated factor, homolog (S. cerevisiae)	PAF1	264.295	185.221	0.70081
myelin basic protein	MBP	339.224	134.631	0.396879
TNF receptor-associated factor 3	TRAF3	156.142	74.3784	0.476351
chromosome 6 open reading frame 150	C6orf150	328.446	163.601	0.498105
hydroxypyruvate isomerase homolog (E. coli)	HYI	358.183	170.791	0.476826
heat shock 105kDa/110kDa protein 1	HSPH1	2267.36	722.826	0.318797
CDNA: FLJ22765 fis, clone KAIA1180	---	140.923	56.1234	0.398255
UDP-GlcNAc:betaGal beta-1,3-N-acetylglucosaminyltransferase 5	B3GNT5	330.688	212.255	0.641859
spermatogenesis associated 5	SPATA5	52.6708	29.8955	0.567592
regulatory factor X-associated ankyrin-containing protein	RFXANK	415.409	175.742	0.423058
katanin p60 subunit A-like 1	KATNAL1	408.081	203.522	0.49873
serum amyloid A-like 1	SAAL1	465.472	305.237	0.655758
centrosomal protein 27kDa	CEP27	539.825	222.423	0.412028
MRNA from chromosome 5q21-22, clone:357Ex	---	18.4263	12.1017	0.656761
jub, ajuba homolog (Xenopus laevis)	JUB	2239.35	1025.3	0.457857
polypyrimidine tract binding protein 2	PTBP2	232.656	148.77	0.63944
protein phosphatase 2, regulatory subunit B', gamma isoform	PPP2R5C	676.427	400.58	0.5922
Serpin peptidase inhibitor, clade E (nexin, plasminogen activator inhibitor type 1), member 2	SERPINE2	29.4606	28.1007	0.953842
---	---	447.713	323.333	0.722187
Transcribed locus, strongly similar to XP_001140852.1 PREDICTED: hypothetical protein [Pan troglodytes]	---	16.9576	10.0697	0.593816
muscleblind-like 2 (Drosophila)	MBNL2	197.095	164.573	0.834994
nucleoporin 133kDa	NUP133	695.126	338.549	0.487033
chromatin modifying protein 4A /// magnesium-dependent phosphatase 1	CHMP4A /// MDP-1	175.196	98.5083	0.562274
FAD-dependent oxidoreductase domain containing 1	FOXRED1	287.889	227.437	0.790017
Wilms tumor 1 associated protein	WTAP	1374.52	938.484	0.682771
Transcribed locus	---	23.4362	14.8757	0.634732
mitochondrial ribosomal protein L48	MRPL48	922.187	605.343	0.656421
single stranded DNA binding protein 4 /// similar to single stranded DNA binding protein 4 isoform a	LOC646044 /// SSBP4	160.56	80.6242	0.502143
ORAI calcium release-activated calcium modulator 1	ORAI1	119.5	69.5846	0.5823
RAB7B, member RAS oncogene family	RAB7B	22.3166	15.0659	0.675097
interferon, gamma-inducible protein 16	IFI16	2421.46	1486.87	0.614041
copine VIII	CPNE8	38.1082	21.052	0.552426
thioredoxin domain containing 16	TXNDC16	391.197	270.545	0.691583
structural maintenance of chromosomes 3	SMC3	1077.92	513.993	0.476838
breast cancer metastasis-suppressor 1-like	BRMS1L	614.714	356.64	0.580173
histone cluster 1, H2ai	HIST1H2AI	60.1205	38.2813	0.636743
---	---	63.3252	46.5834	0.735622
CDNA FLJ26557 fis, clone LNF01992	---	141.499	83.785	0.592125
dystrophin (muscular dystrophy, Duchenne and Becker types)	DMD	51.5025	9.06259	0.175964
pim-2 oncogene	PIM2	79.3041	72.1409	0.909674
histone deacetylase 9	HDAC9	377.188	339.055	0.898902
ring finger and SPRY domain containing 1	RSPRY1	300.767	261.423	0.86919
insulin-degrading enzyme	IDE	282.465	143.515	0.50808
mucosa associated lymphoid tissue lymphoma translocation gene 1	MALT1	349.817	165.268	0.47244
ATPase, Na+/K+ transporting, beta 3 polypeptide	ATP1B3	3051.42	1632.29	0.53493
neuron derived neurotrophic factor	NENF	571.348	311.866	0.545842
cyclin-dependent kinase inhibitor 1A (p21, Cip1)	CDKN1A	1086.04	328.44	0.30242
family with sequence similarity 76, member B	FAM76B	103.866	93.3739	0.898984
mature T-cell proliferation 1	MTCP1	495.994	456.347	0.920065
structural maintenance of chromosomes 6	SMC6	68.1942	39.4437	0.578402
ChaC, cation transport regulator homolog 2 (E. coli)	CHAC2	274.56	98.7022	0.359492
solute carrier family 9 (sodium/hydrogen exchanger), member 6	SLC9A6	476.988	428.821	0.899018
wingless-type MMTV integration site family, member 5A	WNT5A	460.098	439.533	0.955302
chromosome 21 open reading frame 56	C21orf56	76.6381	29.8204	0.389107
DNL-type zinc finger	DNLZ	204.934	131.061	0.639528
Dispatched homolog 1 (Drosophila)	DISP1	140.487	59.5584	0.423942
pecanex homolog (Drosophila)	PCNX	48.1044	35.1941	0.731618
ankyrin repeat domain 26	ANKRD26	28.4556	18.2238	0.640428
heterogeneous nuclear ribonucleoprotein A2/B1	HNRNPA2B1	953.924	506.018	0.53046
DENN/MADD domain containing 2A	DENND2A	52.5658	36.5824	0.695935
inhibitor of growth family, member 2	ING2	397.689	273.627	0.688044
Cullin 1	CUL1	112.686	52.085	0.462212
ADP-dependent glucokinase	ADPGK	234.302	115.314	0.49216
---	---	96.988	87.5771	0.902969
hypoxia up-regulated 1	HYOU1	1543.04	985.241	0.638507
etoposide induced 2.4 mRNA	EI24	1007.31	766.655	0.761088
small nuclear ribonucleoprotein polypeptide A'	SNRPA1	543.136	318.32	0.586077
phosphoribosylglycinamide formyltransferase, phosphoribosylglycinamide synthetase, phosphoribosylaminoimidazole synthetase	GART	746.746	350.145	0.468895
cell division cycle and apoptosis regulator 1	CCAR1	1037.38	693.461	0.668472
ets homologous factor	EHF	491.657	173.789	0.353476
chromosome 18 open reading frame 54	C18orf54	126.973	54.4557	0.428877
Endoplasmic reticulum to nucleus signaling 1	ERN1	132.711	51.4777	0.387894
suppression of tumorigenicity 5	ST5	267.123	236.604	0.885751
Heparanase	HPSE	102.554	26.6054	0.259429
SMEK homolog 1, suppressor of mek1 (Dictyostelium)	SMEK1	450.879	208.328	0.46205
CDNA FLJ30445 fis, clone BRACE2009238	---	46.7699	36.2499	0.775068
chromosome 16 open reading frame 72	C16orf72	776.031	332.831	0.428889
protein phosphatase 3 (formerly 2B), catalytic subunit, beta isoform	PPP3CB	447.165	244.747	0.547331
EP300 interacting inhibitor of differentiation 1	EID1	455.822	335.888	0.736884
ankyrin repeat domain 50	ANKRD50	377.697	300.688	0.796109
cyclin-dependent kinase 2	CDK2	460.072	295.96	0.64329
low density lipoprotein receptor (familial hypercholesterolemia)	LDLR	274.843	78.5277	0.285718
DENN/MADD domain containing 4A	DENND4A	166.241	78.4716	0.472036
EP300 interacting inhibitor of differentiation 1	EID1	476.178	335.717	0.705024
adaptor-related protein complex 2, sigma 1 subunit	AP2S1	3362.41	2599.15	0.773
dedicator of cytokinesis 9	DOCK9	21.3809	12.0538	0.563766
protein arginine methyltransferase 1	PRMT1	3485.75	2332.14	0.669048
Myocyte enhancer factor 2A	MEF2A	25.4442	11.5333	0.453279
queuine tRNA-ribosyltransferase 1 (tRNA-guanine transglycosylase)	QTRT1	170.443	70.8888	0.415908
inhibitor of growth family, member 1	ING1	248.967	160.06	0.642894
kelch repeat and BTB (POZ) domain containing 6	KBTBD6	72.7817	26.9333	0.370056
histone cluster 1, H2bf	HIST1H2BF	89.0774	49.3836	0.554389
mitochondrial ribosomal protein S28	MRPS28	1680.28	978.864	0.582559
PAX interacting (with transcription-activation domain) protein 1	PAXIP1	438.229	240.124	0.547941
thymidylate synthetase	TYMS	3587.69	3262.91	0.909474
---	---	13.7493	11.0732	0.805362
stromal interaction molecule 2	STIM2	107.019	51.6009	0.482165
WD repeat domain 61	WDR61	1078.54	562.719	0.521744
stearoyl-CoA desaturase (delta-9-desaturase)	SCD	231.611	65.5972	0.283222
solute carrier family 33 (acetyl-CoA transporter), member 1	SLC33A1	390.951	88.306	0.225875
neuropilin (NRP) and tolloid (TLL)-like 2	NETO2	759.367	626.941	0.82561
SIX homeobox 4	SIX4	24.5397	21.0942	0.859596
RNA binding motif protein 8A	RBM8A	104.59	62.8751	0.60116
adaptor-related protein complex 2, sigma 1 subunit	AP2S1	4837.6	3938.31	0.814104
methylcrotonoyl-Coenzyme A carboxylase 2 (beta)	MCCC2	320.808	171.521	0.534652
aspartylglucosaminidase	AGA	445.959	313.692	0.70341
Chromosome 7 open reading frame 20	C7orf20	45.4626	28.022	0.616375
serpin peptidase inhibitor, clade A (alpha-1 antiproteinase, antitrypsin), member 1	SERPINA1	3188.89	2678.49	0.839945
KIAA1524	KIAA1524	300.297	165.016	0.54951
kinesin family member 22 /// kinesin-like DNA-binding protein pseudogene	KIF22 /// LOC728037	326.823	193.841	0.593106
interleukin-1 receptor-associated kinase 3	IRAK3	17.2527	9.8287	0.56969
pallidin homolog (mouse)	PLDN	261.28	109.694	0.419833
Transcribed locus	---	52.1035	32.5285	0.624305
mitochondrial ribosomal protein S16	MRPS16	473	228.664	0.483433
mucosa associated lymphoid tissue lymphoma translocation gene 1	MALT1	202.383	82.7842	0.409048
flap structure-specific endonuclease 1	FEN1	799.563	569.017	0.711659
proteasome (prosome, macropain) 26S subunit, non-ATPase, 4	PSMD4	2702.14	1598.98	0.591746
zinc finger, ZZ-type containing 3	ZZZ3	1370.48	442.392	0.322801
La ribonucleoprotein domain family, member 6	LARP6	540.92	579.558	1.07143
Transcribed locus, strongly similar to XP_001172803.1 PREDICTED: hypothetical protein [Pan troglodytes]	---	82.1297	57.0237	0.694313
cAMP responsive element modulator	CREM	134.071	82.4913	0.615282
coiled-coil domain containing 88A	CCDC88A	69.9476	14.8061	0.211675
hypothetical protein LOC221710	LOC221710	181.61	95.9071	0.528095
gametogenetin	GGN	34.0635	25.7021	0.754534
Opa interacting protein 5	OIP5	433.758	278.429	0.6419
wings apart-like homolog (Drosophila)	WAPAL	26.0199	15.1584	0.582571
mesoderm specific transcript homolog (mouse)	MEST	739.229	383.029	0.518147
TIA1 cytotoxic granule-associated RNA binding protein	TIA1	485.957	402.513	0.82829
protein tyrosine phosphatase, non-receptor type 9	PTPN9	372.559	165.292	0.443666
ring finger protein 43	RNF43	201.716	61.4045	0.304411
centaurin, gamma 3	CENTG3	126.496	79.1355	0.625595
CSRP2 binding protein	CSRP2BP	323.116	275.189	0.851673
leprecan-like 1	LEPREL1	918.121	745.471	0.811953
minichromosome maintenance complex component 8	MCM8	267.056	164.947	0.617649
Nuclear factor I/B	NFIB	202.941	68.1195	0.335661
Hypothetical protein LOC729082	LOC729082	868.646	406.509	0.46798
TGFB-induced factor homeobox 2	TGIF2	159.501	115.837	0.726245
transforming growth factor, beta receptor II (70/80kDa)	TGFBR2	172.938	122.598	0.708912
family with sequence similarity 116, member A	FAM116A	1031.33	499.803	0.484618
cleavage and polyadenylation specific factor 2, 100kDa	CPSF2	512.207	238.338	0.465316
H2A histone family, member V	H2AFV	3312.56	1882.91	0.568414
sorting nexin 16	SNX16	43.2237	19.7043	0.45587
RNA binding motif protein, X-linked	RBMX	1977.74	1331.25	0.673116
Fanconi anemia, complementation group D2	FANCD2	478.467	361.964	0.756509
WD repeat domain 61	WDR61	508.919	254.553	0.500184
ELK4, ETS-domain protein (SRF accessory protein 1)	ELK4	25.5638	12.9645	0.507142
adenylate cyclase 3	ADCY3	241.822	122.14	0.505083
plasminogen activator, urokinase	PLAU	1873.04	618.284	0.330097
centromere protein C 1	CENPC1	78.0352	36.0454	0.461911
mannosidase, endo-alpha	MANEA	146.424	51.441	0.351314
vitamin D (1,25- dihydroxyvitamin D3) receptor	VDR	134.752	75.7168	0.561898
putative homeodomain transcription factor 2	PHTF2	311.219	126.055	0.405038
asparagine-linked glycosylation 13 homolog (S. cerevisiae)	ALG13	301.498	238.683	0.791656
hexokinase 3 (white cell)	HK3	59.4292	37.37	0.628815
similar to FLJ16518 protein	LOC440288	79.7475	60.1892	0.754747
transcription factor-like 5 (basic helix-loop-helix)	TCFL5	571.567	411.538	0.720018
non-POU domain containing, octamer-binding	NONO	2190.67	1717.38	0.783956
von Hippel-Lindau binding protein 1	VBP1	2421.96	1841.99	0.760534
vimentin	VIM	12.5744	9.786	0.77825
tripeptidyl peptidase II	TPP2	306.228	198.316	0.647609
glutaredoxin 2	GLRX2	1034.08	487.434	0.47137
testis specific, 14	TSGA14	140.349	96.2509	0.685795
gametocyte specific factor 1	GTSF1	1110.6	583.431	0.52533
protein kinase C and casein kinase substrate in neurons 3	PACSIN3	130.888	98.4004	0.75179
protein phosphatase 2, regulatory subunit B', gamma isoform	PPP2R5C	435.097	270.261	0.621151
ankyrin repeat domain 32	ANKRD32	384.31	229.223	0.596453
glycerol kinase	GK	47.2628	14.8483	0.314164
ecto-NOX disulfide-thiol exchanger 2	ENOX2	147.984	99.6423	0.67333
zinc finger protein 1 homolog (mouse)	ZFP1	165.49	103.639	0.626257
Transcribed locus	---	29.3099	28.4683	0.971287
ets homologous factor	EHF	346.722	105.649	0.304709
glycerol kinase /// glycerol kinase 3 pseudogene	GK /// GK3P	50.5054	22.4542	0.444591
menage a trois homolog 1, cyclin H assembly factor (Xenopus laevis)	MNAT1	534.082	394.799	0.739212
cytoskeleton associated protein 2	CKAP2	19.8836	13.2352	0.665633
filaggrin family member 2	FLG2	11.1064	8.19257	0.737646
MRE11 meiotic recombination 11 homolog A (S. cerevisiae)	MRE11A	175.109	91.9943	0.525354
mannosidase, alpha, class 1A, member 2	MAN1A2	39.073	18.6785	0.47804
Cell division cycle 2, G1 to S and G2 to M	CDC2	51.1732	42.7653	0.835697
sprouty homolog 2 (Drosophila)	SPRY2	116.453	112.324	0.964545
Nicotinamide nucleotide transhydrogenase	NNT	14.6892	9.60281	0.653733
Sjogren syndrome/scleroderma autoantigen 1	SSSCA1	883.413	601.198	0.68054
ubiquitin protein ligase E3A (human papilloma virus E6-associated protein, Angelman syndrome)	UBE3A	54.7874	33.9927	0.620447
nuclear factor of kappa light polypeptide gene enhancer in B-cells inhibitor, alpha	NFKBIA	5136.61	4347.1	0.846297
dual specificity phosphatase 4	DUSP4	649.108	306.13	0.471617
ubiquitin specific peptidase 13 (isopeptidase T-3)	USP13	479.309	198.405	0.41394
chromodomain helicase DNA binding protein 1-like	CHD1L	956.282	520.842	0.544653
CDNA clone IMAGE:4838878	---	13.8645	9.49739	0.685016
---	---	23.4466	17.1244	0.73036
adhesion regulating molecule 1	ADRM1	1744	914.657	0.524458
F-box protein 45	FBXO45	85.3996	27.9753	0.327581
colony stimulating factor 2 (granulocyte-macrophage)	CSF2	127.418	69.2793	0.543715
survival of motor neuron protein interacting protein 1	SIP1	365.965	191.707	0.523841
Sp1 transcription factor	SP1	47.8155	29.9638	0.626654
cytokine inducible SH2-containing protein	CISH	145.283	83.3258	0.57354
SWAP-70 protein	SWAP70	563.229	412.419	0.73224
CWF19-like 2, cell cycle control (S. pombe)	CWF19L2	54.4794	45.7596	0.839943
glia maturation factor, beta	GMFB	2238.07	1611.51	0.720046
glucocorticoid receptor DNA binding factor 1	GRLF1	646.545	717.673	1.11001
cell division cycle 6 homolog (S. cerevisiae)	CDC6	609.294	306.547	0.503119
ryanodine receptor 1 (skeletal)	RYR1	15.9672	12.1612	0.761636
ubiquitin protein ligase E3 component n-recognin 5	UBR5	193.741	91.1765	0.470611
chromosome 9 open reading frame 123	C9orf123	890.208	613.376	0.689025
stromal antigen 1	STAG1	376.453	217.038	0.576533
secretory carrier membrane protein 3	SCAMP3	717.05	347.597	0.484759
HEAT repeat containing 1	HEATR1	41.6995	21.1065	0.506157
nuclear factor of kappa light polypeptide gene enhancer in B-cells inhibitor, beta	NFKBIB	222.195	141.294	0.635899
zinc finger protein 644	ZNF644	1845.86	718.371	0.389179
forkhead box P1	FOXP1	558.395	407.873	0.730437
---	---	43.2881	27.7673	0.641454
adaptor-related protein complex 2, sigma 1 subunit	AP2S1	1982.77	1554.14	0.783821
HtrA serine peptidase 1	HTRA1	260.657	70.1366	0.269076
trophinin associated protein (tastin)	TROAP	460.53	223.029	0.484288
zinc finger protein 271	ZNF271	141.249	68.099	0.482119
solute carrier family 7 (cationic amino acid transporter, y+ system), member 6	SLC7A6	123.157	56.4566	0.458412
GINS complex subunit 3 (Psf3 homolog)	GINS3	365	215.733	0.591049
CDC42 small effector 1	CDC42SE1	865.52	341.49	0.394549
histone cluster 1, H2aj	HIST1H2AJ	116.742	77.7372	0.665891
transmembrane protein 137	TMEM137	89.6995	63.5661	0.708656
chromosome 14 open reading frame 21	C14orf21	70.5389	40.5657	0.575082
disabled homolog 2, mitogen-responsive phosphoprotein (Drosophila)	DAB2	116.363	116.909	1.0047
hydroxysteroid (17-beta) dehydrogenase 14	HSD17B14	28.0111	19.834	0.708076
chromosome 2 open reading frame 7	C2orf7	158.293	91.2421	0.576414
SEC11 homolog C (S. cerevisiae)	SEC11C	454.321	249.647	0.549494
histamine receptor H1	HRH1	130.386	76.2744	0.58499
TRAF-interacting protein with a forkhead-associated domain	TIFA	389.803	342.15	0.877751
tudor domain containing 3	TDRD3	20.5708	9.40453	0.457179
coagulation factor II (thrombin) receptor	F2R	55.1482	31.547	0.572041
chromosome 12 open reading frame 65	C12orf65	169.234	118.433	0.699817
protein phosphatase 1A (formerly 2C), magnesium-dependent, alpha isoform	PPM1A	847.002	688.915	0.813356
MAP/microtubule affinity-regulating kinase 3	MARK3	363.844	184.73	0.507718
polyamine-modulated factor 1	PMF1	578.341	391.632	0.677165
tumor protein p53 binding protein 1	TP53BP1	458.752	264.928	0.577498
feline leukemia virus subgroup C cellular receptor 1	FLVCR1	236.497	91.0201	0.384867
poly(A) binding protein, nuclear 1	PABPN1	386.259	235.038	0.608499
mucolipin 3	MCOLN3	523.644	328.033	0.626442
Eukaryotic translation elongation factor 1 epsilon 1	EEF1E1	43.6353	33.2933	0.762991
structure specific recognition protein 1	SSRP1	1157.72	695.527	0.600775
presenilin enhancer 2 homolog (C. elegans)	PSENEN	417.093	310.695	0.744906
ganglioside-induced differentiation-associated protein 1	GDAP1	340.697	151.539	0.444793
hypothetical protein FLJ31306	FLJ31306	291.399	269.928	0.926318
chromosome 18 open reading frame 55	C18orf55	828.435	414.156	0.499926
PRP19/PSO4 pre-mRNA processing factor 19 homolog (S. cerevisiae)	PRPF19	511.224	307.452	0.601404
Chromobox homolog 5 (HP1 alpha homolog, Drosophila)	CBX5	72.0146	48.2873	0.670521
Clone FLB5227 PRO1367	---	17.4682	12.5841	0.720403
pogo transposable element with ZNF domain	POGZ	405.487	244.456	0.602869
heterogeneous nuclear ribonucleoprotein D-like	HNRPDL	3688.23	2652.79	0.719259
nuclear factor I/B	NFIB	408.116	159.24	0.390183
forkhead box F2	FOXF2	409.462	102.07	0.249277
CDNA FLJ40982 fis, clone UTERU2014601	---	22.8439	16.2652	0.712015
insulin-like growth factor 2 mRNA binding protein 1	IGF2BP1	108.867	65.473	0.601406
N-acyl-phosphatidylethanolamine-hydrolyzing phospholipase D	NAPE-PLD	68.3	46.2162	0.676664
interleukin 6 receptor	IL6R	33.5137	20.0178	0.597303
immunoglobulin heavy constant alpha 1 /// immunoglobulin heavy constant delta /// immunoglobulin heavy constant gamma 1 (G1m marker) /// immunoglobulin heavy constant mu /// zinc finger, CW type with PWWP domain 2	IGHA1 /// IGHD /// IGHG1 /// IGHM /// ZCWPW2	30.084	21.2656	0.706877
mitochondrial translation optimization 1 homolog (S. cerevisiae)	MTO1	346.462	210.772	0.608356
CDNA clone IMAGE:4797099	---	23.4894	13.5177	0.57548
ubiquitin specific peptidase 33	USP33	731.661	487.904	0.666844
RNA binding motif (RNP1, RRM) protein 3	RBM3	1848.56	1969.91	1.06565
methyltransferase 11 domain containing 1	METT11D1	986.283	762.968	0.77358
DEAD (Asp-Glu-Ala-Asp) box polypeptide 46	DDX46	1455.28	1126.74	0.774242
chromosome 16 open reading frame 63	C16orf63	309.374	104.025	0.336243
tumor necrosis factor, alpha-induced protein 8	TNFAIP8	1048.99	1087.63	1.03684
isocitrate dehydrogenase 3 (NAD+) alpha	IDH3A	427.585	221.549	0.518139
zinc finger and SCAN domain containing 5	ZSCAN5	90.2173	51.5539	0.571441
ribonucleotide reductase M1 polypeptide	RRM1	2548.46	1446.71	0.567679
Transcribed locus, moderately similar to XP_001148836.1 PREDICTED: hypothetical protein [Pan troglodytes]	---	78.5872	35.0104	0.445498
family with sequence similarity 89, member A	FAM89A	95.4505	31.2157	0.327036
APEX nuclease (multifunctional DNA repair enzyme) 1	APEX1	3196.11	2434.87	0.761821
DEAD (Asp-Glu-Ala-Asp) box polypeptide 28	DDX28	138.322	79.5685	0.575241
tau tubulin kinase 2	TTBK2	19.2861	9.67505	0.50166
kinesin family member 14	KIF14	681.474	242.246	0.355473
LSM2 homolog, U6 small nuclear RNA associated (S. cerevisiae)	LSM2	535.976	380.012	0.70901
SGT1, suppressor of G2 allele of SKP1 (S. cerevisiae)	SUGT1	2009.17	593.847	0.295568
Squalene epoxidase	SQLE	44.9015	34.5047	0.768452
kelch-like 9 (Drosophila)	KLHL9	22.3353	11.6933	0.523532
transmembrane protein with EGF-like and two follistatin-like domains 2	TMEFF2	43.3037	24.7447	0.571421
kelch repeat and BTB (POZ) domain containing 6	KBTBD6	164.927	55.941	0.339186
family with sequence similarity 96, member A	FAM96A	1779.87	1258.52	0.707085
deoxythymidylate kinase (thymidylate kinase) /// similar to deoxythymidylate kinase (thymidylate kinase)	DTYMK /// LOC727761	567.173	353.133	0.62262
ribonuclease III, nuclear	RNASEN	1019.67	739.948	0.725673
Homo sapiens, clone IMAGE:4284850, mRNA /// CDNA FLJ39749 fis, clone SMINT2017599	---	613.37	351.672	0.573343
EP300 interacting inhibitor of differentiation 1	EID1	1082.02	818.493	0.75645
Primary neuroblastoma cDNA, clone:Nbla03614, full insert sequence	---	24.4351	15.4301	0.631472
Sorting nexin 5	SNX5	116.619	49.2417	0.422243
RAN binding protein 1	RANBP1	61.4692	44.3763	0.721928
CDNA clone IMAGE:4513453	---	2572.25	1350.34	0.524963
GREB1 protein	GREB1	10.5747	7.565	0.715386
polymerase (RNA) II (DNA directed) polypeptide J, 13.3kDa	POLR2J	2551.1	1504.53	0.589757
chromosome 2 open reading frame 3	C2orf3	201.211	76.2717	0.379063
transducin (beta)-like 1X-linked receptor 1	TBL1XR1	616.153	283.789	0.460582
mitogen-activated protein kinase kinase 7	MAP2K7	69.3881	45.153	0.650732
BCL2-like 15	BCL2L15	23.7732	16.4154	0.690499
24-dehydrocholesterol reductase	DHCR24	1038.65	987.63	0.950876
TAR DNA binding protein	TARDBP	2202.51	1733.91	0.787246
arginine/serine-rich coiled-coil 2	RSRC2	479.29	332.476	0.693685
zinc finger protein 41	ZNF41	64.5467	35.5015	0.550012
---	---	15.5134	9.67145	0.623424
family with sequence similarity 26, member F	FAM26F	228.637	242.251	1.05954
family with sequence similarity 126, member A	FAM126A	125.387	41.8641	0.333881
HD domain containing 3	HDDC3	199.659	116.622	0.584106
eukaryotic translation initiation factor 5	EIF5	2828.29	1194.95	0.422498
CDNA clone IMAGE:5286843	---	26.502	22.9166	0.86471
MORC family CW-type zinc finger 2	MORC2	294.578	225.664	0.766059
importin 9	IPO9	1182.36	618.637	0.523223
stromal cell-derived factor 2-like 1	SDF2L1	607.655	373.629	0.61487
eukaryotic translation initiation factor 2-alpha kinase 1	EIF2AK1	169.292	144.109	0.851247
kaptin (actin binding protein)	KPTN	277.965	229.942	0.827235
signal recognition particle receptor, B subunit	SRPRB	410.275	189.248	0.461271
Sin3A-associated protein, 30kDa	SAP30	35.181	28.7228	0.81643
similar to serine/threonine/tyrosine interacting protein	LOC730432	329.236	218.874	0.664794
DKFZP564C152 protein	DKFZP564C152	184.983	88.9634	0.480928
sorting nexin 8	SNX8	86.6244	40.4511	0.466971
Full length insert cDNA clone YQ07A04	---	49.6009	39.5924	0.798219
nuclear factor of kappa light polypeptide gene enhancer in B-cells inhibitor, epsilon	NFKBIE	186.191	146.26	0.785537
syndecan 1	SDC1	1088.92	344.461	0.316334
receptor (chemosensory) transporter protein 3	RTP3	36.2122	22.5096	0.621603
protein kinase D3	PRKD3	353.48	276.712	0.782822
Fanconi anemia, complementation group G	FANCG	583.223	397.084	0.680845
mitochondrial ribosomal protein L9	MRPL9	599.823	278.473	0.464259
5-methyltetrahydrofolate-homocysteine methyltransferase	MTR	323.803	200.812	0.620167
bruno-like 4, RNA binding protein (Drosophila)	BRUNOL4	25.3858	18.0262	0.710093
ADAM metallopeptidase domain 8	ADAM8	69.7496	21.0681	0.302053
CDNA clone IMAGE:5272626	---	22.4891	12.7936	0.568882
ubiquitin protein ligase E3A (human papilloma virus E6-associated protein, Angelman syndrome)	UBE3A	576.069	215.079	0.373356
E2F transcription factor 2	E2F2	26.8586	19.3129	0.719061
IQ motif and Sec7 domain 1	IQSEC1	31.8328	23.7291	0.745431
RAB2B, member RAS oncogene family	RAB2B	442.664	265.514	0.59981
FAD-dependent oxidoreductase domain containing 2	FOXRED2	96.7641	66.0847	0.682947
zinc finger protein 718	ZNF718	57.9687	43.3196	0.747293
fumarate hydratase	FH	1292.28	955.767	0.739596
histone deacetylase 8	HDAC8	31.5173	22.3588	0.709412
LAG1 homolog, ceramide synthase 2	LASS2	2096.31	1071.15	0.510967
sprouty homolog 4 (Drosophila)	SPRY4	155.534	28.3853	0.182502
PHD finger protein 19	PHF19	499.916	393.473	0.787079
hypothetical LOC65996	MGC2752	101.38	82.5505	0.814271
GINS complex subunit 4 (Sld5 homolog)	GINS4	270.797	192.399	0.710492
WAS protein homology region 2 domain containing 1	WHDC1	220.15	140.349	0.637515
CDC-like kinase 2	CLK2	652.591	399.174	0.611676
collagen, type XVIII, alpha 1	COL18A1	26.39	19.2243	0.72847
CDNA FLJ33081 fis, clone TRACH2000321	---	123.517	78.2464	0.633489
adhesion molecule with Ig-like domain 2	AMIGO2	4647.18	3503.01	0.753791
solute carrier family 8 (sodium/calcium exchanger), member 1	SLC8A1	18.9747	15.3869	0.810916
ubiquitin protein ligase E3 component n-recognin 1	UBR1	447.354	261.034	0.583507
CDNA clone IMAGE:4820809	---	420.427	206.632	0.491482
chloride channel 5 (nephrolithiasis 2, X-linked, Dent disease)	CLCN5	22.7959	17.3633	0.761684
chromosome 3 open reading frame 26	C3orf26	1320.88	784.204	0.593699
proline rich 14	PRR14	262.697	90.3254	0.343839
zinc finger protein 219	ZNF219	145.783	69.197	0.474656
neugrin, neurite outgrowth associated	NGRN	945.202	582.649	0.616428
---	---	28.1911	14.7747	0.52409
Hypothetical protein LOC729970	LOC729970	14.8524	10.3011	0.693564
ROD1 regulator of differentiation 1 (S. pombe)	ROD1	251.925	156.285	0.620363
intersectin 2	ITSN2	394.79	252.277	0.639015
translocase of inner mitochondrial membrane 8 homolog B (yeast)	TIMM8B	1191.17	1188.02	0.997361
chromosome 3 open reading frame 63	C3orf63	313.339	213.549	0.681527
CDNA FLJ30156 fis, clone BRACE2000487	---	109.566	30.1729	0.275386
high-mobility group box 2	HMGB2	4028.7	2496.68	0.619723
polymerase (RNA) I polypeptide D, 16kDa	POLR1D	893.151	205.032	0.229561
---	---	40.1561	28.7486	0.715922
differentially expressed in FDCP 6 homolog (mouse)	DEF6	77.8884	43.5157	0.558693
chromosome 22 open reading frame 39	C22orf39	96.147	72.7038	0.756173
zinc finger CCCH-type containing 7B	ZC3H7B	128.208	77.9576	0.608053
WD repeat domain 53	WDR53	150.485	74.5813	0.495608
Chaperonin containing TCP1, subunit 4 (delta)	CCT4	131.361	95.4023	0.726262
CDNA clone IMAGE:4820809	---	83.0191	41.855	0.504161
melanoma associated antigen (mutated) 1	MUM1	155.11	91.7166	0.5913
CDNA clone IMAGE:5314178	---	196.703	138.061	0.701873
dipeptidase 2	DPEP2	19.5153	15.5427	0.796435
U2-associated SR140 protein	SR140	2564.31	1173.41	0.457592
squalene epoxidase	SQLE	1936.48	1280.72	0.661364
contactin associated protein-like 2	CNTNAP2	25.3024	16.6983	0.65995
malignant T cell amplified sequence 1	MCTS1	1320.81	1208.9	0.915278
dual oxidase maturation factor 2	DUOXA2	69.8754	54.7058	0.782905
heterogeneous nuclear ribonucleoprotein U (scaffold attachment factor A)	HNRNPU	244.527	130.768	0.534779
zinc finger protein 618	ZNF618	92.1357	42.0351	0.45623
poliovirus receptor-related 3	PVRL3	102.244	41.563	0.406508
ubiquilin 4	UBQLN4	294.468	152.66	0.518428
hydroxysteroid (17-beta) dehydrogenase 10	HSD17B10	921.621	475.918	0.516393
ets homologous factor	EHF	148.135	55.6021	0.375349
McKusick-Kaufman syndrome	MKKS	1100.18	384.76	0.349724
---	---	43.8227	29.1484	0.665145
---	---	55.0707	51.8335	0.941219
hypothetical protein LOC729082	LOC729082	355.486	170.19	0.478752
sarcoglycan, beta (43kDa dystrophin-associated glycoprotein)	SGCB	691.489	456.178	0.659703
zinc finger protein 641	ZNF641	175.603	89.6534	0.510545
RNA binding motif protein 23	RBM23	240.634	269.666	1.12065
ATP binding domain 4	ATPBD4	236.866	123.311	0.520593
KRR1, small subunit (SSU) processome component, homolog (yeast)	KRR1	348.686	167.421	0.480149
SRY (sex determining region Y)-box 2	SOX2	13.2108	7.66368	0.580106
RAP2A, member of RAS oncogene family /// RAP2B, member of RAS oncogene family	RAP2A /// RAP2B	280.646	159.743	0.569198
dehydrogenase/reductase (SDR family) X-linked	DHRSX	311.509	203.08	0.651922
amyloid beta (A4) precursor-like protein 2	APLP2	1834.89	1330.66	0.7252
suppressor of cytokine signaling 1	SOCS1	77.9022	39.2727	0.504128
high-mobility group box 1 /// high-mobility group (nonhistone chromosomal) protein 1-like 1 /// CCCTC-binding factor (zinc finger protein)-like /// high-mobility group (nonhistone chromosomal) protein 1-like 6	CTCFL /// HMG1L1 /// HMG1L6 /// HMGB1	1720.55	1046.47	0.608219
UHRF1 (ICBP90) binding protein 1-like	UHRF1BP1L	86.7336	48.3043	0.556927
coiled-coil-helix-coiled-coil-helix domain containing 8	CHCHD8	703.882	459.932	0.653422
Polymerase (DNA-directed), delta 3, accessory subunit	POLD3	75.3826	49.8263	0.660978
LIM homeobox 1	LHX1	64.47	54.4791	0.84503
interleukin-1 receptor-associated kinase 1	IRAK1	1976.14	1507.87	0.763038
chromatin assembly factor 1, subunit A (p150)	CHAF1A	491.991	240.367	0.48856
cytoplasmic linker associated protein 2	CLASP2	325.869	148.607	0.456032
chromosome 3 open reading frame 37	C3orf37	453.129	236.895	0.522798
neural precursor cell expressed, developmentally down-regulated 8	NEDD8	3406.45	2310.39	0.67824
nuclear casein kinase and cyclin-dependent kinase substrate 1	NUCKS1	3998.07	2220.26	0.555333
tRNA methyltransferase 12 homolog (S. cerevisiae)	TRMT12	370.081	268.091	0.724413
CDNA: FLJ21364 fis, clone COL02989	---	18.6315	11.7083	0.628412
fragile X mental retardation, autosomal homolog 1	FXR1	2409.09	837.421	0.347609
chromosome 1 open reading frame 59	C1orf59	188.604	117.356	0.622238
ubiquitin carboxyl-terminal esterase L3 (ubiquitin thiolesterase)	UCHL3	2342.79	912.894	0.389662
polymerase (RNA) II (DNA directed) polypeptide J, 13.3kDa pseudogene	POLR2J4	34.1636	24.8286	0.726755
histone cluster 1, H2bd	HIST1H2BD	134.137	77.9207	0.580906
zinc finger protein 161 homolog (mouse)	ZFP161	56.2933	43.8141	0.778318
Chromosome 14 open reading frame 135	C14orf135	16.7472	12.5129	0.747164
ubiquitin-like, containing PHD and RING finger domains, 1	UHRF1	1575.09	1056.43	0.670712
kelch repeat and BTB (POZ) domain containing 7	KBTBD7	103.012	33.9763	0.32983
CDNA FLJ38039 fis, clone CTONG2013934	---	211.278	58.5924	0.277324
PR domain containing 5	PRDM5	24.7652	19.1276	0.772359
similar to RIKEN cDNA 2310016C16	LOC493869	799.111	461.965	0.578098
DEAH (Asp-Glu-Ala-His) box polypeptide 29	DHX29	61.7339	43.2857	0.701166
small nuclear ribonucleoprotein polypeptide A'	SNRPA1	1308.47	796.114	0.608431
hypothetical protein LOC283871	LOC283871	591.888	269.155	0.45474
solute carrier family 4, anion exchanger, member 2 (erythrocyte membrane protein band 3-like 1)	SLC4A2	241.074	187.396	0.77734
CDNA FLJ35141 fis, clone PLACE6009527	---	38.7398	27.1661	0.701244
torsin family 3, member A	TOR3A	341.942	151.427	0.442845
NEDD8 activating enzyme E1 subunit 1	NAE1	2380.22	1758.75	0.738903
nuclear receptor subfamily 3, group C, member 1 (glucocorticoid receptor)	NR3C1	334.129	352.577	1.05521
solute carrier family 35 (UDP-glucuronic acid/UDP-N-acetylgalactosamine dual transporter), member D1	SLC35D1	126.632	39.3651	0.310861
H2A histone family, member V	H2AFV	507.842	424.272	0.835442
fatty acid binding protein 5 (psoriasis-associated) /// fatty acid binding protein 5-like 7 /// fatty acid binding protein 5-like 2	FABP5 /// FABP5L2 /// FABP5L7	3400.12	10.8419	0.00318869
interleukin enhancer binding factor 2, 45kDa	ILF2	3134.41	1759.75	0.561429
asparagine-linked glycosylation 3 homolog (S. cerevisiae, alpha-1,3-mannosyltransferase)	ALG3	825.632	403.661	0.488911
RAN binding protein 1	RANBP1	3368.53	1485.1	0.440875
WD repeat domain 89	WDR89	140.791	104.388	0.741439
fusion (involved in t(12;16) in malignant liposarcoma)	FUS	1271.21	676.442	0.532123
SNW domain containing 1	SNW1	727.327	465.046	0.639391
ZW10 interactor	ZWINT	3090.11	2226.24	0.72044
runt-related transcription factor 3	RUNX3	77.328	43.2995	0.559945
TRM5 tRNA methyltransferase 5 homolog (S. cerevisiae)	TRMT5	434.799	266.567	0.613082
U2 small nuclear RNA auxiliary factor 2	U2AF2	1793.67	1302.26	0.726028
Transmembrane protein 179	TMEM179	38.7896	31.235	0.805242
retinol dehydrogenase 11 (all-trans/9-cis/11-cis)	RDH11	499.013	317.967	0.637192
RAP2A, member of RAS oncogene family	RAP2A	388.652	193.577	0.498072
RAN binding protein 5	RANBP5	806.602	383.003	0.474835
nucleoporin 155kDa	NUP155	668.862	385.855	0.576883
THO complex 4 /// similar to THO complex subunit 4 (Tho4) (Ally of AML-1 and LEF-1) (Transcriptional coactivator Aly/REF) (bZIP-enhancing factor BEF)	LOC644811 /// THOC4	2046.65	1166.36	0.569887
chromosome 11 open reading frame 17	C11orf17	321.426	247.229	0.769162
Hypothetical gene supported by BX647608	LOC399959	21.1601	17.1633	0.811113
stratifin	SFN	4698.86	1625.99	0.346039
chromosome 16 open reading frame 72	C16orf72	371.943	130.687	0.351363
plakophilin 4	PKP4	553.65	259.934	0.469492
nucleoporin 205kDa	NUP205	753.45	423.892	0.562601
poly(A) polymerase alpha	PAPOLA	2811.02	1520.85	0.541032
endosulfine alpha	ENSA	648.011	410.314	0.63319
McKusick-Kaufman syndrome	MKKS	408.987	274.13	0.670265
translocase of inner mitochondrial membrane 13 homolog (yeast)	TIMM13	1070.93	466.875	0.435955
lectin, galactoside-binding, soluble, 8 (galectin 8)	LGALS8	748.114	458.646	0.613069
Solute carrier family 39 (zinc transporter), member 8	SLC39A8	27.8946	19.0199	0.681847
G protein-coupled receptor kinase 1	GRK1	38.8532	29.4296	0.757457
popeye domain containing 3	POPDC3	276.789	128.283	0.463469
regulator of G-protein signaling 12	RGS12	66.1897	28.3761	0.428709
ATPase inhibitory factor 1	ATPIF1	185.804	133.877	0.72053
chromosome 10 open reading frame 55	C10orf55	12.0841	7.85117	0.64971
phosphoprotein associated with glycosphingolipid microdomains 1	PAG1	18.0282	9.04263	0.501584
ER degradation enhancer, mannosidase alpha-like 3	EDEM3	153.239	52.9724	0.345685
THO complex 4	THOC4	1448.49	816.25	0.563517
solute carrier family 4, sodium bicarbonate cotransporter, member 7	SLC4A7	50.7231	37.4708	0.738732
SFRS protein kinase 2	SRPK2	294.38	133.301	0.45282
SMEK homolog 1, suppressor of mek1 (Dictyostelium)	SMEK1	622.608	289.534	0.465033
CDNA: FLJ21461 fis, clone COL04727	---	25.6063	17.1091	0.668158
chromosome 14 open reading frame 94	C14orf94	355.21	181.835	0.511909
RNA binding motif protein 39	RBM39	2330.7	1510.06	0.647902
electron-transfer-flavoprotein, alpha polypeptide (glutaric aciduria II)	ETFA	2652.62	1735.03	0.654082
KIAA1671 protein	CTA-221G9.4	306.688	205.737	0.670836
fumarate hydratase	FH	433.648	298.586	0.688544
interleukin 7 receptor	IL7R	404.306	515.892	1.27599
survival of motor neuron protein interacting protein 1	SIP1	202.713	108.423	0.53486
Hermansky-Pudlak syndrome 1	HPS1	179.878	89.4586	0.49733
Tax1 (human T-cell leukemia virus type I) binding protein 3	TAX1BP3	2131.76	1358.26	0.637155
tumor suppressor candidate 5	TUSC5	37.814	27.9596	0.7394
Transcribed locus	---	14.1758	9.45141	0.666728
heterogeneous nuclear ribonucleoprotein M	HNRPM	3705.15	2177.76	0.587766
TGFB-induced factor homeobox 2	TGIF2	198.39	135.625	0.683628
---	---	15.9731	11.7823	0.737634
hypothetical LOC100009676	LOC100009676	55.0934	32.6045	0.591804
[truncated: 52,658 more rows]
