# Supplementary material for: Pyruvate kinase M2 deregulation enhances the metastatic potential of tongue squamous cell carcinoma
Source: Oncotarget. 2017 Jul 17;8(40):68252–62. doi: 10.18632/oncotarget.19291 (PMC5620253; doi:10.18632/oncotarget.19291)
Supplement: Supplementary file 3 [file oncotarget-08-68252-s003.xls]

## Sheet: All Targets Value
		SCC-9	SCC-9	SCC-9	UM1	UM1	UM1
				miR-138 mimic/			miR-138 mimic/
Gene_name	DESCRIPTION	Control mimic	miR138 mimic	control mimic	Control mimic	miR138 mimic	control mimic	GO biological process	GO cellular component	GO molecular function
ZNF646	zinc finger protein 646	559.144	155.211	0.277586	557.492	518.303	0.929704	GO:0006350(transcription);GO:0006355(regulation of transcription, DNA-dependent)	GO:0005622(intracellular);GO:0005634(nucleus)	GO:0003676(nucleic acid binding);GO:0003677(DNA binding);GO:0008270(zinc ion binding);GO:0046872(metal ion binding)
KIAA0310	KIAA0310	614.157	971.139	1.58125	2021.96	2184.56	1.08042
PLXNB2	plexin B2	3049.16	404.799	0.132758	3633.2	3185.31	0.876724	GO:0007275(multicellular organismal development);GO:0008150(biological_process)	GO:0005575(cellular_component);GO:0016020(membrane);GO:0016021(integral to membrane)	GO:0003674(molecular_function);GO:0004872(receptor activity)
MYST4	MYST histone acetyltransferase (monocytic leukemia) 4	186.65	434.449	2.32762	276.655	269.847	0.975391	GO:0006334(nucleosome assembly);GO:0006350(transcription);GO:0006355(regulation of transcription, DNA-dependent);GO:0016481(negative regulation of transcription);GO:0016568(chromatin modification);GO:0016573(histone acetylation);GO:0045941(positive regula	GO:0000786(nucleosome);GO:0005634(nucleus)	GO:0003677(DNA binding);GO:0004402(histone acetyltransferase activity);GO:0008134(transcription factor binding);GO:0008270(zinc ion binding);GO:0016407(acetyltransferase activity);GO:0016563(transcriptional activator activity);GO:0016564(transcriptional r
N/A	Homo sapiens mRNA for KIAA0384 gene, partial cds.	598.33	132.03	0.220665	942.592	892.869	0.947249
N/A	Homo sapiens mRNA for proteasome subunit p27, complete cds.	1418.55	2303.24	1.62365	1180.29	1568.89	1.32924
HSPH1	heat shock 105kDa/110kDa protein 1	677.056	498.032	0.735584	674.423	685.298	1.01612	GO:0006986(response to unfolded protein)	GO:0005737(cytoplasm)	GO:0000166(nucleotide binding);GO:0005524(ATP binding)
TP53AP1	TP53 activated protein 1	2235.77	1468.62	0.656876	3294.85	2347.44	0.712458	GO:0006950(response to stress);GO:0006974(response to DNA damage stimulus)	GO:0005634(nucleus)	GO:0003674(molecular_function);GO:0004871(signal transducer activity)
HSPA12A	heat shock 70kDa protein 12A	114.267	166.645	1.45837	196.941	117.641	0.597339			GO:0000166(nucleotide binding);GO:0005524(ATP binding)
C1orf34	chromosome 1 open reading frame 34	216.413	209.668	0.968834	164.788	153.01	0.92853	GO:0008150(biological_process)	GO:0005575(cellular_component)	GO:0005488(binding)
PDE4DIP	phosphodiesterase 4D interacting protein (myomegalin)	405.744	431.361	1.06314	131.54	261.047	1.98454	GO:0007010(cytoskeleton organization and biogenesis);GO:0030036(actin cytoskeleton organization and biogenesis)	GO:0015629(actin cytoskeleton)	GO:0003779(actin binding)
SDC3	syndecan 3 (N-syndecan)	168.118	170.859	1.01631	168.726	175.912	1.04259		GO:0016020(membrane);GO:0016021(integral to membrane)	GO:0008092(cytoskeletal protein binding)
GRB7	growth factor receptor-bound protein 7	396.916	254.763	0.641856	710.902	1186.36	1.66881	GO:0007165(signal transduction);GO:0007173(epidermal growth factor receptor signaling pathway);GO:0007242(intracellular signaling cascade)		GO:0005070(SH3/SH2 adaptor activity)
CBFA2T3	core-binding factor, runt domain, alpha subunit 2; translocated to, 3	2332.94	2010.96	0.861988	2712.8	1753.82	0.646498	GO:0006355(regulation of transcription, DNA-dependent);GO:0008283(cell proliferation)	GO:0005634(nucleus)	GO:0003700(transcription factor activity);GO:0005515(protein binding);GO:0008270(zinc ion binding)
MMP23B	matrix metallopeptidase 23B	166.777	158.393	0.949729	130.469	145.499	1.1152	GO:0006508(proteolysis)	GO:0005578(proteinaceous extracellular matrix);GO:0005622(intracellular);GO:0016020(membrane);GO:0016021(integral to membrane)	GO:0004222(metalloendopeptidase activity);GO:0008270(zinc ion binding);GO:0046872(metal ion binding)
SPAG9	sperm associated antigen 9	212.344	342.142	1.61126	341.428	472.484	1.38385	GO:0007283(spermatogenesis)	GO:0016021(integral to membrane)
CEP68	centrosomal protein 68kDa	122.718	119.911	0.977125	176.076	110.407	0.627038
PACS2	phosphofurin acidic cluster sorting protein 2	185.102	450.178	2.43206	330.102	338.471	1.02536	GO:0006915(apoptosis)	GO:0005739(mitochondrion);GO:0005783(endoplasmic reticulum)
MEGF6	multiple EGF-like-domains 6	1040.49	120.734	0.116035	615.954	552.02	0.896203	GO:0008150(biological_process)	GO:0005575(cellular_component)	GO:0005509(calcium ion binding)
PER2	period homolog 2 (Drosophila)	195.089	108.474	0.556021	215.477	347.712	1.61368	GO:0006350(transcription);GO:0006355(regulation of transcription, DNA-dependent);GO:0007165(signal transduction);GO:0007623(circadian rhythm)	GO:0005634(nucleus)	GO:0004871(signal transducer activity);GO:0005515(protein binding)
FLJ30092	AF-1 specific protein phosphatase	596.633	202.837	0.339969	576.609	571.551	0.991227	GO:0006464(protein modification process);GO:0006512(ubiquitin cycle)	GO:0005622(intracellular)	GO:0004842(ubiquitin-protein ligase activity)
CLASP2	cytoplasmic linker associated protein 2	266.443	108.772	0.408239	227.018	283.446	1.24856	GO:0007026(negative regulation of microtubule depolymerization);GO:0007049(cell cycle);GO:0007067(mitosis);GO:0007163(establishment and/or maintenance of cell polarity);GO:0031110(regulation of microtubule polymerization or depolymerization);GO:0051301(ce	GO:0005737(cytoplasm);GO:0005794(Golgi apparatus);GO:0005828(kinetochore microtubule);GO:0005856(cytoskeleton);GO:0005881(cytoplasmic microtubule)	GO:0005488(binding);GO:0005515(protein binding);GO:0008107(galactoside 2-alpha-L-fucosyltransferase activity);GO:0051010(microtubule plus-end binding)
KIAA0676	KIAA0676 protein	528.259	111.947	0.211916	598.163	353.291	0.590626		GO:0005622(intracellular)	GO:0005097(Rab GTPase activator activity);GO:0005509(calcium ion binding)
TP73L	tumor protein p73-like	240.688	124.434	0.516993	186.621	157.439	0.843631	GO:0006350(transcription);GO:0006915(apoptosis);GO:0006917(induction of apoptosis);GO:0007219(Notch signaling pathway);GO:0007275(multicellular organismal development);GO:0045747(positive regulation of Notch signaling pathway);GO:0045892(negative regulati	GO:0005634(nucleus)	GO:0003700(transcription factor activity);GO:0008270(zinc ion binding);GO:0016563(transcriptional activator activity);GO:0016564(transcriptional repressor activity);GO:0042802(identical protein binding);GO:0046872(metal ion binding)
PLEKHG5	pleckstrin homology domain containing, family G (with RhoGef domain) member 5	283.858	409.43	1.44237	235.62	229.502	0.974033	GO:0035023(regulation of Rho protein signal transduction);GO:0043123(positive regulation of I-kappaB kinase/NF-kappaB cascade)	GO:0005622(intracellular)	GO:0004871(signal transducer activity);GO:0005085(guanyl-nucleotide exchange factor activity);GO:0005089(Rho guanyl-nucleotide exchange factor activity)
CLSTN3	calsyntenin 3	534.207	234.365	0.438715	612.245	644.871	1.05329	GO:0007155(cell adhesion);GO:0007156(homophilic cell adhesion)	GO:0016020(membrane);GO:0016021(integral to membrane)	GO:0005509(calcium ion binding);GO:0005515(protein binding)
CLCC1	chloride channel CLIC-like 1	804.759	403.149	0.500957	843.636	852.313	1.01029	GO:0006821(chloride transport)	GO:0005634(nucleus);GO:0005737(cytoplasm);GO:0005739(mitochondrion);GO:0005783(endoplasmic reticulum);GO:0005792(microsome);GO:0005794(Golgi apparatus)	GO:0005254(chloride channel activity)
DDX46	DEAD (Asp-Glu-Ala-Asp) box polypeptide 46	676.061	537.538	0.795103	904.717	843.875	0.93275	GO:0006397(mRNA processing);GO:0008380(RNA splicing)	GO:0005634(nucleus)	GO:0000166(nucleotide binding);GO:0003723(RNA binding);GO:0005524(ATP binding);GO:0008026(ATP-dependent helicase activity);GO:0016787(hydrolase activity)
RABGAP1L	RAB GTPase activating protein 1-like	233.006	352.187	1.51149	216.918	209.024	0.963607		GO:0005622(intracellular)	GO:0005097(Rab GTPase activator activity)
RABGAP1L	RAB GTPase activating protein 1-like	312.552	187.339	0.599386	364.867	205.445	0.563068		GO:0005622(intracellular)	GO:0005097(Rab GTPase activator activity)
RABGAP1L	RAB GTPase activating protein 1-like	160.478	138.116	0.860654	151.225	159.984	1.05792		GO:0005622(intracellular)	GO:0005097(Rab GTPase activator activity)
FRYL	furry homolog-like (Drosophila)	257.581	192.172	0.746065	134.672	191.255	1.42016
KIAA0841	KIAA0841	200.499	310.931	1.55079	148.001	161.627	1.09207
MLXIP	MLX interacting protein	1193.33	762.63	0.639078	1233.64	1031.7	0.836305	GO:0045449(regulation of transcription)	GO:0005634(nucleus)	GO:0030528(transcription regulator activity)
KIAA0889	KIAA0889 protein	360.807	408.951	1.13343	409.754	271.301	0.662107
KIAA0892	KIAA0892	857.97	283.221	0.330105	696.897	461.102	0.66165			GO:0005488(binding)
KIAA0907	KIAA0907	202.022	187.152	0.926394	295.396	225.988	0.765035
N/A	Homo sapiens ENDOGL-2 (alias ENGL-b) mRNA for endonuclease G-like protein-2, complete cds.	148.742	240.162	1.61462	144.932	185.616	1.28072
ZNF12	zinc finger protein 12	214.558	223.313	1.04081	231.354	168.244	0.727215	GO:0006350(transcription);GO:0006355(regulation of transcription, DNA-dependent)	GO:0005622(intracellular);GO:0005634(nucleus)	GO:0003676(nucleic acid binding);GO:0003677(DNA binding);GO:0008270(zinc ion binding);GO:0046872(metal ion binding)
SEMA6C	sema domain, transmembrane domain (TM), and cytoplasmic domain, (semaphorin) 6C	167.997	398.063	2.36946	202.229	268.864	1.3295	GO:0007275(multicellular organismal development);GO:0007399(nervous system development);GO:0030154(cell differentiation)	GO:0016020(membrane);GO:0016021(integral to membrane)	GO:0004872(receptor activity)
BAHD1	bromo adjacent homology domain containing 1	277.017	1071.61	3.86838	294.95	332.763	1.1282			GO:0003677(DNA binding)
KIAA0947	KIAA0947 protein	423.609	279.222	0.65915	443.122	333.375	0.752333
RPH3A	rabphilin 3A homolog (mouse)	172.739	306.345	1.77346	102.929	135.117	1.31272	GO:0006810(transport);GO:0006886(intracellular protein transport)	GO:0008021(synaptic vesicle);GO:0016020(membrane);GO:0045202(synapse)	GO:0005215(transporter activity);GO:0005515(protein binding);GO:0008270(zinc ion binding);GO:0017137(Rab GTPase binding);GO:0046872(metal ion binding)
PALLD	palladin, cytoskeletal associated protein	3818.12	5705.49	1.49432	3480.23	3494.66	1.00415	GO:0006468(protein amino acid phosphorylation);GO:0007010(cytoskeleton organization and biogenesis)	GO:0005634(nucleus);GO:0005884(actin filament)	GO:0005021(vascular endothelial growth factor receptor activity);GO:0005515(protein binding);GO:0005524(ATP binding);GO:0051371(muscle alpha-actinin binding)
DZIP1	DAZ interacting protein 1	384.25	236.466	0.615397	341.977	380.965	1.11401	GO:0007275(multicellular organismal development);GO:0007281(germ cell development);GO:0007283(spermatogenesis);GO:0030154(cell differentiation)	GO:0005622(intracellular);GO:0005634(nucleus);GO:0005737(cytoplasm);GO:0043234(protein complex)	GO:0003676(nucleic acid binding);GO:0005515(protein binding);GO:0008270(zinc ion binding);GO:0046872(metal ion binding)
PPA2	pyrophosphatase (inorganic) 2	588.699	416.859	0.708102	341.469	447.859	1.31157	GO:0006796(phosphate metabolic process)	GO:0005737(cytoplasm);GO:0005739(mitochondrion)	GO:0000287(magnesium ion binding);GO:0004427(inorganic diphosphatase activity);GO:0016787(hydrolase activity)
KIAA1026	kazrin	304.323	115.189	0.378508	266.276	202.753	0.761438		GO:0001533(cornified envelope);GO:0030057(desmosome)
MON2	MON2 homolog (S. cerevisiae)	327.77	326.431	0.995917	309.209	325.538	1.05281	GO:0006895(Golgi to endosome transport);GO:0015986(ATP synthesis coupled proton transport)	GO:0000139(Golgi membrane);GO:0005739(mitochondrion);GO:0016020(membrane);GO:0016469(proton-transporting two-sector ATPase complex)	GO:0046933(hydrogen ion transporting ATP synthase activity, rotational mechanism);GO:0046961(hydrogen ion transporting ATPase activity, rotational mechanism)
NCOR1	nuclear receptor co-repressor 1	244.993	110.391	0.450588	272.333	243.62	0.894564	GO:0006366(transcription from RNA polymerase II promoter);GO:0016568(chromatin modification);GO:0045449(regulation of transcription);GO:0045892(negative regulation of transcription, DNA-dependent)	GO:0005634(nucleus)	GO:0003677(DNA binding);GO:0003714(transcription corepressor activity);GO:0004872(receptor activity);GO:0005515(protein binding)
USP22	ubiquitin specific peptidase 22	805.798	379.747	0.471269	754.649	712.486	0.944128	GO:0006511(ubiquitin-dependent protein catabolic process);GO:0016579(protein deubiquitination)		GO:0004221(ubiquitin thiolesterase activity);GO:0008234(cysteine-type peptidase activity);GO:0008270(zinc ion binding);GO:0046872(metal ion binding)
SMG5	Smg-5 homolog, nonsense mediated mRNA decay factor (C. elegans)	639.208	312.081	0.488231	906.779	965.303	1.06454	GO:0000184(mRNA catabolic process, nonsense-mediated decay);GO:0006406(mRNA export from nucleus);GO:0035303(regulation of dephosphorylation)	GO:0005634(nucleus);GO:0005737(cytoplasm)	GO:0005515(protein binding)
CCHCR1	coiled-coil alpha-helical rod protein 1	429.519	196.747	0.458063	411.377	373.147	0.907069	GO:0006611(protein export from nucleus);GO:0007275(multicellular organismal development);GO:0030154(cell differentiation)	GO:0005634(nucleus);GO:0005737(cytoplasm)	GO:0005515(protein binding)
C11orf21	chromosome 11 open reading frame 21	271.502	356.686	1.31375	212.276	189.829	0.894255
EPB41L4B	erythrocyte membrane protein band 4.1 like 4B	326.416	200.517	0.6143	197.963	372.631	1.88232		GO:0005737(cytoplasm);GO:0005856(cytoskeleton);GO:0016020(membrane)	GO:0005200(structural constituent of cytoskeleton);GO:0005488(binding);GO:0008092(cytoskeletal protein binding)
FALZ	fetal Alzheimer antigen	144.614	162.359	1.12271	123.125	154.426	1.25422	GO:0000122(negative regulation of transcription from RNA polymerase II promoter);GO:0006338(chromatin remodeling);GO:0006355(regulation of transcription, DNA-dependent);GO:0007420(brain development);GO:0043193(positive regulation of gene-specific transcri	GO:0005634(nucleus);GO:0005737(cytoplasm)	GO:0005515(protein binding);GO:0008094(DNA-dependent ATPase activity);GO:0008134(transcription factor binding);GO:0008270(zinc ion binding);GO:0030528(transcription regulator activity);GO:0046872(metal ion binding)
PRKCBP1	protein kinase C binding protein 1	934.367	2009.33	2.15047	1197.75	1537.09	1.28331			GO:0005515(protein binding);GO:0008270(zinc ion binding);GO:0016301(kinase activity);GO:0046872(metal ion binding)
CGI-09	CGI-09 protein	272.498	375.489	1.37795	310.785	258.572	0.831994	GO:0006446(regulation of translational initiation);GO:0008033(tRNA processing)	GO:0005634(nucleus)	GO:0003743(translation initiation factor activity);GO:0005515(protein binding)
TPCN1	two pore segment channel 1	808.275	428.034	0.529565	863.64	723.789	0.838068	GO:0006811(ion transport);GO:0006816(calcium ion transport)	GO:0016020(membrane);GO:0016021(integral to membrane)	GO:0005244(voltage-gated ion channel activity);GO:0005262(calcium channel activity);GO:0005509(calcium ion binding)
SEC14L2	SEC14-like 2 (S. cerevisiae)	142.123	192.048	1.35128	152.161	171.757	1.12878	GO:0006350(transcription);GO:0006810(transport);GO:0045540(regulation of cholesterol biosynthetic process);GO:0045893(positive regulation of transcription, DNA-dependent)	GO:0005622(intracellular);GO:0005634(nucleus);GO:0005737(cytoplasm);GO:0016021(integral to membrane)	GO:0005215(transporter activity);GO:0005543(phospholipid binding);GO:0008320(protein carrier activity);GO:0008431(vitamin E binding);GO:0016563(transcriptional activator activity)
KIAA1219	KIAA1219	297.482	193.976	0.65206	478.321	335.629	0.701682	GO:0051056(regulation of small GTPase mediated signal transduction)	GO:0005622(intracellular)	GO:0005096(GTPase activator activity)
ARID1B	AT rich interactive domain 1B (SWI1-like)	517.845	287.513	0.555209	595.293	642.382	1.0791	GO:0006350(transcription);GO:0006355(regulation of transcription, DNA-dependent);GO:0016568(chromatin modification);GO:0048096(chromatin-mediated maintenance of transcription)	GO:0005622(intracellular);GO:0005634(nucleus);GO:0016514(SWI/SNF complex)	GO:0003677(DNA binding);GO:0003713(transcription coactivator activity);GO:0005515(protein binding)
HEG1	HEG homolog 1 (zebrafish)	7731.59	11834.3	1.53064	6729.81	5430.98	0.807003			GO:0005509(calcium ion binding)
BIRC6	baculoviral IAP repeat-containing 6 (apollon)	172.316	137.737	0.799327	216.702	202.063	0.932446	GO:0006464(protein modification process);GO:0006512(ubiquitin cycle);GO:0006915(apoptosis);GO:0006916(anti-apoptosis);GO:0008284(positive regulation of cell proliferation)	GO:0005575(cellular_component);GO:0005622(intracellular);GO:0005624(membrane fraction)	GO:0004869(cysteine protease inhibitor activity);GO:0016874(ligase activity);GO:0019787(small conjugating protein ligase activity)
GKAP1	G kinase anchoring protein 1	138.57	108.245	0.781158	143.342	142.095	0.9913	GO:0007165(signal transduction)	GO:0005794(Golgi apparatus)	GO:0005515(protein binding);GO:0016301(kinase activity)
PSMD4	proteasome (prosome, macropain) 26S subunit, non-ATPase, 4	9987.16	10429.8	1.04432	10255.2	8093.9	0.78925		GO:0000502(proteasome complex (sensu Eukaryota));GO:0005829(cytosol)	GO:0005515(protein binding)
DRB1	developmentally regulated RNA-binding protein 1	254.139	242.893	0.955748	218.158	361.119	1.65531	GO:0007275(multicellular organismal development);GO:0007399(nervous system development);GO:0030154(cell differentiation)	GO:0005634(nucleus);GO:0005737(cytoplasm)	GO:0000166(nucleotide binding);GO:0003723(RNA binding)
ING1	inhibitor of growth family, member 1	1056.86	187.574	0.177483	787.933	722.664	0.917165	GO:0007049(cell cycle);GO:0008285(negative regulation of cell proliferation);GO:0030308(negative regulation of cell growth);GO:0045786(negative regulation of progression through cell cycle);GO:0045941(positive regulation of transcription)	GO:0005634(nucleus)	GO:0003674(molecular_function);GO:0005515(protein binding);GO:0008270(zinc ion binding);GO:0016563(transcriptional activator activity);GO:0046872(metal ion binding)
ODZ4	odz, odd Oz/ten-m homolog 4 (Drosophila)	101.079	104.596	1.03479	123.583	114.928	0.929961		GO:0016020(membrane);GO:0016021(integral to membrane)
KIAA1345	KIAA1345 protein	298.152	331.207	1.11087	312.86	305.512	0.976512
RRBP1	ribosome binding protein 1 homolog 180kDa (dog)	3666.68	5126.5	1.39813	3588.57	4056.14	1.13029	GO:0006412(translation);GO:0006605(protein targeting);GO:0007165(signal transduction);GO:0015031(protein transport)	GO:0005783(endoplasmic reticulum);GO:0005840(ribosome);GO:0016020(membrane);GO:0016021(integral to membrane);GO:0030176(integral to endoplasmic reticulum membrane)	GO:0004872(receptor activity);GO:0005201(extracellular matrix structural constituent)
TMEM2	transmembrane protein 2	344.1	163.204	0.474291	313.195	283.835	0.906255		GO:0016021(integral to membrane)
FLJ20297	hypothetical protein FLJ20297	2224.37	1139.34	0.512208	3780.14	2892.09	0.765074		GO:0005783(endoplasmic reticulum);GO:0016020(membrane);GO:0016021(integral to membrane)	GO:0000287(magnesium ion binding);GO:0004767(sphingomyelin phosphodiesterase activity);GO:0016787(hydrolase activity)
INTS1	integrator complex subunit 1	4329.6	2179.94	0.503497	5154.38	5239.69	1.01655	GO:0016180(snRNA processing)	GO:0005634(nucleus);GO:0016020(membrane);GO:0016021(integral to membrane)	GO:0003779(actin binding);GO:0005515(protein binding)
POGZ	pogo transposable element with ZNF domain	171.574	157.859	0.920065	281.818	199.992	0.709651	GO:0007275(multicellular organismal development);GO:0045449(regulation of transcription)	GO:0005622(intracellular);GO:0005634(nucleus)	GO:0003677(DNA binding);GO:0008270(zinc ion binding);GO:0046872(metal ion binding)
ACTR3B	ARP3 actin-related protein 3 homolog B (yeast)	169.439	153.903	0.90831	228.197	210.142	0.920879	GO:0030041(actin filament polymerization)	GO:0005856(cytoskeleton)	GO:0000166(nucleotide binding);GO:0005515(protein binding);GO:0005524(ATP binding);GO:0051015(actin filament binding)
USHBP1	Usher syndrome 1C binding protein 1	187.581	269.481	1.43661	141.07	136.945	0.970765			GO:0005515(protein binding)
MAGED4	melanoma antigen family D, 4	523.918	1977.23	3.77393	692.593	485.139	0.700468
SLC7A11	solute carrier family 7, (cationic amino acid transporter, y+ system) member 11	677.814	336.828	0.496933	359.187	363.475	1.01194	GO:0006461(protein complex assembly);GO:0006810(transport);GO:0006865(amino acid transport)	GO:0016020(membrane);GO:0016021(integral to membrane)	GO:0015171(amino acid transporter activity);GO:0015327(cystine:glutamate antiporter activity);GO:0015359(amino acid permease activity)
POLR3E	polymerase (RNA) III (DNA directed) polypeptide E (80kD)	203.064	137.079	0.675055	309.113	217.284	0.702928	GO:0006350(transcription)	GO:0005634(nucleus)	GO:0003899(DNA-directed RNA polymerase activity);GO:0016740(transferase activity)
ODZ3	odz, odd Oz/ten-m homolog 3 (Drosophila)	350.236	273.197	0.780038	375.185	290.183	0.77344	GO:0006118(electron transport)	GO:0016020(membrane);GO:0016021(integral to membrane)	GO:0005506(iron ion binding);GO:0009055(electron carrier activity);GO:0020037(heme binding)
C2orf4	chromosome 2 open reading frame 4	883.353	784.437	0.888022	833.715	724.235	0.868684
SPECC1	spectrin domain with coiled-coils 1	377.986	191.433	0.506455	421.908	374.974	0.888759		GO:0005634(nucleus)
PQBP1	polyglutamine binding protein 1	2948.73	618.814	0.209858	3342.29	3153.66	0.943563	GO:0006350(transcription);GO:0006355(regulation of transcription, DNA-dependent)	GO:0005634(nucleus)	GO:0003677(DNA binding);GO:0003713(transcription coactivator activity)
PQBP1	polyglutamine binding protein 1	6427.03	4048.24	0.629876	5536.55	6474.16	1.16935	GO:0006350(transcription);GO:0006355(regulation of transcription, DNA-dependent)	GO:0005634(nucleus)	GO:0003677(DNA binding);GO:0003713(transcription coactivator activity)
CHST11	carbohydrate (chondroitin 4) sulfotransferase 11	1154.99	668.046	0.578399	2193.74	2291.38	1.0445	GO:0005975(carbohydrate metabolic process);GO:0030206(chondroitin sulfate biosynthetic process)	GO:0016020(membrane);GO:0016021(integral to membrane)	GO:0001537(N-acetylgalactosamine 4-O-sulfotransferase activity);GO:0016740(transferase activity);GO:0047756(chondroitin 4-sulfotransferase activity)
PARD6G	par-6 partitioning defective 6 homolog gamma (C. elegans)	110.902	165.321	1.49069	124.962	179.368	1.43538	GO:0007049(cell cycle);GO:0051301(cell division)	GO:0005923(tight junction);GO:0016020(membrane)	GO:0005515(protein binding)
SLC2A4RG	SLC2A4 regulator	1601.87	224.096	0.139897	1977.98	1775.51	0.89764	GO:0006350(transcription);GO:0006355(regulation of transcription, DNA-dependent)	GO:0005622(intracellular);GO:0005634(nucleus)	GO:0003700(transcription factor activity);GO:0008270(zinc ion binding);GO:0046872(metal ion binding)
DHRS4	dehydrogenase/reductase (SDR family) member 4	624.912	496.021	0.793745	771.635	945.564	1.2254	GO:0006118(electron transport);GO:0008152(metabolic process)	GO:0005739(mitochondrion);GO:0005777(peroxisome)	GO:0004090(carbonyl reductase (NADPH) activity);GO:0016491(oxidoreductase activity)
TOPORS	topoisomerase I binding, arginine/serine-rich	174.869	591.2	3.38083	343.828	321.534	0.935157	GO:0006350(transcription);GO:0006512(ubiquitin cycle);GO:0006974(response to DNA damage stimulus);GO:0051457(maintenance of protein localization in nucleus)	GO:0005634(nucleus);GO:0016607(nuclear speck)	GO:0003677(DNA binding);GO:0003823(antigen binding);GO:0005515(protein binding);GO:0008270(zinc ion binding);GO:0016874(ligase activity);GO:0017033(DNA topoisomerase I binding);GO:0046872(metal ion binding)
N/A	Homo sapiens MLC-2 mRNA for nonmuscle myosin light chain 2, complete cds.	6063.33	4584.66	0.75613	4030.64	5527.66	1.37141
PLXNA4A	plexin A4, A	350.017	366.955	1.04839	198.868	185.698	0.933773	GO:0007275(multicellular organismal development)	GO:0016020(membrane);GO:0016021(integral to membrane)	GO:0004872(receptor activity)
SAPS3	SAPS domain family, member 3	1948.97	1123.16	0.576284	1176.14	1280.72	1.08892			GO:0019903(protein phosphatase binding)
GON4L	gon-4-like (C.elegans)	965.771	250.63	0.259513	1050.52	851.007	0.810085	GO:0006355(regulation of transcription, DNA-dependent)	GO:0005634(nucleus)	GO:0003677(DNA binding)
KIAA1614	KIAA1614	124.656	185.247	1.48606	261.381	114.687	0.438771
C21orf25	chromosome 21 open reading frame 25	139.552	166.562	1.19355	259.926	164.38	0.632412
TMPRSS13	transmembrane protease, serine 13	101.925	167.29	1.64131	140.938	164.133	1.16458	GO:0006508(proteolysis)	GO:0016020(membrane);GO:0016021(integral to membrane)	GO:0004252(serine-type endopeptidase activity);GO:0005044(scavenger receptor activity);GO:0008233(peptidase activity)
PEX6	peroxisomal biogenesis factor 6	4637.4	139.488	0.030079	3997.63	2493.27	0.623688	GO:0007031(peroxisome organization and biogenesis)	GO:0005737(cytoplasm);GO:0005777(peroxisome);GO:0016020(membrane)	GO:0000166(nucleotide binding);GO:0005524(ATP binding);GO:0017111(nucleoside-triphosphatase activity);GO:0042623(ATPase activity, coupled)
SCYL1	SCY1-like 1 (S. cerevisiae)	654.405	117.463	0.179496	1145.58	875.248	0.764023	GO:0006350(transcription);GO:0006355(regulation of transcription, DNA-dependent);GO:0006468(protein amino acid phosphorylation);GO:0008150(biological_process)	GO:0005634(nucleus);GO:0005737(cytoplasm)	GO:0003677(DNA binding);GO:0004713(protein-tyrosine kinase activity);GO:0005515(protein binding);GO:0005524(ATP binding)
XPO4	exportin 4	195.722	164.537	0.840666	237.189	262.056	1.10484			GO:0005515(protein binding)
FLJ12688	hypothetical protein FLJ12688	304.039	332.104	1.09231	433.674	429.183	0.989643
ZFHX2	zinc finger homeobox 2	296.684	816.749	2.75292	175.242	247.665	1.41327	GO:0006355(regulation of transcription, DNA-dependent)	GO:0005622(intracellular);GO:0005634(nucleus)	GO:0003700(transcription factor activity);GO:0008270(zinc ion binding);GO:0046872(metal ion binding)
ARHGAP9	Rho GTPase activating protein 9	306.996	332.606	1.08342	149.544	173.828	1.16239	GO:0007165(signal transduction)	GO:0005622(intracellular)	GO:0005096(GTPase activator activity)
SHARPIN	SHANK-associated RH domain interactor	3740.53	1565.29	0.418467	4977.1	3927.86	0.789187		GO:0005622(intracellular)	GO:0008270(zinc ion binding);GO:0046872(metal ion binding)
CLCC1	chloride channel CLIC-like 1	200.499	250.542	1.24959	257.11	239.874	0.932961	GO:0006821(chloride transport)	GO:0005634(nucleus);GO:0005737(cytoplasm);GO:0005739(mitochondrion);GO:0005783(endoplasmic reticulum);GO:0005792(microsome);GO:0005794(Golgi apparatus)	GO:0005254(chloride channel activity)
CLCC1	chloride channel CLIC-like 1	340.099	376.84	1.10803	313.683	289.697	0.923536	GO:0006821(chloride transport)	GO:0005634(nucleus);GO:0005737(cytoplasm);GO:0005739(mitochondrion);GO:0005783(endoplasmic reticulum);GO:0005792(microsome);GO:0005794(Golgi apparatus)	GO:0005254(chloride channel activity)
FZD4	frizzled homolog 4 (Drosophila)	657.914	355.583	0.54047	604.226	460.62	0.762331	GO:0007186(G-protein coupled receptor protein signaling pathway);GO:0007275(multicellular organismal development);GO:0016055(Wnt receptor signaling pathway)	GO:0016020(membrane);GO:0016021(integral to membrane)	GO:0004872(receptor activity);GO:0004926(non-G-protein coupled 7TM receptor activity);GO:0004930(G-protein coupled receptor activity);GO:0005515(protein binding);GO:0042813(Wnt receptor activity)
N/A	Homo sapiens MLAS mRNA for hLAT1-3TM, complete cds.	141.666	233.377	1.64738	146.881	133.323	0.907694
N/A	Homo sapiens MMAA mRNA for hLAT1-3TM, complete cds.	1080.23	530.521	0.491118	878.016	738.348	0.840927
AKAP13	A kinase (PRKA) anchor protein 13	462.602	110.261	0.238349	317.164	357.441	1.12699	GO:0007242(intracellular signaling cascade);GO:0035023(regulation of Rho protein signal transduction)	GO:0005622(intracellular);GO:0005624(membrane fraction);GO:0005634(nucleus);GO:0016020(membrane)	GO:0004871(signal transducer activity);GO:0004872(receptor activity);GO:0005085(guanyl-nucleotide exchange factor activity);GO:0005089(Rho guanyl-nucleotide exchange factor activity);GO:0008270(zinc ion binding);GO:0019992(diacylglycerol binding);GO:00468
SH3GLB2	SH3-domain GRB2-like endophilin B2	207.285	340.413	1.64225	543.076	340.036	0.626129		GO:0005737(cytoplasm)	GO:0005515(protein binding)
GHRHR	growth hormone releasing hormone receptor	153.765	144.905	0.942379	110.975	100.876	0.909004	GO:0001501(skeletal development);GO:0007165(signal transduction);GO:0007186(G-protein coupled receptor protein signaling pathway);GO:0007190(adenylate cyclase activation);GO:0008150(biological_process)	GO:0005886(plasma membrane);GO:0016020(membrane);GO:0016021(integral to membrane)	GO:0004872(receptor activity);GO:0004930(G-protein coupled receptor activity);GO:0004999(vasoactive intestinal polypeptide receptor activity);GO:0016520(growth hormone-releasing hormone receptor activity)
AHCTF1	AT hook containing transcription factor 1	748.233	934.765	1.2493	559.219	658.434	1.17742	GO:0006350(transcription);GO:0007275(multicellular organismal development)	GO:0005634(nucleus)	GO:0003677(DNA binding)
SMG1	PI-3-kinase-related kinase SMG-1	127.93	125.627	0.981995	171.677	188.895	1.10029	GO:0000184(mRNA catabolic process, nonsense-mediated decay);GO:0006281(DNA repair);GO:0006406(mRNA export from nucleus);GO:0018105(peptidyl-serine phosphorylation);GO:0046777(protein amino acid autophosphorylation);GO:0046854(phosphoinositide phosphorylat	GO:0005634(nucleus);GO:0005737(cytoplasm)	GO:0004428(inositol or phosphatidylinositol kinase activity);GO:0004674(protein serine/threonine kinase activity);GO:0005515(protein binding);GO:0016740(transferase activity);GO:0030145(manganese ion binding);GO:0046872(metal ion binding)
FLJ12118	hypothetical protein FLJ12118	2335.42	1320.79	0.565547	2891.61	2378.31	0.822487	GO:0006412(translation);GO:0006423(cysteinyl-tRNA aminoacylation)	GO:0005739(mitochondrion)	GO:0000166(nucleotide binding);GO:0004817(cysteine-tRNA ligase activity);GO:0005524(ATP binding);GO:0008270(zinc ion binding);GO:0016874(ligase activity);GO:0046872(metal ion binding)
MTAP	methylthioadenosine phosphorylase	605.672	622.582	1.02792	406.258	505.245	1.24366	GO:0006139(nucleobase, nucleoside, nucleotide and nucleic acid metabolic process)		GO:0004645(phosphorylase activity);GO:0016763(transferase activity, transferring pentosyl groups);GO:0017061(S-methyl-5-thioadenosine phosphorylase activity)
OK/SW-CL.92	OK/SW-CL.92	131.81	247.778	1.87981	103.517	133.48	1.28944
CCT6A	chaperonin containing TCP1, subunit 6A (zeta 1)	4005.49	2883.89	0.719982	3223.66	3865.55	1.19912	GO:0006457(protein folding)	GO:0005737(cytoplasm)	GO:0000166(nucleotide binding);GO:0005524(ATP binding);GO:0051082(unfolded protein binding)
N/A	Homo sapiens mRNA for OK/SW-CL.36, complete cds.	625.775	930.895	1.48759	538.576	531.14	0.986195
RPS2	ribosomal protein S2	1359.05	616.831	0.453869	1267.92	1460.98	1.15227	GO:0006412(translation)	GO:0005622(intracellular);GO:0005843(cytosolic small ribosomal subunit (sensu Eukaryota));GO:0015935(small ribosomal subunit)	GO:0003723(RNA binding);GO:0003735(structural constituent of ribosome)
HNRPDL	heterogeneous nuclear ribonucleoprotein D-like	1031.55	592.983	0.574847	1090.01	1321.8	1.21265	GO:0006396(RNA processing)	GO:0005634(nucleus);GO:0030530(heterogeneous nuclear ribonucleoprotein complex)	GO:0000166(nucleotide binding);GO:0003676(nucleic acid binding);GO:0003690(double-stranded DNA binding);GO:0003697(single-stranded DNA binding);GO:0005515(protein binding);GO:0008143(poly(A) binding)
BTBD9	BTB (POZ) domain containing 9	193.999	166.433	0.857908	131.912	105.349	0.79863	GO:0007155(cell adhesion)		GO:0005515(protein binding)
SCIN	scinderin	145.179	948.112	6.53063	153.487	172.5	1.12388	GO:0008285(negative regulation of cell proliferation);GO:0017156(calcium ion-dependent exocytosis);GO:0043065(positive regulation of apoptosis);GO:0045010(actin nucleation);GO:0045654(positive regulation of megakaryocyte differentiation);GO:0051014(actin	GO:0005737(cytoplasm);GO:0005856(cytoskeleton);GO:0005938(cell cortex)	GO:0001786(phosphatidylserine binding);GO:0005509(calcium ion binding);GO:0005545(phosphatidylinositol binding);GO:0005546(phosphatidylinositol-4,5-bisphosphate binding);GO:0051015(actin filament binding)
MYSM1	myb-like, SWIRM and MPN domains 1	130.82	177.2	1.35453	294.807	141.846	0.481149	GO:0006355(regulation of transcription, DNA-dependent)	GO:0005634(nucleus)	GO:0003677(DNA binding)
ERCC1	excision repair cross-complementing rodent repair deficiency, complementation group 1 (includes overlapping antisense sequence)	1939.57	2498.88	1.28837	1635.55	2343.7	1.43298	GO:0006281(DNA repair);GO:0006289(nucleotide-excision repair)	GO:0000109(nucleotide-excision repair complex);GO:0005622(intracellular);GO:0005634(nucleus)	GO:0003684(damaged DNA binding);GO:0004519(endonuclease activity);GO:0016787(hydrolase activity)
BCL2L11	BCL2-like 11 (apoptosis facilitator)	202.564	206.366	1.01877	291.916	213.537	0.731503	GO:0006915(apoptosis);GO:0006917(induction of apoptosis);GO:0043065(positive regulation of apoptosis)	GO:0005624(membrane fraction);GO:0016020(membrane)	GO:0005515(protein binding)
HUWE1	HECT, UBA and WWE domain containing 1	485.481	387.73	0.798652	964.52	837.697	0.868511	GO:0000209(protein polyubiquitination);GO:0006464(protein modification process);GO:0006512(ubiquitin cycle);GO:0016574(histone ubiquitination);GO:0051028(mRNA transport)	GO:0005622(intracellular);GO:0005634(nucleus);GO:0005737(cytoplasm)	GO:0003677(DNA binding);GO:0004842(ubiquitin-protein ligase activity);GO:0005515(protein binding);GO:0016874(ligase activity)
C18orf10	chromosome 18 open reading frame 10	1278.07	1890.27	1.47901	1589.47	1933.62	1.21652		GO:0005634(nucleus);GO:0005856(cytoskeleton);GO:0005874(microtubule)
ACBD4	acyl-Coenzyme A binding domain containing 4	495.36	258.707	0.522261	669.145	611.842	0.914364			GO:0000062(acyl-CoA binding);GO:0005488(binding)
MAT2B	methionine adenosyltransferase II, beta	514.901	330.827	0.642506	571.777	889.594	1.55584	GO:0006556(S-adenosylmethionine biosynthetic process);GO:0045226(extracellular polysaccharide biosynthetic process)	GO:0005622(intracellular);GO:0005634(nucleus);GO:0048269(methionine adenosyltransferase complex)	GO:0005515(protein binding);GO:0008831(dTDP-4-dehydrorhamnose reductase activity);GO:0016740(transferase activity);GO:0048270(methionine adenosyltransferase regulator activity)
C17orf48	chromosome 17 open reading frame 48	187.09	287.364	1.53597	173.569	267.589	1.54168			GO:0016787(hydrolase activity)
N/A	Homo sapiens primary neuroblastoma cDNA, clone:Nbla00437, full insert sequence.	268.992	369.508	1.37368	179.126	180.132	1.00561
ACOT7	acyl-CoA thioesterase 7	1133.65	1297.05	1.14413	2054	1820.8	0.886466	GO:0006629(lipid metabolic process)	GO:0005737(cytoplasm);GO:0005739(mitochondrion)	GO:0000062(acyl-CoA binding);GO:0004759(serine esterase activity);GO:0016290(palmitoyl-CoA hydrolase activity);GO:0016787(hydrolase activity)
ACOT7	acyl-CoA thioesterase 7	1858.08	1551.14	0.834807	1723.39	1869.35	1.08469	GO:0006629(lipid metabolic process)	GO:0005737(cytoplasm);GO:0005739(mitochondrion)	GO:0000062(acyl-CoA binding);GO:0004759(serine esterase activity);GO:0016290(palmitoyl-CoA hydrolase activity);GO:0016787(hydrolase activity)
OXR1	oxidation resistance 1	354.181	262.424	0.740933	258.306	223.578	0.865553	GO:0006979(response to oxidative stress);GO:0016998(cell wall catabolic process)	GO:0005575(cellular_component);GO:0005739(mitochondrion)	GO:0003674(molecular_function)
KIAA1984	KIAA1984	125.508	170.225	1.35629	198.915	227.895	1.14569
CIRH1A	cirrhosis, autosomal recessive 1A (cirhin)	257.36	114.201	0.443741	213.41	179.126	0.839354		GO:0005634(nucleus)
FEZ2	fasciculation and elongation protein zeta 2 (zygin II)	1267.18	1693.92	1.33677	922.79	1003.43	1.08739	GO:0007165(signal transduction);GO:0007399(nervous system development);GO:0007411(axon guidance);GO:0030097(hemopoiesis)	GO:0005575(cellular_component)	GO:0003674(molecular_function);GO:0005515(protein binding)
XBP1	X-box binding protein 1	1515.39	1776.4	1.17224	2246.57	1516.87	0.675193	GO:0006350(transcription);GO:0006355(regulation of transcription, DNA-dependent);GO:0006955(immune response)	GO:0005634(nucleus)	GO:0003700(transcription factor activity);GO:0046983(protein dimerization activity)
TYMS	thymidylate synthetase	6442.02	2491.15	0.386704	9836.88	6735.33	0.684702	GO:0006139(nucleobase, nucleoside, nucleotide and nucleic acid metabolic process);GO:0006231(dTMP biosynthetic process);GO:0006260(DNA replication);GO:0006281(DNA repair);GO:0009157(deoxyribonucleoside monophosphate biosynthetic process);GO:0009165(nucleo		GO:0004799(thymidylate synthase activity);GO:0008168(methyltransferase activity);GO:0016740(transferase activity)
TYMS	thymidylate synthetase	2463.41	2099.53	0.852286	4153.63	4085.23	0.983533	GO:0006139(nucleobase, nucleoside, nucleotide and nucleic acid metabolic process);GO:0006231(dTMP biosynthetic process);GO:0006260(DNA replication);GO:0006281(DNA repair);GO:0009157(deoxyribonucleoside monophosphate biosynthetic process);GO:0009165(nucleo		GO:0004799(thymidylate synthase activity);GO:0008168(methyltransferase activity);GO:0016740(transferase activity)
MYNN	myoneurin	341.365	159.015	0.465821	152.196	174.606	1.14725	GO:0006355(regulation of transcription, DNA-dependent)	GO:0005622(intracellular);GO:0005634(nucleus)	GO:0003700(transcription factor activity);GO:0005515(protein binding);GO:0008270(zinc ion binding);GO:0046872(metal ion binding)
BRWD1	bromodomain and WD repeat domain containing 1	114.711	197.022	1.71756	110.349	142.524	1.29157	GO:0006350(transcription);GO:0006355(regulation of transcription, DNA-dependent);GO:0006357(regulation of transcription from RNA polymerase II promoter);GO:0008150(biological_process)	GO:0005575(cellular_component);GO:0005634(nucleus)	GO:0003674(molecular_function);GO:0005515(protein binding);GO:0030528(transcription regulator activity)
ZBTB34	zinc finger and BTB domain containing 34	124.985	490.821	3.92704	127.073	224.98	1.77048	GO:0006350(transcription);GO:0006355(regulation of transcription, DNA-dependent)	GO:0005622(intracellular)	GO:0003676(nucleic acid binding);GO:0005515(protein binding);GO:0008270(zinc ion binding);GO:0046872(metal ion binding)
DYNC2H1	dynein, cytoplasmic 2, heavy chain 1	189.075	117.845	0.62327	176.583	226.717	1.28391	GO:0007018(microtubule-based movement);GO:0007030(Golgi organization and biogenesis)	GO:0005622(intracellular);GO:0005794(Golgi apparatus);GO:0030286(dynein complex)	GO:0000166(nucleotide binding);GO:0003774(motor activity);GO:0003777(microtubule motor activity);GO:0005524(ATP binding);GO:0016787(hydrolase activity);GO:0016887(ATPase activity);GO:0042623(ATPase activity, coupled);GO:0042624(ATPase activity, uncoupled)
N/A	Homo sapiens mRNA for chimeric MOZ-ASXH2 fusion protein, complete cds.	457.334	849.013	1.85644	410.674	523.245	1.27411
PLK1	polo-like kinase 1 (Drosophila)	604.33	243.008	0.402111	1103.33	674.9	0.611695	GO:0000074(regulation of progression through cell cycle);GO:0006468(protein amino acid phosphorylation);GO:0007067(mitosis);GO:0008283(cell proliferation)	GO:0005634(nucleus);GO:0005813(centrosome)	GO:0000166(nucleotide binding);GO:0004674(protein serine/threonine kinase activity);GO:0005515(protein binding);GO:0005524(ATP binding);GO:0016740(transferase activity)
PGR	progesterone receptor	147.033	137.273	0.933621	164.136	101.155	0.616287	GO:0006350(transcription);GO:0006355(regulation of transcription, DNA-dependent);GO:0006366(transcription from RNA polymerase II promoter);GO:0007165(signal transduction);GO:0007267(cell-cell signaling)	GO:0005634(nucleus)	GO:0003700(transcription factor activity);GO:0003707(steroid hormone receptor activity);GO:0005496(steroid binding);GO:0005515(protein binding);GO:0008270(zinc ion binding);GO:0008289(lipid binding);GO:0046872(metal ion binding)
FLJ37927	CDC20-like protein	148.041	150.517	1.01673	121.743	180.698	1.48425	GO:0006512(ubiquitin cycle);GO:0007049(cell cycle);GO:0007067(mitosis);GO:0051301(cell division)
MARK4	MAP/microtubule affinity-regulating kinase 4	711.336	1001.39	1.40777	756.122	516.005	0.682435	GO:0001578(microtubule bundle formation);GO:0006468(protein amino acid phosphorylation);GO:0007399(nervous system development);GO:0043068(positive regulation of programmed cell death)	GO:0005813(centrosome);GO:0043005(neuron projection)	GO:0000166(nucleotide binding);GO:0004672(protein kinase activity);GO:0004674(protein serine/threonine kinase activity);GO:0004713(protein-tyrosine kinase activity);GO:0005515(protein binding);GO:0005524(ATP binding);GO:0008017(microtubule binding);GO:001
BACE1	beta-site APP-cleaving enzyme 1	285.383	196.234	0.687616	330.963	298.041	0.900526	GO:0006508(proteolysis);GO:0006509(membrane protein ectodomain proteolysis);GO:0050435(beta-amyloid metabolic process)	GO:0005768(endosome);GO:0005794(Golgi apparatus);GO:0005887(integral to plasma membrane);GO:0016020(membrane);GO:0016021(integral to membrane)	GO:0004194(pepsin A activity);GO:0008233(peptidase activity);GO:0008798(beta-aspartyl-peptidase activity);GO:0009049(aspartic-type signal peptidase activity)
KIAA2013	KIAA2013	1282.13	422.196	0.329293	1608.23	1117.7	0.694984
KRTAP19-1	keratin associated protein 19-1	242.263	313.946	1.29589	169.469	279.541	1.64952		GO:0005882(intermediate filament)
KRTAP19-4	keratin associated protein 19-4	266.076	482.551	1.81358	286.85	305.612	1.0654
KRTAP19-7	keratin associated protein 19-7	177.364	294.18	1.65863	180.825	175.624	0.971241
N/A	Homo sapiens KRTAP20-3 mRNA for keratin associated protein, complete cds.	1892.46	2913.99	1.53979	1532.45	1617.94	1.05578
SLC35B2	solute carrier family 35, member B2	3086.85	426.036	0.138017	3522.15	2795.22	0.793611	GO:0006810(transport);GO:0043123(positive regulation of I-kappaB kinase/NF-kappaB cascade);GO:0046963(3'-phosphoadenosine 5'-phosphosulfate transport)	GO:0005794(Golgi apparatus);GO:0016020(membrane);GO:0016021(integral to membrane)	GO:0004871(signal transducer activity);GO:0046964(3'-phosphoadenosine 5'-phosphosulfate transporter activity)
SPHK2	sphingosine kinase 2	103.592	198.606	1.91718	183.618	128.973	0.7024	GO:0001568(blood vessel development);GO:0006669(sphinganine-1-phosphate biosynthetic process);GO:0006670(sphingosine metabolic process);GO:0006916(anti-apoptosis);GO:0007205(protein kinase C activation);GO:0007420(brain development);GO:0008283(cell prolif	GO:0005624(membrane fraction);GO:0005829(cytosol)	GO:0000166(nucleotide binding);GO:0004143(diacylglycerol kinase activity);GO:0005515(protein binding);GO:0005524(ATP binding);GO:0008481(sphinganine kinase activity);GO:0016301(kinase activity);GO:0016740(transferase activity);GO:0017016(Ras GTPase bindin
IRF3	interferon regulatory factor 3	1236.16	521.097	0.421544	1482.98	1023.29	0.690027	GO:0006350(transcription);GO:0006355(regulation of transcription, DNA-dependent);GO:0006366(transcription from RNA polymerase II promoter);GO:0009615(response to virus)	GO:0005622(intracellular);GO:0005634(nucleus)	GO:0003700(transcription factor activity);GO:0003702(RNA polymerase II transcription factor activity);GO:0003712(transcription cofactor activity)
PMS2	PMS2 postmeiotic segregation increased 2 (S. cerevisiae)	343.869	345.801	1.00562	378.668	456.52	1.20559	GO:0006298(mismatch repair);GO:0007049(cell cycle);GO:0045786(negative regulation of progression through cell cycle)	GO:0005634(nucleus)	GO:0003677(DNA binding);GO:0003697(single-stranded DNA binding);GO:0005515(protein binding);GO:0005524(ATP binding);GO:0030983(mismatched DNA binding)
RKHD1	ring finger and KH domain containing 1	362.722	354.267	0.976689	335.634	350.733	1.04499		GO:0005634(nucleus)	GO:0003723(RNA binding);GO:0005515(protein binding);GO:0008270(zinc ion binding);GO:0046872(metal ion binding)
SNCAIP	synuclein, alpha interacting protein (synphilin)	192.473	459.871	2.38927	157.089	152.117	0.968346	GO:0042417(dopamine metabolic process);GO:0046928(regulation of neurotransmitter secretion)	GO:0005737(cytoplasm);GO:0042734(presynaptic membrane);GO:0043025(cell soma)	GO:0005515(protein binding)
SNCAIP	synuclein, alpha interacting protein (synphilin)	181.601	183.033	1.00788	142.775	159.187	1.11496	GO:0042417(dopamine metabolic process);GO:0046928(regulation of neurotransmitter secretion)	GO:0005737(cytoplasm);GO:0042734(presynaptic membrane);GO:0043025(cell soma)	GO:0005515(protein binding)
ABCB9	ATP-binding cassette, sub-family B (MDR/TAP), member 9	113.522	171.681	1.51231	124.454	109.295	0.878192	GO:0006810(transport);GO:0006857(oligopeptide transport);GO:0007283(spermatogenesis);GO:0015031(protein transport)	GO:0005764(lysosome);GO:0005783(endoplasmic reticulum);GO:0016020(membrane);GO:0016021(integral to membrane);GO:0043190(ATP-binding cassette (ABC) transporter complex)	GO:0000166(nucleotide binding);GO:0005215(transporter activity);GO:0005524(ATP binding);GO:0015198(oligopeptide transporter activity);GO:0016887(ATPase activity);GO:0042626(ATPase activity, coupled to transmembrane movement of substances)
HELLS	helicase, lymphoid-specific	175.117	108.043	0.616979	218.642	188.539	0.862316	GO:0006346(methylation-dependent chromatin silencing);GO:0006350(transcription);GO:0006355(regulation of transcription, DNA-dependent);GO:0007049(cell cycle);GO:0007067(mitosis);GO:0007275(multicellular organismal development);GO:0010216(maintenance of DN	GO:0005634(nucleus);GO:0005721(centric heterochromatin)	GO:0000166(nucleotide binding);GO:0003677(DNA binding);GO:0004386(helicase activity);GO:0005524(ATP binding);GO:0016787(hydrolase activity)
TRIO	triple functional domain (PTPRF interacting)	2700.38	2544.28	0.942192	2713.92	2763.55	1.01829	GO:0006468(protein amino acid phosphorylation);GO:0007185(transmembrane receptor protein tyrosine phosphatase signaling pathway);GO:0035023(regulation of Rho protein signal transduction)	GO:0005622(intracellular)	GO:0000166(nucleotide binding);GO:0004674(protein serine/threonine kinase activity);GO:0005085(guanyl-nucleotide exchange factor activity);GO:0005089(Rho guanyl-nucleotide exchange factor activity);GO:0005524(ATP binding);GO:0016740(transferase activity)
SGCE	sarcoglycan, epsilon	143.893	227.125	1.57843	187.805	183.599	0.977604	GO:0007156(homophilic cell adhesion);GO:0007160(cell-matrix adhesion);GO:0007517(muscle development)	GO:0005856(cytoskeleton);GO:0005887(integral to plasma membrane);GO:0016012(sarcoglycan complex);GO:0016020(membrane)	GO:0005509(calcium ion binding);GO:0005515(protein binding)
KRTAP5-8	keratin associated protein 5-8	218.728	347.714	1.58971	125.917	172.078	1.36659	GO:0008150(biological_process)	GO:0005576(extracellular region);GO:0045095(keratin filament)	GO:0030280(structural constituent of epidermis)
BIRC5	baculoviral IAP repeat-containing 5 (survivin)	1172.9	364.825	0.311044	1284.09	1263.69	0.984116	GO:0000086(G2/M transition of mitotic cell cycle);GO:0000910(cytokinesis);GO:0006915(apoptosis);GO:0006916(anti-apoptosis);GO:0007049(cell cycle);GO:0007067(mitosis);GO:0031503(protein complex localization);GO:0031536(positive regulation of exit from mito	GO:0000775(chromosome, pericentric region);GO:0005622(intracellular);GO:0005634(nucleus);GO:0005694(chromosome);GO:0005737(cytoplasm);GO:0005814(centriole);GO:0005829(cytosol);GO:0005876(spindle microtubule);GO:0005881(cytoplasmic microtubule);GO:0030496(	GO:0004869(cysteine protease inhibitor activity);GO:0008017(microtubule binding);GO:0008270(zinc ion binding);GO:0042803(protein homodimerization activity);GO:0043027(caspase inhibitor activity);GO:0046872(metal ion binding);GO:0046982(protein heterodimer
FHL2	four and a half LIM domains 2	1437.51	2550.58	1.7743	1806.75	1888.21	1.04509	GO:0030521(androgen receptor signaling pathway);GO:0045893(positive regulation of transcription, DNA-dependent)	GO:0005634(nucleus)	GO:0003713(transcription coactivator activity);GO:0008270(zinc ion binding);GO:0046872(metal ion binding);GO:0050681(androgen receptor binding)
MAPKBP1	mitogen activated protein kinase binding protein 1	876.024	1207.09	1.37791	1245.25	1006.46	0.808242
PHLDB1	pleckstrin homology-like domain, family B, member 1	859.912	1517.59	1.76483	840.811	830.554	0.987801
KRTAP19-2	keratin associated protein 19-2	195.569	305.708	1.56317	119.896	217.611	1.81499
C15orf20	chromosome 15 open reading frame 20	578.698	397.069	0.686141	569.456	470.879	0.826892			GO:0004386(helicase activity)
PCBP2	poly(rC) binding protein 2	2458.85	554.689	0.225588	3474.03	1489.63	0.42879	GO:0016071(mRNA metabolic process)	GO:0005634(nucleus);GO:0005737(cytoplasm);GO:0030529(ribonucleoprotein complex)	GO:0003677(DNA binding);GO:0003723(RNA binding);GO:0005515(protein binding)
SYNPO2L	synaptopodin 2-like	178.251	196.541	1.10261	184.631	130.252	0.705472		GO:0005856(cytoskeleton)	GO:0003779(actin binding);GO:0005515(protein binding)
MARK2	MAP/microtubule affinity-regulating kinase 2	2024.03	438.574	0.216683	2286.19	1444.4	0.631795	GO:0006468(protein amino acid phosphorylation);GO:0007243(protein kinase cascade);GO:0007275(multicellular organismal development);GO:0030154(cell differentiation);GO:0045197(establishment and/or maintenance of epithelial cell polarity)	GO:0015630(microtubule cytoskeleton);GO:0016020(membrane)	GO:0000166(nucleotide binding);GO:0000287(magnesium ion binding);GO:0004674(protein serine/threonine kinase activity);GO:0005515(protein binding);GO:0005524(ATP binding);GO:0016301(kinase activity);GO:0016740(transferase activity)
FLNA	filamin A, alpha (actin binding protein 280)	11819.4	6635.65	0.561422	14741.4	11166.5	0.757493	GO:0006928(cell motility);GO:0007166(cell surface receptor linked signal transduction);GO:0007399(nervous system development);GO:0030036(actin cytoskeleton organization and biogenesis);GO:0042993(positive regulation of transcription factor import into nuc	GO:0005634(nucleus);GO:0005737(cytoplasm);GO:0015629(actin cytoskeleton)	GO:0003779(actin binding);GO:0004871(signal transducer activity);GO:0008134(transcription factor binding);GO:0051015(actin filament binding)
FN1	fibronectin 1	13124.8	6420.92	0.48922	11622.1	12153.3	1.0457	GO:0006953(acute-phase response);GO:0007155(cell adhesion);GO:0007169(transmembrane receptor protein tyrosine kinase signaling pathway);GO:0009611(response to wounding);GO:0016477(cell migration)	GO:0005576(extracellular region);GO:0005578(proteinaceous extracellular matrix);GO:0005793(ER-Golgi intermediate compartment)	GO:0005201(extracellular matrix structural constituent);GO:0005518(collagen binding);GO:0008201(heparin binding)
C8ORFK29	hypothetical LOC340393	266.786	103.111	0.386493	169	131.581	0.778586
SCP2	sterol carrier protein 2	9814.53	8457.51	0.861734	9511.98	10216.2	1.07404	GO:0006694(steroid biosynthetic process);GO:0006869(lipid transport);GO:0008152(metabolic process)	GO:0005739(mitochondrion);GO:0005777(peroxisome)	GO:0005498(sterol carrier activity);GO:0005515(protein binding);GO:0008289(lipid binding);GO:0016491(oxidoreductase activity);GO:0016740(transferase activity)
MAP3K6	mitogen-activated protein kinase kinase kinase 6	230.597	158.425	0.687023	307.326	270.622	0.880572	GO:0006468(protein amino acid phosphorylation)		GO:0000166(nucleotide binding);GO:0004674(protein serine/threonine kinase activity);GO:0005524(ATP binding);GO:0016740(transferase activity)
CAST	calpastatin	1578.94	1158.31	0.733598	1729.55	2269.57	1.31223			GO:0030161(calpain inhibitor activity)
MAP3K2	mitogen-activated protein kinase kinase kinase 2	444.149	258.713	0.582491	319.57	349.86	1.09478	GO:0006468(protein amino acid phosphorylation);GO:0007257(activation of JNK activity)	GO:0005634(nucleus)	GO:0000166(nucleotide binding);GO:0000287(magnesium ion binding);GO:0004672(protein kinase activity);GO:0004674(protein serine/threonine kinase activity);GO:0005524(ATP binding);GO:0016740(transferase activity)
CDC42BPA	CDC42 binding protein kinase alpha (DMPK-like)	140.041	214.906	1.53459	219.291	188.647	0.860257	GO:0006468(protein amino acid phosphorylation);GO:0007242(intracellular signaling cascade);GO:0031532(actin cytoskeleton reorganization);GO:0051056(regulation of small GTPase mediated signal transduction)	GO:0005911(intercellular junction);GO:0031252(leading edge)	GO:0000166(nucleotide binding);GO:0000287(magnesium ion binding);GO:0004674(protein serine/threonine kinase activity);GO:0005083(small GTPase regulator activity);GO:0005524(ATP binding);GO:0008270(zinc ion binding);GO:0016301(kinase activity);GO:0016740(t
NFYC	nuclear transcription factor Y, gamma	940.302	424.855	0.451828	1019.57	1171.7	1.14921	GO:0000074(regulation of progression through cell cycle);GO:0006350(transcription);GO:0006355(regulation of transcription, DNA-dependent);GO:0006357(regulation of transcription from RNA polymerase II promoter);GO:0006457(protein folding)	GO:0005622(intracellular);GO:0005634(nucleus);GO:0016602(CCAAT-binding factor complex)	GO:0003700(transcription factor activity);GO:0003702(RNA polymerase II transcription factor activity);GO:0003713(transcription coactivator activity);GO:0005515(protein binding)
SMARCC2	SWI/SNF related, matrix associated, actin dependent regulator of chromatin, subfamily c, member 2	1173.38	1168.03	0.995441	1147.89	1290.51	1.12425	GO:0006333(chromatin assembly or disassembly);GO:0006338(chromatin remodeling);GO:0006350(transcription);GO:0006357(regulation of transcription from RNA polymerase II promoter);GO:0045892(negative regulation of transcription, DNA-dependent);GO:0045893(pos	GO:0000785(chromatin);GO:0005634(nucleus);GO:0005654(nucleoplasm);GO:0016514(SWI/SNF complex);GO:0017053(transcriptional repressor complex)	GO:0003677(DNA binding);GO:0003682(chromatin binding);GO:0003713(transcription coactivator activity);GO:0005515(protein binding)
JAK1	Janus kinase 1 (a protein tyrosine kinase)	296.525	402.472	1.35729	281.623	236.693	0.840462	GO:0006468(protein amino acid phosphorylation);GO:0007242(intracellular signaling cascade)	GO:0005856(cytoskeleton)	GO:0000166(nucleotide binding);GO:0004713(protein-tyrosine kinase activity);GO:0004718(Janus kinase activity);GO:0005524(ATP binding);GO:0016740(transferase activity)
DNM1L	dynamin 1-like	332.685	222.339	0.668315	350.682	378.502	1.07933	GO:0006897(endocytosis);GO:0007006(mitochondrial membrane organization and biogenesis);GO:0007154(cell communication);GO:0007275(multicellular organismal development)	GO:0005783(endoplasmic reticulum);GO:0005801(cis-Golgi network);GO:0016020(membrane)	GO:0000166(nucleotide binding);GO:0003924(GTPase activity);GO:0005515(protein binding);GO:0005525(GTP binding);GO:0016787(hydrolase activity)
CDC2L2	cell division cycle 2-like 2 (PITSLRE proteins)	1093.63	549.312	0.502282	1708.18	1147.66	0.671863	GO:0000074(regulation of progression through cell cycle);GO:0001558(regulation of cell growth);GO:0006355(regulation of transcription, DNA-dependent);GO:0006468(protein amino acid phosphorylation);GO:0006915(apoptosis);GO:0007049(cell cycle);GO:0007067(mi	GO:0005634(nucleus)	GO:0000166(nucleotide binding);GO:0004674(protein serine/threonine kinase activity);GO:0005515(protein binding);GO:0005524(ATP binding);GO:0016740(transferase activity)
TMF1	TATA element modulatory factor 1	213.808	202.753	0.948295	126.957	157.482	1.24044	GO:0006350(transcription);GO:0006355(regulation of transcription, DNA-dependent);GO:0006366(transcription from RNA polymerase II promoter)		GO:0003677(DNA binding);GO:0003702(RNA polymerase II transcription factor activity);GO:0003712(transcription cofactor activity)
EIF4G3	eukaryotic translation initiation factor 4 gamma, 3	244.303	355.273	1.45423	253.731	158.146	0.623281	GO:0006446(regulation of translational initiation)	GO:0016281(eukaryotic translation initiation factor 4F complex)	GO:0000339(RNA cap binding);GO:0003723(RNA binding);GO:0003743(translation initiation factor activity);GO:0005515(protein binding)
CORO1A	coronin, actin binding protein, 1A	468.385	101.023	0.215684	509.763	447.023	0.876924	GO:0006810(transport);GO:0006928(cell motility);GO:0007067(mitosis)	GO:0005634(nucleus);GO:0005765(lysosomal membrane);GO:0015629(actin cytoskeleton)	GO:0003779(actin binding);GO:0005198(structural molecule activity);GO:0005515(protein binding)
MGC4172	short-chain dehydrogenase/reductase	185.003	159.374	0.861466	191.708	216.908	1.13145	GO:0008152(metabolic process)		GO:0016491(oxidoreductase activity)
ABI1	abl-interactor 1	530.831	284.507	0.535966	784.095	569.538	0.726364	GO:0007169(transmembrane receptor protein tyrosine kinase signaling pathway);GO:0008285(negative regulation of cell proliferation)	GO:0005625(soluble fraction);GO:0005634(nucleus);GO:0005783(endoplasmic reticulum);GO:0005829(cytosol);GO:0005856(cytoskeleton)	GO:0008092(cytoskeletal protein binding)
KIAA0999	KIAA0999 protein	116.307	137.209	1.17972	117.513	127.041	1.08108	GO:0006468(protein amino acid phosphorylation)		GO:0000166(nucleotide binding);GO:0000287(magnesium ion binding);GO:0004674(protein serine/threonine kinase activity);GO:0005515(protein binding);GO:0005524(ATP binding);GO:0016740(transferase activity)
GOPC	golgi associated PDZ and coiled-coil motif containing	242.666	875.607	3.60828	215.793	240.216	1.11318	GO:0006888(ER to Golgi vesicle-mediated transport);GO:0006893(Golgi to plasma membrane transport);GO:0015031(protein transport);GO:0043004(cytoplasmic sequestering of CFTR protein);GO:0045176(apical protein localization);GO:0051260(protein homooligomeriza	GO:0005624(membrane fraction);GO:0005737(cytoplasm);GO:0005794(Golgi apparatus);GO:0005886(plasma membrane);GO:0030140(trans-Golgi network transport vesicle)	GO:0005478(intracellular transporter activity);GO:0042980(cystic fibrosis transmembrane conductance regulator binding);GO:0050430(syntaxin-6 binding)
ZNF589	zinc finger protein 589	948.28	866.541	0.913804	679.545	782.24	1.15112	GO:0006355(regulation of transcription, DNA-dependent)	GO:0005622(intracellular)	GO:0003676(nucleic acid binding);GO:0008270(zinc ion binding);GO:0046872(metal ion binding)
GPD2	glycerol-3-phosphate dehydrogenase 2 (mitochondrial)	893.505	321.562	0.359888	696.646	937.696	1.34601	GO:0006007(glucose catabolic process);GO:0006072(glycerol-3-phosphate metabolic process);GO:0006094(gluconeogenesis);GO:0006118(electron transport)	GO:0005739(mitochondrion);GO:0005743(mitochondrial inner membrane);GO:0009331(glycerol-3-phosphate dehydrogenase complex)	GO:0004368(glycerol-3-phosphate dehydrogenase activity);GO:0005509(calcium ion binding);GO:0016491(oxidoreductase activity)
LDLR	low density lipoprotein receptor (familial hypercholesterolemia)	300.167	247.847	0.825697	345.323	397.026	1.14972	GO:0006493(protein amino acid O-linked glycosylation);GO:0006629(lipid metabolic process);GO:0006869(lipid transport);GO:0006897(endocytosis);GO:0008202(steroid metabolic process);GO:0008203(cholesterol metabolic process);GO:0030299(cholesterol absorption	GO:0005768(endosome);GO:0005886(plasma membrane);GO:0005887(integral to plasma membrane);GO:0005905(coated pit);GO:0016020(membrane)	GO:0004872(receptor activity);GO:0004888(transmembrane receptor activity);GO:0005041(low-density lipoprotein receptor activity);GO:0005319(lipid transporter activity);GO:0005509(calcium ion binding);GO:0008034(lipoprotein binding)
DNMT1	DNA (cytosine-5-)-methyltransferase 1	1773.21	298.327	0.168241	1852.48	1621.82	0.87549	GO:0000122(negative regulation of transcription from RNA polymerase II promoter);GO:0006306(DNA methylation);GO:0006350(transcription);GO:0016458(gene silencing)	GO:0000792(heterochromatin);GO:0005634(nucleus);GO:0005657(replication fork)	GO:0003677(DNA binding);GO:0003886(DNA (cytosine-5-)-methyltransferase activity);GO:0008134(transcription factor binding);GO:0008168(methyltransferase activity);GO:0008270(zinc ion binding);GO:0016564(transcriptional repressor activity);GO:0016740(transfe
HD	huntingtin (Huntington disease)	243.1	149.399	0.614556	595.067	541.922	0.910691	GO:0006915(apoptosis);GO:0006916(anti-apoptosis);GO:0006917(induction of apoptosis);GO:0007610(behavior);GO:0009405(pathogenesis);GO:0009887(organ morphogenesis);GO:0009952(anterior/posterior pattern formation);GO:0047496(vesicle transport along microtubu	GO:0005625(soluble fraction);GO:0005634(nucleus);GO:0005737(cytoplasm);GO:0005794(Golgi apparatus);GO:0016023(cytoplasmic membrane-bound vesicle);GO:0016234(inclusion body)	GO:0003714(transcription corepressor activity);GO:0005215(transporter activity);GO:0005515(protein binding);GO:0008017(microtubule binding)
LIMA1	LIM domain and actin binding 1	1939.99	1514.99	0.780927	2225.88	1954.02	0.877861	GO:0030835(negative regulation of actin filament depolymerization);GO:0031529(ruffle organization and biogenesis);GO:0051017(actin filament bundle formation)	GO:0001725(stress fiber);GO:0005925(focal adhesion);GO:0015629(actin cytoskeleton)	GO:0003785(actin monomer binding);GO:0008270(zinc ion binding);GO:0046872(metal ion binding);GO:0051015(actin filament binding)
COL16A1	collagen, type XVI, alpha 1	523.41	712.249	1.36078	540.135	472.952	0.875617	GO:0006817(phosphate transport);GO:0007155(cell adhesion);GO:0007229(integrin-mediated signaling pathway);GO:0007565(pregnancy)	GO:0005578(proteinaceous extracellular matrix);GO:0005597(collagen type XVI);GO:0005737(cytoplasm)	GO:0005178(integrin binding);GO:0005198(structural molecule activity);GO:0005515(protein binding)
ADRBK1	adrenergic, beta, receptor kinase 1	296.06	320.307	1.0819	263.885	263.548	0.998724	GO:0006468(protein amino acid phosphorylation);GO:0007165(signal transduction);GO:0007186(G-protein coupled receptor protein signaling pathway);GO:0007507(heart development)	GO:0005625(soluble fraction);GO:0005737(cytoplasm);GO:0016020(membrane)	GO:0000166(nucleotide binding);GO:0004674(protein serine/threonine kinase activity);GO:0004703(G-protein coupled receptor kinase activity);GO:0004871(signal transducer activity);GO:0004872(receptor activity);GO:0005515(protein binding);GO:0005524(ATP bind
ESR2	estrogen receptor 2 (ER beta)	104.9	177.106	1.68833	137.798	167.954	1.21884	GO:0006350(transcription);GO:0006355(regulation of transcription, DNA-dependent);GO:0007165(signal transduction);GO:0007267(cell-cell signaling);GO:0030308(negative regulation of cell growth);GO:0030520(estrogen receptor signaling pathway)	GO:0005634(nucleus);GO:0005739(mitochondrion)	GO:0003700(transcription factor activity);GO:0003713(transcription coactivator activity);GO:0005496(steroid binding);GO:0005515(protein binding);GO:0008270(zinc ion binding);GO:0008289(lipid binding);GO:0030284(estrogen receptor activity);GO:0046872(metal
MLLT6	myeloid/lymphoid or mixed-lineage leukemia (trithorax homolog, Drosophila); translocated to, 6	1087.12	324.028	0.29806	1058.7	1005.86	0.950089	GO:0006355(regulation of transcription, DNA-dependent)	GO:0005634(nucleus)	GO:0005515(protein binding);GO:0008270(zinc ion binding);GO:0046872(metal ion binding)
DGKZ	diacylglycerol kinase, zeta 104kDa	304.816	612.758	2.01026	484.041	345.527	0.713838	GO:0007205(protein kinase C activation);GO:0007242(intracellular signaling cascade)	GO:0005634(nucleus)	GO:0004143(diacylglycerol kinase activity);GO:0005515(protein binding);GO:0005524(ATP binding);GO:0008270(zinc ion binding);GO:0016740(transferase activity);GO:0019992(diacylglycerol binding);GO:0046872(metal ion binding)
GOLGA4	golgi autoantigen, golgin subfamily a, 4	875.303	702.957	0.803101	684.946	872.42	1.27371	GO:0016192(vesicle-mediated transport)	GO:0005624(membrane fraction);GO:0005802(trans-Golgi network)
SPOCK1	sparc/osteonectin, cwcv and kazal-like domains proteoglycan (testican) 1	348.341	568.657	1.63247	401.103	367.246	0.91559	GO:0006928(cell motility);GO:0007155(cell adhesion);GO:0007275(multicellular organismal development);GO:0007399(nervous system development);GO:0008283(cell proliferation)	GO:0005578(proteinaceous extracellular matrix);GO:0005615(extracellular space)	GO:0005509(calcium ion binding)
N/A	Homo sapiens mRNA for Putative G-protein coupled receptor variant protein.	327.458	111.459	0.340376	312.644	291.041	0.930904
SNX9	sorting nexin 9	5579.33	4885.61	0.875663	4637.63	4844.28	1.04456	GO:0006886(intracellular protein transport);GO:0007154(cell communication);GO:0008104(protein localization)	GO:0005625(soluble fraction);GO:0005737(cytoplasm);GO:0005792(microsome);GO:0005886(plasma membrane)	GO:0005070(SH3/SH2 adaptor activity);GO:0005515(protein binding);GO:0035091(phosphoinositide binding)
KIF3A	kinesin family member 3A	733.192	698.52	0.952712	501.287	515.877	1.0291	GO:0006996(organelle organization and biogenesis);GO:0007018(microtubule-based movement)	GO:0005874(microtubule);GO:0005875(microtubule associated complex)	GO:0000166(nucleotide binding);GO:0003777(microtubule motor activity);GO:0005515(protein binding);GO:0005524(ATP binding)
NFKBIB	nuclear factor of kappa light polypeptide gene enhancer in B-cells inhibitor, beta	795.19	496.499	0.624378	903.106	872.007	0.965565	GO:0006350(transcription);GO:0007165(signal transduction)	GO:0005634(nucleus)	GO:0003713(transcription coactivator activity);GO:0004871(signal transducer activity);GO:0004872(receptor activity);GO:0005515(protein binding)
AAMP	angio-associated, migratory cell protein	2628.05	1047.19	0.398467	2901.19	2865.32	0.987634	GO:0006928(cell motility)		GO:0008201(heparin binding)
COPS2	COP9 constitutive photomorphogenic homolog subunit 2 (Arabidopsis)	458.402	895.59	1.95372	525.902	628.37	1.19484	GO:0006366(transcription from RNA polymerase II promoter);GO:0007165(signal transduction);GO:0008283(cell proliferation);GO:0016481(negative regulation of transcription)	GO:0005634(nucleus);GO:0005737(cytoplasm);GO:0008180(signalosome complex)	GO:0003714(transcription corepressor activity);GO:0004871(signal transducer activity);GO:0005515(protein binding)
NPTN	neuroplastin	1191.83	1324.76	1.11154	1168.38	1100.25	0.941693	GO:0007156(homophilic cell adhesion);GO:0030155(regulation of cell adhesion);GO:0048170(positive regulation of long-term neuronal synaptic plasticity)	GO:0000299(integral to membrane of membrane fraction);GO:0016021(integral to membrane);GO:0042734(presynaptic membrane);GO:0045211(postsynaptic membrane)	GO:0050839(cell adhesion molecule binding)
COL5A1	collagen, type V, alpha 1	3266.79	5050.57	1.54603	2910.82	2860.53	0.982723	GO:0006817(phosphate transport);GO:0007155(cell adhesion)	GO:0005581(collagen);GO:0005588(collagen type V);GO:0005737(cytoplasm)	GO:0005201(extracellular matrix structural constituent);GO:0008201(heparin binding)
PECI	peroxisomal D3,D2-enoyl-CoA isomerase	291.118	277.907	0.954621	294.103	357.9	1.21692	GO:0006631(fatty acid metabolic process);GO:0008152(metabolic process)	GO:0005739(mitochondrion);GO:0005777(peroxisome)	GO:0000062(acyl-CoA binding);GO:0004165(dodecenoyl-CoA delta-isomerase activity);GO:0005488(binding);GO:0016853(isomerase activity)
MEF2D	MADS box transcription enhancer factor 2, polypeptide D (myocyte enhancer factor 2D)	161.788	182.428	1.12758	132.37	113.026	0.853865	GO:0006350(transcription);GO:0006355(regulation of transcription, DNA-dependent);GO:0006366(transcription from RNA polymerase II promoter);GO:0007517(muscle development)	GO:0005634(nucleus)	GO:0000166(nucleotide binding);GO:0003676(nucleic acid binding);GO:0003700(transcription factor activity);GO:0003713(transcription coactivator activity)
LAMA4	laminin, alpha 4	599.253	181.444	0.302783	419.829	459.437	1.09434	GO:0030155(regulation of cell adhesion);GO:0030334(regulation of cell migration);GO:0045995(regulation of embryonic development)	GO:0005605(basal lamina);GO:0005606(laminin-1 complex)	GO:0005102(receptor binding);GO:0005201(extracellular matrix structural constituent)
SDHC	succinate dehydrogenase complex, subunit C, integral membrane protein, 15kDa	477.669	286.07	0.598887	801.825	605.509	0.755163	GO:0006099(tricarboxylic acid cycle);GO:0006118(electron transport);GO:0006810(transport)	GO:0005739(mitochondrion);GO:0016020(membrane);GO:0016021(integral to membrane);GO:0045273(respiratory chain complex II)	GO:0000104(succinate dehydrogenase activity);GO:0005506(iron ion binding);GO:0046872(metal ion binding)
N/A	Homo sapiens mRNA for hypothetical protein, partial sequence, clone:Hsa11-digit09-11-10-R.	133.531	205.74	1.54077	157.804	163.801	1.038
LOC387755	hypothetical protein	185.662	403.474	2.17317	207.839	130.804	0.629355
MGAT5B	mannosyl (alpha-1,6-)-glycoprotein beta-1,6-N-acetyl-glucosaminyltransferase, isozyme B	577.454	369.056	0.63911	897.894	950.44	1.05852			GO:0016757(transferase activity, transferring glycosyl groups)
LST1	leukocyte specific transcript 1	154.101	130.252	0.845241	157.781	107.641	0.682218	GO:0000902(cell morphogenesis);GO:0006955(immune response);GO:0008360(regulation of cell shape);GO:0009653(anatomical structure morphogenesis);GO:0016358(dendrite development);GO:0050672(negative regulation of lymphocyte proliferation)	GO:0005737(cytoplasm);GO:0005794(Golgi apparatus);GO:0016020(membrane);GO:0016021(integral to membrane)	GO:0003674(molecular_function);GO:0005515(protein binding)
PRO1073	PRO1073 protein	7535.17	3798.49	0.504102	5765.99	4634.14	0.803702
HADHSC	L-3-hydroxyacyl-Coenzyme A dehydrogenase, short chain	1493.36	259.834	0.173992	1428.51	1379.55	0.965725	GO:0006629(lipid metabolic process);GO:0006631(fatty acid metabolic process)	GO:0005737(cytoplasm);GO:0005739(mitochondrion);GO:0005743(mitochondrial inner membrane)	GO:0003857(3-hydroxyacyl-CoA dehydrogenase activity);GO:0016491(oxidoreductase activity);GO:0050662(coenzyme binding)
PRPF3	PRP3 pre-mRNA processing factor 3 homolog (S. cerevisiae)	1439.07	734.392	0.510324	1218.7	1150.24	0.943823	GO:0000398(nuclear mRNA splicing, via spliceosome);GO:0007601(visual perception);GO:0008380(RNA splicing);GO:0050896(response to stimulus)	GO:0005634(nucleus);GO:0005681(spliceosome)	GO:0005515(protein binding);GO:0031202(RNA splicing factor activity, transesterification mechanism)
TPD52L1	tumor protein D52-like 1	1674.64	910.197	0.543516	2260.16	1623.27	0.718211	GO:0000086(G2/M transition of mitotic cell cycle);GO:0006309(DNA fragmentation during apoptosis);GO:0006917(induction of apoptosis);GO:0043406(positive regulation of MAPK activity);GO:0046330(positive regulation of JNK cascade)	GO:0005737(cytoplasm);GO:0048471(perinuclear region of cytoplasm)	GO:0005515(protein binding);GO:0008656(caspase activator activity);GO:0042803(protein homodimerization activity);GO:0046982(protein heterodimerization activity)
HDAC3	histone deacetylase 3	1759.93	542.919	0.308488	1961.62	2218.1	1.13075	GO:0000074(regulation of progression through cell cycle);GO:0006350(transcription);GO:0006355(regulation of transcription, DNA-dependent);GO:0006916(anti-apoptosis);GO:0016568(chromatin modification);GO:0016575(histone deacetylation)	GO:0000118(histone deacetylase complex);GO:0005634(nucleus);GO:0005737(cytoplasm)	GO:0004407(histone deacetylase activity);GO:0008134(transcription factor binding);GO:0016787(hydrolase activity)
LILRB3	leukocyte immunoglobulin-like receptor, subfamily B (with TM and ITIM domains), member 3	113.816	127.813	1.12298	134.703	131.345	0.97507	GO:0006952(defense response);GO:0006955(immune response);GO:0007166(cell surface receptor linked signal transduction)	GO:0005887(integral to plasma membrane);GO:0016020(membrane)	GO:0004888(transmembrane receptor activity)
MR1	major histocompatibility complex, class I-related	385.854	144.614	0.374788	277.088	358.161	1.29259	GO:0006955(immune response);GO:0019882(antigen processing and presentation)	GO:0016020(membrane);GO:0016021(integral to membrane);GO:0042612(MHC class I protein complex)
CCPG1	cell cycle progression 1	131.266	223.95	1.70608	138.019	155.915	1.12967
TNFRSF10C	tumor necrosis factor receptor superfamily, member 10c, decoy without an intracellular domain	148.147	199.447	1.34628	110.975	141.342	1.27364	GO:0006915(apoptosis);GO:0007165(signal transduction)	GO:0005887(integral to plasma membrane);GO:0016020(membrane)	GO:0004888(transmembrane receptor activity);GO:0048503(GPI anchor binding)
ET	hypothetical protein ET	421.934	166.508	0.394631	305.958	210.3	0.687348	GO:0008150(biological_process)	GO:0005575(cellular_component)	GO:0003674(molecular_function)
CLN3	ceroid-lipofuscinosis, neuronal 3, juvenile (Batten, Spielmeyer-Vogt disease)	688.661	204.478	0.296921	981.002	792.071	0.80741	GO:0001575(globoside metabolic process);GO:0006457(protein folding);GO:0006678(glucosylceramide metabolic process);GO:0006681(galactosylceramide metabolic process);GO:0006684(sphingomyelin metabolic process);GO:0006898(receptor-mediated endocytosis);GO:00	GO:0000139(Golgi membrane);GO:0005624(membrane fraction);GO:0005634(nucleus);GO:0005737(cytoplasm);GO:0005739(mitochondrion);GO:0005764(lysosome);GO:0005769(early endosome);GO:0005783(endoplasmic reticulum);GO:0005794(Golgi apparatus);GO:0005795(Golgi sta	GO:0051082(unfolded protein binding)
ABCB1	ATP-binding cassette, sub-family B (MDR/TAP), member 1	138.641	269.81	1.94611	121.719	181.131	1.48811	GO:0006810(transport);GO:0042493(response to drug)	GO:0005624(membrane fraction);GO:0009986(cell surface);GO:0016020(membrane);GO:0016021(integral to membrane)	GO:0000166(nucleotide binding);GO:0005215(transporter activity);GO:0005515(protein binding);GO:0005524(ATP binding);GO:0008559(xenobiotic-transporting ATPase activity);GO:0016787(hydrolase activity);GO:0016887(ATPase activity)
CD3EAP	CD3e molecule, epsilon associated protein	1219.14	1023.77	0.839753	985.039	816.797	0.829203	GO:0006955(immune response);GO:0007169(transmembrane receptor protein tyrosine kinase signaling pathway);GO:0009303(rRNA transcription)	GO:0000120(RNA polymerase I transcription factor complex);GO:0005634(nucleus);GO:0005730(nucleolus);GO:0005736(DNA-directed RNA polymerase I complex)	GO:0005515(protein binding)
STK39	serine threonine kinase 39 (STE20/SPS1 homolog, yeast)	790.866	1134.73	1.43479	992.073	714.945	0.720658	GO:0006468(protein amino acid phosphorylation);GO:0006950(response to stress)	GO:0005634(nucleus);GO:0005737(cytoplasm)	GO:0000166(nucleotide binding);GO:0004672(protein kinase activity);GO:0004702(receptor signaling protein serine/threonine kinase activity);GO:0005524(ATP binding);GO:0016740(transferase activity)
RBMS3	RNA binding motif, single stranded interacting protein	147.204	386.587	2.6262	122.852	119.776	0.974962			GO:0000166(nucleotide binding);GO:0003723(RNA binding)
N/A	Homo sapiens NAD+-specific isocitrate dehydrogenase beta subunit isoform B mRNA, nuclear gene encoding mitochondrial product, complete cds.	2413.14	993.649	0.411766	2251.87	2058.69	0.914216
DSCAM	Down syndrome cell adhesion molecule	196.266	124.196	0.632792	179.566	208.767	1.16262	GO:0007155(cell adhesion);GO:0007399(nervous system development)	GO:0005624(membrane fraction);GO:0005886(plasma membrane);GO:0005887(integral to plasma membrane)	GO:0005515(protein binding)
TXNL4A	thioredoxin-like 4A	817.58	1369.92	1.67558	796.327	875.451	1.09936	GO:0000245(spliceosome assembly);GO:0006397(mRNA processing);GO:0007049(cell cycle);GO:0007067(mitosis);GO:0008380(RNA splicing);GO:0051301(cell division)	GO:0005634(nucleus);GO:0005681(spliceosome)	GO:0031202(RNA splicing factor activity, transesterification mechanism)
DLC1	deleted in liver cancer 1	1161.16	2540.39	2.1878	1312.08	1207.26	0.920109	GO:0007010(cytoskeleton organization and biogenesis);GO:0007165(signal transduction);GO:0030155(regulation of cell adhesion);GO:0030308(negative regulation of cell growth)	GO:0005622(intracellular);GO:0005737(cytoplasm)	GO:0005096(GTPase activator activity);GO:0005100(Rho GTPase activator activity);GO:0005515(protein binding)
TAF2	TAF2 RNA polymerase II, TATA box binding protein (TBP)-associated factor, 150kDa	774.549	729.142	0.941376	818.599	627.987	0.767148	GO:0006350(transcription);GO:0006355(regulation of transcription, DNA-dependent);GO:0006367(transcription initiation from RNA polymerase II promoter)	GO:0005634(nucleus);GO:0005669(transcription factor TFIID complex)	GO:0003702(RNA polymerase II transcription factor activity);GO:0004179(membrane alanyl aminopeptidase activity);GO:0008237(metallopeptidase activity);GO:0008270(zinc ion binding)
RALGDS	ral guanine nucleotide dissociation stimulator	276.466	191.876	0.694032	328.657	386.206	1.1751	GO:0007165(signal transduction);GO:0007264(small GTPase mediated signal transduction);GO:0051056(regulation of small GTPase mediated signal transduction)	GO:0005575(cellular_component);GO:0005622(intracellular)	GO:0005083(small GTPase regulator activity);GO:0005085(guanyl-nucleotide exchange factor activity)
STK23	serine/threonine kinase 23	188.287	168.392	0.894336	182.513	179.703	0.984604	GO:0006468(protein amino acid phosphorylation);GO:0007275(multicellular organismal development);GO:0007519(striated muscle development);GO:0030154(cell differentiation)	GO:0005575(cellular_component)	GO:0000166(nucleotide binding);GO:0004674(protein serine/threonine kinase activity);GO:0005524(ATP binding);GO:0016740(transferase activity)
TGOLN2	trans-golgi network protein 2	128.058	422.398	3.2985	125.803	162.411	1.29099		GO:0005802(trans-Golgi network);GO:0016020(membrane);GO:0016021(integral to membrane);GO:0030133(transport vesicle)
DLG4	discs, large homolog 4 (Drosophila)	201.985	126.019	0.623902	166.444	120.641	0.724813	GO:0006461(protein complex assembly);GO:0007165(signal transduction);GO:0007268(synaptic transmission);GO:0007399(nervous system development);GO:0007612(learning)	GO:0030863(cortical cytoskeleton);GO:0045211(postsynaptic membrane)	GO:0005515(protein binding);GO:0008022(protein C-terminus binding)
NCR3	natural cytotoxicity triggering receptor 3	154.843	129.265	0.834811	172.805	139.238	0.805754	GO:0006954(inflammatory response);GO:0006955(immune response)	GO:0005887(integral to plasma membrane);GO:0016020(membrane)	GO:0004872(receptor activity)
MR1	major histocompatibility complex, class I-related	977.891	150.189	0.153585	697.94	605.675	0.867804	GO:0006955(immune response);GO:0019882(antigen processing and presentation)	GO:0016020(membrane);GO:0016021(integral to membrane);GO:0042612(MHC class I protein complex)
ATXN7	ataxin 7	262.665	137.245	0.522508	240.16	272.94	1.13649	GO:0006997(nuclear organization and biogenesis);GO:0007601(visual perception);GO:0008219(cell death)	GO:0005622(intracellular);GO:0005634(nucleus);GO:0005737(cytoplasm)	GO:0003676(nucleic acid binding);GO:0005515(protein binding);GO:0008270(zinc ion binding)
N/A	Homo sapiens cathepsin Z precursor (CTSZ) mRNA, complete cds.	522.247	310.171	0.593916	411.123	311.675	0.758107
ADCY3	adenylate cyclase 3	1830.64	208.399	0.11384	1465.07	1472.33	1.00495	GO:0006171(cAMP biosynthetic process);GO:0007242(intracellular signaling cascade);GO:0007608(sensory perception of smell);GO:0050896(response to stimulus)	GO:0005886(plasma membrane);GO:0005887(integral to plasma membrane)	GO:0000287(magnesium ion binding);GO:0004016(adenylate cyclase activity);GO:0005516(calmodulin binding)
ATXN2L	ataxin 2-like	2747.25	497.75	0.181181	2413.03	2740.37	1.13565	GO:0008150(biological_process)	GO:0005575(cellular_component);GO:0016020(membrane)	GO:0003674(molecular_function)
CASK	calcium/calmodulin-dependent serine protein kinase (MAGUK family)	265.768	247.162	0.929991	158.532	271.746	1.71413	GO:0006468(protein amino acid phosphorylation);GO:0007155(cell adhesion)	GO:0005634(nucleus);GO:0005886(plasma membrane);GO:0015629(actin cytoskeleton)	GO:0000166(nucleotide binding);GO:0000287(magnesium ion binding);GO:0004385(guanylate kinase activity);GO:0004674(protein serine/threonine kinase activity);GO:0005515(protein binding);GO:0005516(calmodulin binding);GO:0005524(ATP binding);GO:0016301(kinas
RHCE	Rh blood group, CcEe antigens	158.044	205.097	1.29773	229.024	179.946	0.785706	GO:0006810(transport)	GO:0005887(integral to plasma membrane);GO:0016020(membrane);GO:0016021(integral to membrane)	GO:0005215(transporter activity)
PSTPIP1	proline-serine-threonine phosphatase interacting protein 1	140.572	163.594	1.16377	188.907	104.285	0.552042	GO:0007155(cell adhesion);GO:0007165(signal transduction)		GO:0005515(protein binding)
INVS	inversin	205.218	110.016	0.536095	200.672	169.686	0.84559	GO:0007275(multicellular organismal development);GO:0016055(Wnt receptor signaling pathway)	GO:0005634(nucleus);GO:0005856(cytoskeleton);GO:0005874(microtubule);GO:0016020(membrane)	GO:0005516(calmodulin binding)
TNFSF15	tumor necrosis factor (ligand) superfamily, member 15	129.503	108.358	0.836726	145.989	223.72	1.53245	GO:0000074(regulation of progression through cell cycle);GO:0001937(negative regulation of endothelial cell proliferation);GO:0006919(caspase activation);GO:0006955(immune response);GO:0007165(signal transduction);GO:0007250(activation of NF-kappaB-induci	GO:0005615(extracellular space);GO:0005625(soluble fraction);GO:0005886(plasma membrane);GO:0005887(integral to plasma membrane);GO:0016020(membrane)	GO:0005125(cytokine activity);GO:0005164(tumor necrosis factor receptor binding)
SDCCAG10	serologically defined colon cancer antigen 10	246.69	228.854	0.927698	314.653	296.891	0.943553	GO:0006457(protein folding)		GO:0003755(peptidyl-prolyl cis-trans isomerase activity);GO:0016853(isomerase activity)
SDCCAG10	serologically defined colon cancer antigen 10	377.359	333.022	0.882508	285.869	318.76	1.11506	GO:0006457(protein folding)		GO:0003755(peptidyl-prolyl cis-trans isomerase activity);GO:0016853(isomerase activity)
GMDS	GDP-mannose 4,6-dehydratase	595.407	231.803	0.389318	808.539	843.346	1.04305	GO:0005975(carbohydrate metabolic process);GO:0007159(leukocyte adhesion);GO:0019673(GDP-mannose metabolic process);GO:0042351('de novo' GDP-L-fucose biosynthetic process);GO:0044237(cellular metabolic process)	GO:0005622(intracellular);GO:0005737(cytoplasm)	GO:0008446(GDP-mannose 4,6-dehydratase activity);GO:0016829(lyase activity);GO:0050662(coenzyme binding)
FOXO3A	forkhead box O3A	1182.64	266.228	0.225114	1335.21	1242.49	0.930557	GO:0001542(ovulation (sensu Mammalia));GO:0001544(initiation of primordial ovarian follicle growth);GO:0001547(antral ovarian follicle growth);GO:0001556(oocyte maturation);GO:0006350(transcription);GO:0006355(regulation of transcription, DNA-dependent);G	GO:0005624(membrane fraction);GO:0005634(nucleus);GO:0005737(cytoplasm)	GO:0003700(transcription factor activity);GO:0016563(transcriptional activator activity);GO:0019901(protein kinase binding)
TULP3	tubby like protein 3	301.896	156.638	0.518847	310.214	360.813	1.16311	GO:0006355(regulation of transcription, DNA-dependent);GO:0007186(G-protein coupled receptor protein signaling pathway)	GO:0005634(nucleus);GO:0005886(plasma membrane)	GO:0005546(phosphatidylinositol-4,5-bisphosphate binding)
UBE1C	ubiquitin-activating enzyme E1C (UBA3 homolog, yeast)	177.671	402.321	2.26441	199.091	238.114	1.19601	GO:0006464(protein modification process);GO:0006508(proteolysis);GO:0006512(ubiquitin cycle);GO:0007049(cell cycle)	GO:0005575(cellular_component);GO:0005634(nucleus)	GO:0000166(nucleotide binding);GO:0005515(protein binding);GO:0005524(ATP binding);GO:0008641(small protein activating enzyme activity);GO:0016874(ligase activity);GO:0046982(protein heterodimerization activity)
SEL1L	sel-1 suppressor of lin-12-like (C. elegans)	604.509	1047.35	1.73256	330.783	527.211	1.59382	GO:0007219(Notch signaling pathway)	GO:0005783(endoplasmic reticulum);GO:0016020(membrane);GO:0016021(integral to membrane)	GO:0005488(binding)
CD55	CD55 molecule, decay accelerating factor for complement (Cromer blood group)	497.004	813.498	1.6368	440.096	429.586	0.976119	GO:0006958(complement activation, classical pathway);GO:0045087(innate immune response)	GO:0005625(soluble fraction);GO:0005887(integral to plasma membrane);GO:0016020(membrane)	GO:0048503(GPI anchor binding)
SLC12A4	solute carrier family 12 (potassium/chloride transporters), member 4	766.809	1534.57	2.00124	677.978	1182.34	1.74393	GO:0000074(regulation of progression through cell cycle);GO:0006811(ion transport);GO:0006813(potassium ion transport);GO:0006814(sodium ion transport);GO:0006821(chloride transport);GO:0006873(cell ion homeostasis);GO:0006884(regulation of cell volume);G	GO:0005624(membrane fraction);GO:0005887(integral to plasma membrane);GO:0016020(membrane)	GO:0005215(transporter activity);GO:0015293(symporter activity);GO:0015379(potassium:chloride symporter activity);GO:0030955(potassium ion binding)
SLC12A4	solute carrier family 12 (potassium/chloride transporters), member 4	636.153	749.793	1.17864	694.39	733.781	1.05673	GO:0000074(regulation of progression through cell cycle);GO:0006811(ion transport);GO:0006813(potassium ion transport);GO:0006814(sodium ion transport);GO:0006821(chloride transport);GO:0006873(cell ion homeostasis);GO:0006884(regulation of cell volume);G	GO:0005624(membrane fraction);GO:0005887(integral to plasma membrane);GO:0016020(membrane)	GO:0005215(transporter activity);GO:0015293(symporter activity);GO:0015379(potassium:chloride symporter activity);GO:0030955(potassium ion binding)
CD84	CD84 molecule	226.949	161.795	0.712911	145.64	154.685	1.0621	GO:0006952(defense response);GO:0007155(cell adhesion);GO:0007156(homophilic cell adhesion)	GO:0005886(plasma membrane);GO:0005887(integral to plasma membrane)	GO:0004872(receptor activity);GO:0005515(protein binding)
PFKFB3	6-phosphofructo-2-kinase/fructose-2,6-biphosphatase 3	4062.62	1339.83	0.329794	3549.56	3972.22	1.11907	GO:0006003(fructose 2,6-bisphosphate metabolic process);GO:0008152(metabolic process)	GO:0005575(cellular_component)	GO:0000166(nucleotide binding);GO:0003824(catalytic activity);GO:0003873(6-phosphofructo-2-kinase activity);GO:0004331(fructose-2,6-bisphosphate 2-phosphatase activity);GO:0005524(ATP binding);GO:0016301(kinase activity);GO:0016740(transferase activity);G
VMD2	vitelliform macular dystrophy 2 (Best disease, bestrophin)	198.496	268.218	1.35125	242.794	164.052	0.675685	GO:0006811(ion transport);GO:0007601(visual perception);GO:0050896(response to stimulus)	GO:0005624(membrane fraction);GO:0016020(membrane);GO:0016021(integral to membrane);GO:0016323(basolateral plasma membrane)	GO:0005216(ion channel activity);GO:0005254(chloride channel activity);GO:0005509(calcium ion binding);GO:0031404(chloride ion binding)
HUWE1	HECT, UBA and WWE domain containing 1	2122.9	968.983	0.456443	2530.6	2536.67	1.0024	GO:0000209(protein polyubiquitination);GO:0006464(protein modification process);GO:0006512(ubiquitin cycle);GO:0016574(histone ubiquitination);GO:0051028(mRNA transport)	GO:0005622(intracellular);GO:0005634(nucleus);GO:0005737(cytoplasm)	GO:0003677(DNA binding);GO:0004842(ubiquitin-protein ligase activity);GO:0005515(protein binding);GO:0016874(ligase activity)
ADAMTS1	ADAM metallopeptidase with thrombospondin type 1 motif, 1	869.065	204.647	0.235479	812.805	876.206	1.078	GO:0006508(proteolysis);GO:0007229(integrin-mediated signaling pathway);GO:0008285(negative regulation of cell proliferation)	GO:0005578(proteinaceous extracellular matrix)	GO:0004222(metalloendopeptidase activity);GO:0005178(integrin binding);GO:0008201(heparin binding);GO:0008270(zinc ion binding);GO:0046872(metal ion binding)
MBNL2	muscleblind-like 2 (Drosophila)	194.922	116.81	0.599268	129.183	132.438	1.02519		GO:0005634(nucleus)	GO:0003676(nucleic acid binding);GO:0003723(RNA binding);GO:0008270(zinc ion binding);GO:0046872(metal ion binding)
MRPS22	mitochondrial ribosomal protein S22	793.828	359.096	0.45236	869.72	978.185	1.12471	GO:0008150(biological_process)	GO:0005739(mitochondrion);GO:0005761(mitochondrial ribosome);GO:0030529(ribonucleoprotein complex)	GO:0003674(molecular_function);GO:0005515(protein binding)
TRPC4	transient receptor potential cation channel, subfamily C, member 4	176.126	180.695	1.02594	135.188	107.858	0.797841	GO:0006811(ion transport);GO:0006816(calcium ion transport)	GO:0005886(plasma membrane);GO:0016020(membrane);GO:0016021(integral to membrane);GO:0030863(cortical cytoskeleton)	GO:0004872(receptor activity);GO:0005216(ion channel activity);GO:0005262(calcium channel activity);GO:0005509(calcium ion binding);GO:0005515(protein binding);GO:0015279(store-operated calcium channel activity)
NOL3	nucleolar protein 3 (apoptosis repressor with CARD domain)	865.212	902.078	1.04261	571.18	1005.66	1.76067	GO:0006397(mRNA processing);GO:0006916(anti-apoptosis);GO:0008380(RNA splicing);GO:0042981(regulation of apoptosis)	GO:0005622(intracellular);GO:0005634(nucleus);GO:0005730(nucleolus);GO:0005739(mitochondrion);GO:0005829(cytosol);GO:0016528(sarcoplasm)	GO:0003723(RNA binding);GO:0042802(identical protein binding)
DEDD	death effector domain containing	730.022	319.406	0.437529	834.96	805.313	0.964493	GO:0006350(transcription);GO:0006355(regulation of transcription, DNA-dependent);GO:0006917(induction of apoptosis);GO:0007283(spermatogenesis);GO:0008625(induction of apoptosis via death domain receptors);GO:0016481(negative regulation of transcription);	GO:0005634(nucleus);GO:0005730(nucleolus);GO:0005737(cytoplasm)	GO:0003677(DNA binding);GO:0005515(protein binding)
DGKA	diacylglycerol kinase, alpha 80kDa	559.704	521.906	0.932468	808.652	881.538	1.09013	GO:0007205(protein kinase C activation);GO:0007242(intracellular signaling cascade);GO:0008150(biological_process)	GO:0005575(cellular_component);GO:0005829(cytosol);GO:0005886(plasma membrane)	GO:0004143(diacylglycerol kinase activity);GO:0005509(calcium ion binding);GO:0005543(phospholipid binding);GO:0008270(zinc ion binding);GO:0016301(kinase activity);GO:0016740(transferase activity);GO:0019992(diacylglycerol binding)
DGKA	diacylglycerol kinase, alpha 80kDa	890.63	529.556	0.594585	1096.03	1175.54	1.07255	GO:0007205(protein kinase C activation);GO:0007242(intracellular signaling cascade);GO:0008150(biological_process)	GO:0005575(cellular_component);GO:0005829(cytosol);GO:0005886(plasma membrane)	GO:0004143(diacylglycerol kinase activity);GO:0005509(calcium ion binding);GO:0005543(phospholipid binding);GO:0008270(zinc ion binding);GO:0016301(kinase activity);GO:0016740(transferase activity);GO:0019992(diacylglycerol binding)
NRXN1	neurexin 1	129.442	110.262	0.851825	113.06	121.793	1.07724	GO:0007155(cell adhesion);GO:0007411(axon guidance)	GO:0005887(integral to plasma membrane);GO:0016020(membrane);GO:0016021(integral to membrane)	GO:0004872(receptor activity);GO:0005509(calcium ion binding);GO:0005515(protein binding)
UTP11L	UTP11-like, U3 small nucleolar ribonucleoprotein, (yeast)	707.949	687.062	0.970498	916.731	833.486	0.909193	GO:0006364(rRNA processing);GO:0006917(induction of apoptosis);GO:0007399(nervous system development);GO:0048011(nerve growth factor receptor signaling pathway)	GO:0005615(extracellular space);GO:0005634(nucleus);GO:0005737(cytoplasm);GO:0030529(ribonucleoprotein complex)	GO:0005515(protein binding)
HNRPU	heterogeneous nuclear ribonucleoprotein U (scaffold attachment factor A)	837.514	709.63	0.847305	910.216	914.355	1.00455	GO:0006397(mRNA processing);GO:0008380(RNA splicing)	GO:0005634(nucleus);GO:0005681(spliceosome);GO:0030529(ribonucleoprotein complex);GO:0030530(heterogeneous nuclear ribonucleoprotein complex)	GO:0000166(nucleotide binding);GO:0003677(DNA binding);GO:0003723(RNA binding);GO:0005515(protein binding);GO:0005524(ATP binding)
C17orf81	chromosome 17 open reading frame 81	1048.21	1100.52	1.0499	1413.52	1737.95	1.22952	GO:0006350(transcription);GO:0006355(regulation of transcription, DNA-dependent)		GO:0005515(protein binding)
PAK1	p21/Cdc42/Rac1-activated kinase 1 (STE20 homolog, yeast)	214.687	293.747	1.36825	301.989	311.718	1.03222	GO:0006468(protein amino acid phosphorylation);GO:0006915(apoptosis);GO:0006984(ER-nuclear signaling pathway);GO:0007010(cytoskeleton organization and biogenesis);GO:0007254(JNK cascade);GO:0016358(dendrite development)	GO:0005634(nucleus);GO:0005737(cytoplasm);GO:0005886(plasma membrane);GO:0030424(axon);GO:0030426(growth cone)	GO:0000166(nucleotide binding);GO:0004674(protein serine/threonine kinase activity);GO:0005515(protein binding);GO:0005524(ATP binding);GO:0016740(transferase activity)
MTF2	metal response element binding transcription factor 2	1203.98	216.438	0.179769	1050.2	995.908	0.948307		GO:0005634(nucleus)	GO:0003676(nucleic acid binding);GO:0003677(DNA binding);GO:0005515(protein binding);GO:0008270(zinc ion binding);GO:0046872(metal ion binding)
AES	amino-terminal enhancer of split	1124.29	771.032	0.685793	1743.55	1402.22	0.804231	GO:0001501(skeletal development);GO:0006350(transcription);GO:0006357(regulation of transcription from RNA polymerase II promoter);GO:0007275(multicellular organismal development);GO:0009887(organ morphogenesis);GO:0016055(Wnt receptor signaling pathway);	GO:0005634(nucleus)	GO:0003714(transcription corepressor activity);GO:0005515(protein binding);GO:0030528(transcription regulator activity)
EPN1	epsin 1	4259.21	1133.83	0.266206	2704.36	2463.38	0.910891	GO:0006897(endocytosis)	GO:0005634(nucleus)	GO:0008289(lipid binding)
MYCBP2	MYC binding protein 2	686.959	264.127	0.384488	792.201	864.03	1.09067	GO:0006350(transcription);GO:0006355(regulation of transcription, DNA-dependent);GO:0006512(ubiquitin cycle)	GO:0005634(nucleus)	GO:0005515(protein binding);GO:0008270(zinc ion binding);GO:0016874(ligase activity);GO:0046872(metal ion binding)
CLN3	ceroid-lipofuscinosis, neuronal 3, juvenile (Batten, Spielmeyer-Vogt disease)	964.52	370.598	0.38423	1259.45	867.168	0.68853	GO:0001575(globoside metabolic process);GO:0006457(protein folding);GO:0006678(glucosylceramide metabolic process);GO:0006681(galactosylceramide metabolic process);GO:0006684(sphingomyelin metabolic process);GO:0006898(receptor-mediated endocytosis);GO:00	GO:0000139(Golgi membrane);GO:0005624(membrane fraction);GO:0005634(nucleus);GO:0005737(cytoplasm);GO:0005739(mitochondrion);GO:0005764(lysosome);GO:0005769(early endosome);GO:0005783(endoplasmic reticulum);GO:0005794(Golgi apparatus);GO:0005795(Golgi sta	GO:0051082(unfolded protein binding)
CLN3	ceroid-lipofuscinosis, neuronal 3, juvenile (Batten, Spielmeyer-Vogt disease)	1363.97	348.514	0.255514	1195.37	1237.64	1.03536	GO:0001575(globoside metabolic process);GO:0006457(protein folding);GO:0006678(glucosylceramide metabolic process);GO:0006681(galactosylceramide metabolic process);GO:0006684(sphingomyelin metabolic process);GO:0006898(receptor-mediated endocytosis);GO:00	GO:0000139(Golgi membrane);GO:0005624(membrane fraction);GO:0005634(nucleus);GO:0005737(cytoplasm);GO:0005739(mitochondrion);GO:0005764(lysosome);GO:0005769(early endosome);GO:0005783(endoplasmic reticulum);GO:0005794(Golgi apparatus);GO:0005795(Golgi sta	GO:0051082(unfolded protein binding)
DDX47	DEAD (Asp-Glu-Ala-Asp) box polypeptide 47	516.793	230.396	0.445819	578.964	750.171	1.29571	GO:0001525(angiogenesis);GO:0006869(lipid transport);GO:0007275(multicellular organismal development);GO:0016070(RNA metabolic process);GO:0030154(cell differentiation);GO:0042157(lipoprotein metabolic process)	GO:0005576(extracellular region);GO:0005634(nucleus);GO:0005730(nucleolus);GO:0005737(cytoplasm);GO:0016020(membrane);GO:0016021(integral to membrane)	GO:0003676(nucleic acid binding);GO:0004004(ATP-dependent RNA helicase activity);GO:0005524(ATP binding);GO:0008026(ATP-dependent helicase activity);GO:0008289(lipid binding);GO:0016787(hydrolase activity)
SURF4	surfeit 4	612.905	490.643	0.800519	669.849	1058.05	1.57954	GO:0008150(biological_process)	GO:0005783(endoplasmic reticulum);GO:0005793(ER-Golgi intermediate compartment);GO:0016020(membrane);GO:0016021(integral to membrane)	GO:0003674(molecular_function)
SELK	selenoprotein K	162.885	452.58	2.77853	163.461	224.321	1.37232			GO:0008430(selenium binding)
VAPB	VAMP (vesicle-associated membrane protein)-associated protein B and C	2263.24	441.45	0.195053	1739.42	1516.68	0.871946	GO:0006461(protein complex assembly)	GO:0005887(integral to plasma membrane);GO:0016020(membrane)	GO:0005198(structural molecule activity)
MTF2	metal response element binding transcription factor 2	1086.06	867.519	0.798774	798.244	869.611	1.08941		GO:0005634(nucleus)	GO:0003676(nucleic acid binding);GO:0003677(DNA binding);GO:0005515(protein binding);GO:0008270(zinc ion binding);GO:0046872(metal ion binding)
GADD45B	growth arrest and DNA-damage-inducible, beta	133.601	168.821	1.26362	274.052	255.657	0.93288	GO:0000074(regulation of progression through cell cycle);GO:0000185(activation of MAPKKK activity);GO:0000186(activation of MAPKK activity);GO:0006469(negative regulation of protein kinase activity);GO:0006915(apoptosis);GO:0006950(response to stress);GO:		GO:0005515(protein binding)
NDRG2	NDRG family member 2	155.197	508.877	3.27892	148.584	258.187	1.73766	GO:0007275(multicellular organismal development);GO:0007399(nervous system development);GO:0030154(cell differentiation)	GO:0005829(cytosol)	GO:0003674(molecular_function)
SUCLA2	succinate-CoA ligase, ADP-forming, beta subunit	718.694	149.832	0.208478	390.879	561.436	1.43634	GO:0006099(tricarboxylic acid cycle);GO:0006781(succinyl-CoA pathway);GO:0008152(metabolic process)	GO:0005739(mitochondrion)	GO:0003824(catalytic activity);GO:0004775(succinate-CoA ligase (ADP-forming) activity);GO:0005515(protein binding);GO:0005524(ATP binding);GO:0016874(ligase activity)
FLNC	filamin C, gamma (actin binding protein 280)	776.037	330.339	0.425674	792.456	585.834	0.739264		GO:0015629(actin cytoskeleton)	GO:0003779(actin binding);GO:0005515(protein binding)
N/A	Homo sapiens clone HQ0245 PRO0245 mRNA, complete cds.	429.958	390.757	0.908825	437.492	354.962	0.811357
C9orf38	chromosome 9 open reading frame 38	159.265	114.809	0.720866	117.117	105.969	0.904814
N/A	Homo sapiens clone HQ0470 PRO0470 mRNA, complete cds.	2607.05	3489.42	1.33845	2285.87	2627.25	1.14934
N/A	Homo sapiens clone HQ0518 PRO0518 mRNA, complete cds.	124.637	267.928	2.14967	107.213	121.487	1.13314
N/A	Homo sapiens clone HQ0644 PRO0644 mRNA, complete cds.	854.785	760.282	0.889443	887.099	844.329	0.951787
N/A	Homo sapiens clone HQ0650 PRO0650 mRNA, complete cds.	221.926	226.81	1.02201	219.254	200.517	0.914544
ABCF2	ATP-binding cassette, sub-family F (GCN20), member 2	1188.86	1661.98	1.39796	2197.07	1498.05	0.68184	GO:0006810(transport)	GO:0005740(mitochondrial envelope);GO:0043190(ATP-binding cassette (ABC) transporter complex)	GO:0000166(nucleotide binding);GO:0005215(transporter activity);GO:0005524(ATP binding);GO:0016887(ATPase activity)
TRIO	triple functional domain (PTPRF interacting)	796.074	343.07	0.430952	942.259	814.207	0.864101	GO:0006468(protein amino acid phosphorylation);GO:0007185(transmembrane receptor protein tyrosine phosphatase signaling pathway);GO:0035023(regulation of Rho protein signal transduction)	GO:0005622(intracellular)	GO:0000166(nucleotide binding);GO:0004674(protein serine/threonine kinase activity);GO:0005085(guanyl-nucleotide exchange factor activity);GO:0005089(Rho guanyl-nucleotide exchange factor activity);GO:0005524(ATP binding);GO:0016740(transferase activity)
SLC23A2	solute carrier family 23 (nucleobase transporters), member 2	275.783	221.473	0.80307	123.527	179.976	1.45698	GO:0006139(nucleobase, nucleoside, nucleotide and nucleic acid metabolic process);GO:0006810(transport);GO:0006811(ion transport);GO:0006814(sodium ion transport);GO:0015851(nucleobase transport);GO:0015993(molecular hydrogen transport);GO:0019852(L-ascor	GO:0005624(membrane fraction);GO:0005887(integral to plasma membrane);GO:0016020(membrane)	GO:0005215(transporter activity);GO:0008523(sodium-dependent multivitamin transporter activity);GO:0015205(nucleobase transporter activity);GO:0015293(symporter activity);GO:0031402(sodium ion binding)
MDM2	Mdm2, transformed 3T3 cell double minute 2, p53 binding protein (mouse)	103.112	115.555	1.12068	108.419	122.514	1.13	GO:0000074(regulation of progression through cell cycle);GO:0000122(negative regulation of transcription from RNA polymerase II promoter);GO:0006461(protein complex assembly);GO:0008285(negative regulation of cell proliferation);GO:0016567(protein ubiquit	GO:0005622(intracellular);GO:0005634(nucleus);GO:0005654(nucleoplasm);GO:0005730(nucleolus)	GO:0004842(ubiquitin-protein ligase activity);GO:0005515(protein binding);GO:0008270(zinc ion binding);GO:0016874(ligase activity);GO:0017163(negative regulator of basal transcription activity);GO:0019899(enzyme binding);GO:0046872(metal ion binding)
PREI3	preimplantation protein 3	243.187	329.444	1.35469	168.527	309.181	1.83461	GO:0006810(transport)	GO:0016020(membrane)	GO:0005515(protein binding);GO:0008270(zinc ion binding);GO:0046872(metal ion binding)
SARDH	sarcosine dehydrogenase	175.517	190.731	1.08668	113.361	112.804	0.995094	GO:0006118(electron transport);GO:0006546(glycine catabolic process);GO:0008150(biological_process)	GO:0005737(cytoplasm);GO:0005739(mitochondrion);GO:0005759(mitochondrial matrix)	GO:0004047(aminomethyltransferase activity);GO:0008480(sarcosine dehydrogenase activity);GO:0009055(electron carrier activity);GO:0016491(oxidoreductase activity)
MAP4K4	mitogen-activated protein kinase kinase kinase kinase 4	5013.99	2817.46	0.561919	3299.08	4867.14	1.4753	GO:0006468(protein amino acid phosphorylation);GO:0006950(response to stress);GO:0007243(protein kinase cascade)	GO:0005575(cellular_component)	GO:0000166(nucleotide binding);GO:0004674(protein serine/threonine kinase activity);GO:0005083(small GTPase regulator activity);GO:0005524(ATP binding);GO:0016740(transferase activity)
TM7SF2	transmembrane 7 superfamily member 2	477.47	934.403	1.95699	309.869	347.122	1.12022	GO:0006695(cholesterol biosynthetic process)	GO:0005783(endoplasmic reticulum);GO:0005887(integral to plasma membrane);GO:0016020(membrane)	GO:0016491(oxidoreductase activity);GO:0050613(delta14-sterol reductase activity)
LEPRE1	leucine proline-enriched proteoglycan (leprecan) 1	840.585	1488.06	1.77026	852.52	956.781	1.1223	GO:0008285(negative regulation of cell proliferation);GO:0019538(protein metabolic process)	GO:0005575(cellular_component);GO:0005783(endoplasmic reticulum)	GO:0003674(molecular_function);GO:0005506(iron ion binding);GO:0016491(oxidoreductase activity);GO:0016702(oxidoreductase activity, acting on single donors with incorporation of molecular oxygen, incorporation of two atoms of oxygen);GO:0016706(oxidoreduc
ACSL6	acyl-CoA synthetase long-chain family member 6	171.608	257.432	1.50012	163.816	143.911	0.878489	GO:0006629(lipid metabolic process);GO:0006637(acyl-CoA metabolic process);GO:0008152(metabolic process)	GO:0005741(mitochondrial outer membrane);GO:0005777(peroxisome);GO:0005778(peroxisomal membrane);GO:0005792(microsome);GO:0005886(plasma membrane);GO:0016021(integral to membrane)	GO:0000287(magnesium ion binding);GO:0003824(catalytic activity);GO:0004467(long-chain-fatty-acid-CoA ligase activity);GO:0016874(ligase activity)
AVPR2	arginine vasopressin receptor 2 (nephrogenic diabetes insipidus)	225.475	442.388	1.96203	116.74	125.235	1.07277	GO:0007165(signal transduction);GO:0007186(G-protein coupled receptor protein signaling pathway);GO:0007188(G-protein signaling, coupled to cAMP nucleotide second messenger);GO:0007190(adenylate cyclase activation);GO:0007588(excretion);GO:0007599(hemosta	GO:0005768(endosome);GO:0005783(endoplasmic reticulum);GO:0005794(Golgi apparatus);GO:0005886(plasma membrane);GO:0005887(integral to plasma membrane);GO:0016020(membrane);GO:0016021(integral to membrane)	GO:0001584(rhodopsin-like receptor activity);GO:0004872(receptor activity);GO:0005000(vasopressin receptor activity)
ZFYVE9	zinc finger, FYVE domain containing 9	187.78	137.127	0.730255	126.03	175.137	1.38965	GO:0006897(endocytosis);GO:0007181(transforming growth factor beta receptor complex assembly);GO:0007183(SMAD protein complex assembly);GO:0007184(SMAD protein nuclear translocation)	GO:0005737(cytoplasm);GO:0005769(early endosome)	GO:0004872(receptor activity);GO:0005515(protein binding);GO:0008236(serine-type peptidase activity);GO:0008270(zinc ion binding);GO:0046872(metal ion binding)
MRPL12	mitochondrial ribosomal protein L12	12354.3	8331.79	0.674406	13234.3	12753.1	0.963639	GO:0006412(translation)	GO:0005622(intracellular);GO:0005739(mitochondrion);GO:0005762(mitochondrial large ribosomal subunit);GO:0005840(ribosome)	GO:0003723(RNA binding);GO:0003735(structural constituent of ribosome)
EIF3S12	eukaryotic translation initiation factor 3, subunit 12	8300.57	7686.38	0.926007	8979.93	9817.17	1.09323	GO:0006413(translational initiation)	GO:0005634(nucleus)	GO:0003743(translation initiation factor activity);GO:0005515(protein binding)
SMARCD1	SWI/SNF related, matrix associated, actin dependent regulator of chromatin, subfamily d, member 1	724.235	224.532	0.310026	894.139	711.566	0.795811	GO:0006338(chromatin remodeling);GO:0006357(regulation of transcription from RNA polymerase II promoter)	GO:0005634(nucleus);GO:0005654(nucleoplasm);GO:0016585(chromatin remodeling complex)	GO:0003713(transcription coactivator activity)
KLHL7	kelch-like 7 (Drosophila)	252.161	115.058	0.456286	285.001	301.605	1.05826		GO:0005730(nucleolus)	GO:0005515(protein binding)
MSTO1	misato homolog 1 (Drosophila)	1829.12	340.393	0.186097	1114.13	1631.99	1.46481	GO:0006508(proteolysis)	GO:0005737(cytoplasm)	GO:0004289(subtilase activity)
RUFY3	RUN and FYVE domain containing 3	140.73	107.54	0.764157	139.952	229.024	1.63645
N/A	Homo sapiens PRO0297 mRNA, complete cds.	221.044	992.056	4.48806	228.828	157.26	0.687241
N/A	Homo sapiens PRO0806 mRNA, complete cds.	302.984	168.616	0.556518	243.725	313.7	1.28711
EDNRB	endothelin receptor type B	135.387	140.509	1.03783	152.938	147.474	0.964277	GO:0001755(neural crest cell migration);GO:0006885(regulation of pH);GO:0007194(negative regulation of adenylate cyclase activity);GO:0007200(G-protein signaling, coupled to IP3 second messenger (phospholipase C activating));GO:0007422(peripheral nervous	GO:0005886(plasma membrane);GO:0005887(integral to plasma membrane)	GO:0001584(rhodopsin-like receptor activity);GO:0001600(endothelin-B receptor activity);GO:0004872(receptor activity);GO:0005515(protein binding)
NEXN	nexilin (F actin binding protein)	175.046	396.306	2.26401	135.407	186.227	1.37531	GO:0008150(biological_process)	GO:0005575(cellular_component)	GO:0003674(molecular_function)
ZNF589	zinc finger protein 589	360.333	478.119	1.32688	165.849	231.2	1.39404	GO:0006355(regulation of transcription, DNA-dependent)	GO:0005622(intracellular)	GO:0003676(nucleic acid binding);GO:0008270(zinc ion binding);GO:0046872(metal ion binding)
BAG1	BCL2-associated athanogene	2260.31	1141.72	0.505119	1910.44	2156.51	1.1288	GO:0006457(protein folding);GO:0006464(protein modification process);GO:0006915(apoptosis);GO:0006916(anti-apoptosis);GO:0007166(cell surface receptor linked signal transduction)	GO:0005634(nucleus);GO:0005737(cytoplasm)	GO:0005057(receptor signaling protein activity);GO:0005515(protein binding)
CSAD	cysteine sulfinic acid decarboxylase	318.259	905.501	2.84517	540.264	596.567	1.10421	GO:0019752(carboxylic acid metabolic process)		GO:0004782(sulfinoalanine decarboxylase activity);GO:0016829(lyase activity);GO:0016831(carboxy-lyase activity);GO:0030170(pyridoxal phosphate binding)
N/A	Homo sapiens PRO0128 mRNA, complete cds.	138.328	112.054	0.810058	156.273	147.73	0.945337
ERGIC3	ERGIC and golgi 3	11856.4	5502.4	0.464085	10506.5	13327.4	1.26848	GO:0006810(transport);GO:0006888(ER to Golgi vesicle-mediated transport)	GO:0005783(endoplasmic reticulum);GO:0005793(ER-Golgi intermediate compartment);GO:0016020(membrane);GO:0016021(integral to membrane)	GO:0005515(protein binding)
DNAJA4	DnaJ (Hsp40) homolog, subfamily A, member 4	371.751	213.41	0.574066	241.24	110.8	0.459291	GO:0006457(protein folding)		GO:0008270(zinc ion binding);GO:0031072(heat shock protein binding);GO:0046872(metal ion binding);GO:0051082(unfolded protein binding)
CLDND1	claudin domain containing 1	1072.24	729.176	0.680052	1069.44	1121.82	1.04898		GO:0016020(membrane);GO:0016021(integral to membrane)
N/A	Homo sapiens PRO1787 mRNA, complete cds.	151.999	504.113	3.31656	192.148	200.699	1.0445
N/A	Homo sapiens PRO2533 mRNA, complete cds.	128.158	254.271	1.98405	113.681	275.175	2.42059
PRO2900	hypothetical protein PRO2900	2527.36	1187.18	0.469731	3996.44	3138.81	0.7854
IQWD1	IQ motif and WD repeats 1	1111.34	1012.04	0.910649	717.447	777.645	1.08391			GO:0004872(receptor activity)
ATPBD1C	ATP binding domain 1 family, member C	872.317	1860.05	2.13231	1295.33	1498.15	1.15658		GO:0043234(protein complex)	GO:0000166(nucleotide binding)
MKRN1	makorin, ring finger protein, 1	806.985	143.193	0.177442	678.012	747.895	1.10307	GO:0008150(biological_process)	GO:0005575(cellular_component)	GO:0003674(molecular_function);GO:0003676(nucleic acid binding);GO:0005515(protein binding);GO:0008270(zinc ion binding);GO:0046872(metal ion binding)
N/A	Homo sapiens PRO1600 mRNA, complete cds.	107.985	260.24	2.40997	117.988	113.737	0.963977
SLC43A3	solute carrier family 43, member 3	548.802	836.576	1.52437	883.393	1073.59	1.21531
N/A	Homo sapiens PRO1608 mRNA, complete cds.	21427.4	22819.2	1.06496	22082.1	20644.5	0.934899
EPS15L2	epidermal growth factor receptor pathway substrate 15-like 2	116.256	165.208	1.42107	145.952	100.086	0.685744
N/A	Homo sapiens PRO2130 mRNA, complete cds.	147.41	161.934	1.09852	410.642	340.117	0.828256
PRUNE	prune homolog (Drosophila)	270.536	147.862	0.546554	222.762	220.481	0.989758	GO:0008150(biological_process)	GO:0005575(cellular_component);GO:0005737(cytoplasm)	GO:0003674(molecular_function);GO:0016462(pyrophosphatase activity);GO:0016787(hydrolase activity);GO:0030145(manganese ion binding)
EHF	ets homologous factor	514.281	1825.34	3.54931	282.842	316.306	1.11831	GO:0006350(transcription);GO:0007275(multicellular organismal development);GO:0008283(cell proliferation);GO:0030855(epithelial cell differentiation);GO:0045893(positive regulation of transcription, DNA-dependent)	GO:0005634(nucleus)	GO:0003700(transcription factor activity);GO:0005515(protein binding)
UBE2D4	ubiquitin-conjugating enzyme E2D 4 (putative)	159.903	102.472	0.640837	310.629	267.337	0.86063	GO:0006464(protein modification process);GO:0006512(ubiquitin cycle)		GO:0004842(ubiquitin-protein ligase activity);GO:0005515(protein binding);GO:0016874(ligase activity)
LOC654434	hypothetical LOC654434	166.575	102.969	0.618156	266.893	279.85	1.04855
N/A	Homo sapiens clone FLB6914 PRO1821 mRNA, complete cds.	208.544	144.208	0.691501	150.62	140.61	0.933541
WDR23	WD repeat domain 23	359.714	153.483	0.42668	365.924	377.34	1.0312
N/A	Homo sapiens clone FLB9348 PRO2523 mRNA, complete cds.	264.05	862.764	3.26743	513.93	444.047	0.864024
N/A	Homo sapiens clone FLB8310 PRO2225 mRNA, complete cds.	357.948	157.373	0.439653	324.906	264.147	0.812995
NULP1	NULP1	534.72	402.934	0.753541	548.619	707.764	1.29008	GO:0000122(negative regulation of transcription from RNA polymerase II promoter);GO:0006350(transcription);GO:0006355(regulation of transcription, DNA-dependent);GO:0007507(heart development)	GO:0005634(nucleus)	GO:0003700(transcription factor activity)
N/A	Homo sapiens clone FLC1464 PRO3102 mRNA, complete cds.	765.882	369.385	0.482301	542.319	838.472	1.54608
LSR	lipolysis stimulated lipoprotein receptor	8033.56	5652.57	0.703619	5629.42	6035.23	1.07209	GO:0001889(liver development);GO:0009790(embryonic development)	GO:0005886(plasma membrane);GO:0016021(integral to membrane);GO:0042627(chylomicron)	GO:0004872(receptor activity);GO:0005319(lipid transporter activity)
N/A	Homo sapiens PRO1933 mRNA, complete cds.	1257.09	4026.16	3.20278	725.743	1142.78	1.57464
MTERFD1	MTERF domain containing 1	272.145	145.874	0.536014	320.943	292.03	0.909914		GO:0005739(mitochondrion)
C7orf20	chromosome 7 open reading frame 20	1091.53	856.492	0.784668	1021.26	1122	1.09865			GO:0005515(protein binding)
N/A	Homo sapiens CGI-39 protein mRNA, complete cds.	5862.64	8100.08	1.38164	5165.77	5292.36	1.02451
CAMK2A	calcium/calmodulin-dependent protein kinase (CaM kinase) II alpha	187.859	558.889	2.97504	193.88	223.538	1.15297	GO:0006468(protein amino acid phosphorylation);GO:0051092(activation of NF-kappaB transcription factor)	GO:0005954(calcium- and calmodulin-dependent protein kinase complex)	GO:0000166(nucleotide binding);GO:0004674(protein serine/threonine kinase activity);GO:0005516(calmodulin binding);GO:0005524(ATP binding);GO:0016740(transferase activity)
N/A	Homo sapiens clone pAB199 FOXP1 (FOXP1) mRNA, complete cds.	310.48	344.589	1.10986	223.098	321.865	1.44271
C8orf30A	chromosome 8 open reading frame 30A	1475.46	498.977	0.338184	1966.55	1647.9	0.837966			GO:0005488(binding)
GPR89A	G protein-coupled receptor 89A	799.599	157.812	0.197364	1008.96	1091.9	1.0822	GO:0043123(positive regulation of I-kappaB kinase/NF-kappaB cascade)	GO:0016020(membrane);GO:0016021(integral to membrane)	GO:0004871(signal transducer activity)
C3orf19	chromosome 3 open reading frame 19	258.665	229.89	0.888755	195.902	153.878	0.785483
ANAPC11	APC11 anaphase promoting complex subunit 11 homolog (yeast)	3912.1	3651.81	0.933465	3171.31	3943.22	1.2434	GO:0007049(cell cycle);GO:0007067(mitosis);GO:0016567(protein ubiquitination);GO:0051301(cell division)	GO:0005634(nucleus);GO:0005680(anaphase-promoting complex)	GO:0004842(ubiquitin-protein ligase activity);GO:0005515(protein binding);GO:0008270(zinc ion binding);GO:0046872(metal ion binding)
FOXP1	forkhead box P1	831.352	1079.55	1.29855	627.028	824.777	1.31538	GO:0006350(transcription);GO:0006355(regulation of transcription, DNA-dependent)	GO:0005622(intracellular);GO:0005634(nucleus)	GO:0003676(nucleic acid binding);GO:0003700(transcription factor activity);GO:0008270(zinc ion binding);GO:0046872(metal ion binding)
THRAP1	thyroid hormone receptor associated protein 1	186.659	619.91	3.32109	243.249	245.644	1.00985	GO:0006350(transcription);GO:0006355(regulation of transcription, DNA-dependent);GO:0006367(transcription initiation from RNA polymerase II promoter);GO:0030521(androgen receptor signaling pathway);GO:0045944(positive regulation of transcription from RNA	GO:0000119(mediator complex);GO:0005634(nucleus)	GO:0004872(receptor activity);GO:0016455(RNA polymerase II transcription mediator activity);GO:0030374(ligand-dependent nuclear receptor transcription coactivator activity);GO:0042809(vitamin D receptor binding);GO:0046966(thyroid hormone receptor binding
RNF24	ring finger protein 24	560.131	312.83	0.558495	502.476	763.167	1.51881			GO:0005515(protein binding);GO:0008270(zinc ion binding);GO:0046872(metal ion binding)
DREV1	DORA reverse strand protein 1	480.98	462.645	0.961881	531.657	440.364	0.828285
SUV420H1	suppressor of variegation 4-20 homolog 1 (Drosophila)	657.165	246.287	0.374772	455.849	513.521	1.12652	GO:0006350(transcription);GO:0006355(regulation of transcription, DNA-dependent);GO:0016568(chromatin modification)	GO:0005634(nucleus);GO:0005694(chromosome)	GO:0005515(protein binding);GO:0008168(methyltransferase activity);GO:0016740(transferase activity);GO:0018024(histone-lysine N-methyltransferase activity)
REXO2	REX2, RNA exonuclease 2 homolog (S. cerevisiae)	3199.16	4478.92	1.40003	2256.57	2829.44	1.25387	GO:0009117(nucleotide metabolic process)	GO:0005622(intracellular);GO:0005634(nucleus);GO:0005739(mitochondrion)	GO:0008408(3'-5' exonuclease activity);GO:0016787(hydrolase activity);GO:0030145(manganese ion binding)
USP15	ubiquitin specific peptidase 15	498.446	715.072	1.4346	457.881	500.972	1.09411	GO:0006511(ubiquitin-dependent protein catabolic process);GO:0006512(ubiquitin cycle)		GO:0004197(cysteine-type endopeptidase activity);GO:0004221(ubiquitin thiolesterase activity);GO:0005515(protein binding);GO:0008233(peptidase activity)
SDF4	stromal cell derived factor 4	1566.91	418.852	0.267311	1850.59	1369.7	0.740143			GO:0005509(calcium ion binding)
Kua	ubiquitin-conjugating enzyme variant Kua	2832.21	160.853	0.0567942	2951.75	2206.52	0.747529
SYNCRIP	synaptotagmin binding, cytoplasmic RNA interacting protein	2565.4	4981.19	1.94168	2260.31	3337.87	1.47673	GO:0006397(mRNA processing);GO:0008380(RNA splicing)	GO:0005634(nucleus);GO:0005681(spliceosome);GO:0005737(cytoplasm);GO:0005783(endoplasmic reticulum)	GO:0000166(nucleotide binding);GO:0003676(nucleic acid binding);GO:0003723(RNA binding);GO:0005515(protein binding);GO:0008143(poly(A) binding)
UCHL5	ubiquitin carboxyl-terminal hydrolase L5	503.662	1007.57	2.00049	492.501	722.592	1.46719	GO:0006511(ubiquitin-dependent protein catabolic process);GO:0006512(ubiquitin cycle)	GO:0005622(intracellular);GO:0005829(cytosol);GO:0043234(protein complex)	GO:0004221(ubiquitin thiolesterase activity);GO:0005515(protein binding);GO:0008234(cysteine-type peptidase activity);GO:0016787(hydrolase activity)
GLS	glutaminase	240.322	564.35	2.3483	237.353	199.175	0.83915	GO:0006543(glutamine catabolic process)	GO:0005739(mitochondrion)	GO:0004359(glutaminase activity);GO:0016787(hydrolase activity)
CIZ1	CDKN1A interacting zinc finger protein 1	11444.4	8301.94	0.725415	18792.6	10067.8	0.53573	GO:0000074(regulation of progression through cell cycle)	GO:0005622(intracellular);GO:0005634(nucleus)	GO:0003676(nucleic acid binding);GO:0008270(zinc ion binding);GO:0046872(metal ion binding)
N/A	Homo sapiens leucine zipper-like protein (LZLP) mRNA, complete cds.	120.719	146.552	1.21399	149.294	119.118	0.797877
VCX3A	variable charge, X-linked 3A	532.284	364.556	0.684891	642.819	807.147	1.25564	GO:0006325(establishment and/or maintenance of chromatin architecture);GO:0007283(spermatogenesis);GO:0007399(nervous system development);GO:0007420(brain development);GO:0042255(ribosome assembly)	GO:0005634(nucleus);GO:0005730(nucleolus)	GO:0003682(chromatin binding);GO:0005515(protein binding)
N/A	Homo sapiens serine/threonine protein kinase Kp78 splice variant CTAK75a mRNA, complete cds.	233.985	388.94	1.66225	562.179	426.781	0.759156
C14orf100	chromosome 14 open reading frame 100	631.915	116.988	0.185132	949.969	946.616	0.996471
PPA2	pyrophosphatase (inorganic) 2	415.807	335.848	0.807701	417.997	338.568	0.809978	GO:0006796(phosphate metabolic process)	GO:0005737(cytoplasm);GO:0005739(mitochondrion)	GO:0000287(magnesium ion binding);GO:0004427(inorganic diphosphatase activity);GO:0016787(hydrolase activity)
HYPK	Huntingtin interacting protein K	3491.09	6856.01	1.96386	2813.16	2912	1.03513
CLDND1	claudin domain containing 1	198.52	164.125	0.826742	171.369	150.517	0.878325		GO:0016020(membrane);GO:0016021(integral to membrane)
DAPP1	dual adaptor of phosphotyrosine and 3-phosphoinositides	703.408	162.378	0.230844	816.748	1063.94	1.30266	GO:0006470(protein amino acid dephosphorylation);GO:0007242(intracellular signaling cascade)	GO:0005575(cellular_component);GO:0005942(phosphoinositide 3-kinase complex)	GO:0004725(protein tyrosine phosphatase activity);GO:0005543(phospholipid binding);GO:0035014(phosphoinositide 3-kinase regulator activity)
PSENEN	presenilin enhancer 2 homolog (C. elegans)	1072.11	1046.68	0.976283	908.993	880.966	0.969167	GO:0006509(membrane protein ectodomain proteolysis);GO:0007220(Notch receptor processing);GO:0016485(protein processing);GO:0042987(amyloid precursor protein catabolic process);GO:0043085(positive regulation of enzyme activity)	GO:0005783(endoplasmic reticulum);GO:0005794(Golgi apparatus);GO:0005887(integral to plasma membrane);GO:0016020(membrane)	GO:0005515(protein binding)
CDC16	CDC16 cell division cycle 16 homolog (S. cerevisiae)	1216.31	1209.38	0.994307	1482.94	1414.77	0.954026	GO:0006512(ubiquitin cycle);GO:0007049(cell cycle);GO:0007088(regulation of mitosis);GO:0008283(cell proliferation);GO:0051301(cell division)	GO:0005737(cytoplasm);GO:0005813(centrosome);GO:0005876(spindle microtubule)	GO:0005488(binding)
CHFR	checkpoint with forkhead and ring finger domains	209.383	135.079	0.645127	216.543	136.929	0.632338	GO:0006512(ubiquitin cycle);GO:0007049(cell cycle);GO:0007067(mitosis);GO:0007093(mitotic checkpoint);GO:0051301(cell division)	GO:0005575(cellular_component);GO:0005634(nucleus)	GO:0005515(protein binding);GO:0008270(zinc ion binding);GO:0016874(ligase activity);GO:0046872(metal ion binding)
CAV1	caveolin 1, caveolae protein, 22kDa	31406.3	4607.23	0.146698	27799.2	24255	0.872505	GO:0000188(inactivation of MAPK activity);GO:0001937(negative regulation of endothelial cell proliferation);GO:0006641(triacylglycerol metabolic process);GO:0009968(negative regulation of signal transduction);GO:0019217(regulation of fatty acid metabolic	GO:0000139(Golgi membrane);GO:0000299(integral to membrane of membrane fraction);GO:0005783(endoplasmic reticulum);GO:0005886(plasma membrane);GO:0005887(integral to plasma membrane);GO:0016021(integral to membrane);GO:0016599(caveolar membrane);GO:004512	GO:0005198(structural molecule activity);GO:0005515(protein binding);GO:0015485(cholesterol binding)
OGFR	opioid growth factor receptor	481.928	180.287	0.374095	1075.62	634.117	0.589538	GO:0001558(regulation of cell growth)	GO:0005575(cellular_component);GO:0016020(membrane)	GO:0004872(receptor activity);GO:0004985(opioid receptor activity)
EIF2A	eukaryotic translation initiation factor 2A, 65kDa	1532.96	360.69	0.23529	1727.64	1391.24	0.805281	GO:0006417(regulation of translation);GO:0042255(ribosome assembly)	GO:0005737(cytoplasm);GO:0005850(eukaryotic translation initiation factor 2 complex)	GO:0000049(tRNA binding);GO:0003743(translation initiation factor activity);GO:0043022(ribosome binding)
INTS4	integrator complex subunit 4	604.412	176.401	0.291855	848.6	645.83	0.761053	GO:0016180(snRNA processing)	GO:0005634(nucleus)	GO:0005515(protein binding)
ICMT	isoprenylcysteine carboxyl methyltransferase	7160.23	6097.91	0.851635	8797	6456.97	0.733997	GO:0006464(protein modification process);GO:0006481(C-terminal protein amino acid methylation);GO:0006612(protein targeting to membrane)	GO:0005624(membrane fraction);GO:0005783(endoplasmic reticulum);GO:0016020(membrane);GO:0016021(integral to membrane)	GO:0004671(protein-S-isoprenylcysteine O-methyltransferase activity);GO:0008168(methyltransferase activity);GO:0016740(transferase activity)
N/A	Homo sapiens MSTP123 (MST123) mRNA, complete cds.	130.939	512.671	3.91533	183.685	223.183	1.21503
HMGA1	high mobility group AT-hook 1	1059.87	203.944	0.192424	1720.73	1671.42	0.971342	GO:0006268(DNA unwinding during replication);GO:0006337(nucleosome disassembly);GO:0006345(loss of chromatin silencing);GO:0006350(transcription);GO:0006355(regulation of transcription, DNA-dependent);GO:0006461(protein complex assembly);GO:0007001(chromo	GO:0000785(chromatin);GO:0005634(nucleus);GO:0005667(transcription factor complex);GO:0005694(chromosome)	GO:0003677(DNA binding);GO:0003680(AT DNA binding);GO:0003700(transcription factor activity);GO:0030374(ligand-dependent nuclear receptor transcription coactivator activity);GO:0042975(peroxisome proliferator activated receptor binding);GO:0046965(retinoi
TACC2	transforming, acidic coiled-coil containing protein 2	258.53	253.739	0.981466	286.05	290.118	1.01422		GO:0005634(nucleus)	GO:0005515(protein binding)
DRD2	dopamine receptor D2	201.395	441.715	2.19327	179.257	207.295	1.15641	GO:0007165(signal transduction);GO:0007186(G-protein coupled receptor protein signaling pathway);GO:0007195(dopamine receptor, adenylate cyclase inhibiting pathway);GO:0007268(synaptic transmission);GO:0007399(nervous system development)	GO:0005882(intermediate filament);GO:0005886(plasma membrane);GO:0005887(integral to plasma membrane);GO:0016020(membrane);GO:0016021(integral to membrane)	GO:0001584(rhodopsin-like receptor activity);GO:0004872(receptor activity);GO:0004952(dopamine receptor activity)
VKORC1	vitamin K epoxide reductase complex, subunit 1	4980.73	5981.3	1.20089	5967.5	5204.49	0.87214	GO:0006508(proteolysis)	GO:0005783(endoplasmic reticulum);GO:0016020(membrane);GO:0016021(integral to membrane)	GO:0004252(serine-type endopeptidase activity);GO:0016491(oxidoreductase activity);GO:0047057(vitamin-K-epoxide reductase (warfarin-sensitive) activity)
CEECAM1	cerebral endothelial cell adhesion molecule 1	454.115	229.602	0.505604	686.277	459.522	0.669587	GO:0006928(cell motility);GO:0007155(cell adhesion);GO:0007159(leukocyte adhesion);GO:0009103(lipopolysaccharide biosynthetic process)	GO:0005624(membrane fraction);GO:0005886(plasma membrane);GO:0016021(integral to membrane)	GO:0008475(procollagen-lysine 5-dioxygenase activity);GO:0016702(oxidoreductase activity, acting on single donors with incorporation of molecular oxygen, incorporation of two atoms of oxygen)
C17orf25	chromosome 17 open reading frame 25	1551.08	487.326	0.314185	1640.6	1465.65	0.893361		GO:0005739(mitochondrion)
ABCA2	ATP-binding cassette, sub-family A (ABC1), member 2	337.406	272.271	0.806953	223.356	167.733	0.750967	GO:0006357(regulation of transcription from RNA polymerase II promoter);GO:0006629(lipid metabolic process);GO:0006810(transport);GO:0008203(cholesterol metabolic process);GO:0042493(response to drug);GO:0042632(cholesterol homeostasis);GO:0048545(respons	GO:0005575(cellular_component);GO:0005765(lysosomal membrane);GO:0005815(microtubule organizing center);GO:0016020(membrane);GO:0016021(integral to membrane);GO:0016023(cytoplasmic membrane-bound vesicle);GO:0043190(ATP-binding cassette (ABC) transporter	GO:0000166(nucleotide binding);GO:0005524(ATP binding);GO:0016887(ATPase activity);GO:0042626(ATPase activity, coupled to transmembrane movement of substances)
MEIS2	Meis1, myeloid ecotropic viral integration site 1 homolog 2 (mouse)	383.483	1997.96	5.21003	411.676	541.579	1.31554	GO:0000122(negative regulation of transcription from RNA polymerase II promoter);GO:0006355(regulation of transcription, DNA-dependent)	GO:0005634(nucleus)	GO:0003677(DNA binding);GO:0003700(transcription factor activity);GO:0003704(specific RNA polymerase II transcription factor activity);GO:0003714(transcription corepressor activity)
GABARAPL3	GABA(A) receptors associated protein like 3	393.983	459.313	1.16582	373.775	499.38	1.33604		GO:0005874(microtubule)
MRPS21	mitochondrial ribosomal protein S21	3276.36	3529.59	1.07729	2081.5	2554.98	1.22747	GO:0006412(translation)	GO:0005622(intracellular);GO:0005739(mitochondrion);GO:0005763(mitochondrial small ribosomal subunit);GO:0005840(ribosome)	GO:0003735(structural constituent of ribosome)
DDX19-DDX19L	DDX19-DDX19L protein	906.349	485.244	0.535383	972.413	1167.11	1.20022
MXD4	MAX dimerization protein 4	235.686	286.41	1.21522	222.674	198.29	0.890495	GO:0000122(negative regulation of transcription from RNA polymerase II promoter);GO:0006355(regulation of transcription, DNA-dependent);GO:0008285(negative regulation of cell proliferation);GO:0045449(regulation of transcription)	GO:0005634(nucleus)	GO:0003677(DNA binding);GO:0003714(transcription corepressor activity);GO:0005515(protein binding);GO:0030528(transcription regulator activity)
2012-09-09	septin 9	5226.62	2110.14	0.40373	5432.98	6277.24	1.1554	GO:0007049(cell cycle);GO:0045786(negative regulation of progression through cell cycle);GO:0051291(protein heterooligomerization);GO:0051301(cell division)	GO:0001725(stress fiber);GO:0005737(cytoplasm);GO:0005874(microtubule);GO:0016020(membrane);GO:0048471(perinuclear region of cytoplasm)	GO:0000166(nucleotide binding);GO:0003924(GTPase activity);GO:0005515(protein binding);GO:0005525(GTP binding)
N/A	Homo sapiens MSTP152 (MST152) mRNA, complete cds.	160.159	561.651	3.50683	131.25	144.157	1.09834
NFYC	nuclear transcription factor Y, gamma	389.131	534.984	1.37482	294.95	261.597	0.886919	GO:0000074(regulation of progression through cell cycle);GO:0006350(transcription);GO:0006355(regulation of transcription, DNA-dependent);GO:0006357(regulation of transcription from RNA polymerase II promoter);GO:0006457(protein folding)	GO:0005622(intracellular);GO:0005634(nucleus);GO:0016602(CCAAT-binding factor complex)	GO:0003700(transcription factor activity);GO:0003702(RNA polymerase II transcription factor activity);GO:0003713(transcription coactivator activity);GO:0005515(protein binding)
MTCH1	mitochondrial carrier homolog 1 (C. elegans)	5286.88	2813.46	0.532158	5182.82	5327.9	1.02799	GO:0006810(transport);GO:0006915(apoptosis);GO:0006919(caspase activation);GO:0009966(regulation of signal transduction);GO:0043065(positive regulation of apoptosis);GO:0045161(neuronal ion channel clustering)	GO:0005622(intracellular);GO:0005739(mitochondrion);GO:0016020(membrane);GO:0016021(integral to membrane)	GO:0005488(binding);GO:0005515(protein binding);GO:0030165(PDZ domain binding)
N/A	Homo sapiens PP2672 mRNA, complete cds.	101.146	185.178	1.83081	123.846	222.889	1.79972
ZNF3	zinc finger protein 3 (A8-51)	251.442	255.281	1.01527	394.507	204.623	0.518679	GO:0006350(transcription);GO:0006355(regulation of transcription, DNA-dependent);GO:0007275(multicellular organismal development);GO:0030154(cell differentiation);GO:0045321(leukocyte activation)	GO:0005622(intracellular);GO:0005634(nucleus)	GO:0003676(nucleic acid binding);GO:0003700(transcription factor activity);GO:0008270(zinc ion binding);GO:0046872(metal ion binding)
PARD3	par-3 partitioning defective 3 homolog (C. elegans)	165.162	198.725	1.20321	306.864	255.33	0.832063	GO:0006461(protein complex assembly);GO:0007049(cell cycle);GO:0007163(establishment and/or maintenance of cell polarity);GO:0007205(protein kinase C activation);GO:0007409(axonogenesis);GO:0008356(asymmetric cell division)	GO:0005923(tight junction);GO:0016020(membrane)	GO:0005515(protein binding)
PARD3	par-3 partitioning defective 3 homolog (C. elegans)	1273.58	523.558	0.411092	1175.9	1236.31	1.05137	GO:0006461(protein complex assembly);GO:0007049(cell cycle);GO:0007163(establishment and/or maintenance of cell polarity);GO:0007205(protein kinase C activation);GO:0007409(axonogenesis);GO:0008356(asymmetric cell division)	GO:0005923(tight junction);GO:0016020(membrane)	GO:0005515(protein binding)
TXNDC6	thioredoxin domain containing 6	631.495	328.752	0.520594	368.333	429.586	1.1663	GO:0006183(GTP biosynthetic process);GO:0006228(UTP biosynthetic process);GO:0006241(CTP biosynthetic process);GO:0045454(cell redox homeostasis)		GO:0004550(nucleoside diphosphate kinase activity);GO:0005524(ATP binding)
RBM8A	RNA binding motif protein 8A	6939.51	6903.38	0.994793	5094.72	6899.07	1.35416	GO:0000184(mRNA catabolic process, nonsense-mediated decay);GO:0006397(mRNA processing);GO:0006810(transport);GO:0008150(biological_process);GO:0008380(RNA splicing);GO:0051028(mRNA transport)	GO:0005634(nucleus);GO:0005681(spliceosome);GO:0005737(cytoplasm)	GO:0000166(nucleotide binding);GO:0003729(mRNA binding);GO:0005515(protein binding)
TXNRD2	thioredoxin reductase 2	206.027	235.315	1.14216	115.787	238.2	2.05723	GO:0000305(response to oxygen radical);GO:0006118(electron transport);GO:0045454(cell redox homeostasis)	GO:0005737(cytoplasm);GO:0005739(mitochondrion)	GO:0004791(thioredoxin-disulfide reductase activity);GO:0008430(selenium binding);GO:0016491(oxidoreductase activity);GO:0016654(oxidoreductase activity, acting on NADH or NADPH, disulfide as acceptor);GO:0050660(FAD binding);GO:0050661(NADP binding)
N/A	Homo sapiens pRbBP-39 mRNA, complete cds.	309.472	242.149	0.782459	105.487	160.948	1.52576
PINX1	PIN2-interacting protein 1	355.458	614.792	1.72958	364	311.718	0.856368	GO:0007049(cell cycle);GO:0008285(negative regulation of cell proliferation);GO:0045786(negative regulation of progression through cell cycle)	GO:0000781(chromosome, telomeric region);GO:0005575(cellular_component);GO:0005622(intracellular);GO:0005634(nucleus);GO:0005694(chromosome)	GO:0003674(molecular_function);GO:0003676(nucleic acid binding);GO:0005515(protein binding)
IFI16	interferon, gamma-inducible protein 16	917.869	528.631	0.575933	637.128	829.376	1.30174	GO:0006350(transcription);GO:0006355(regulation of transcription, DNA-dependent);GO:0006955(immune response);GO:0008283(cell proliferation);GO:0009615(response to virus);GO:0030099(myeloid cell differentiation);GO:0030224(monocyte differentiation);GO:0042	GO:0005634(nucleus);GO:0005654(nucleoplasm);GO:0005730(nucleolus)	GO:0003677(DNA binding);GO:0003690(double-stranded DNA binding);GO:0005515(protein binding);GO:0016564(transcriptional repressor activity)
CBWD1	COBW domain containing 1	919.455	1076.62	1.17094	349.343	882.107	2.52504
CUL4B	cullin 4B	180.953	305.057	1.68584	156.754	261.819	1.67026	GO:0006281(DNA repair);GO:0006512(ubiquitin cycle);GO:0007049(cell cycle)	GO:0005575(cellular_component)	GO:0003674(molecular_function);GO:0005515(protein binding)
TMPRSS4	transmembrane protease, serine 4	198.409	321.755	1.62168	170.58	163.129	0.956317	GO:0006508(proteolysis)	GO:0016020(membrane);GO:0016021(integral to membrane)	GO:0004252(serine-type endopeptidase activity);GO:0005044(scavenger receptor activity);GO:0008233(peptidase activity)
PILRB	paired immunoglobin-like type 2 receptor beta	1393.25	699.442	0.50202	1718.75	1188.55	0.69152	GO:0007171(transmembrane receptor protein tyrosine kinase activation (dimerization))	GO:0005887(integral to plasma membrane);GO:0016020(membrane)	GO:0004872(receptor activity);GO:0005515(protein binding)
PCCB	propionyl Coenzyme A carboxylase, beta polypeptide	380.539	317.952	0.835531	668.144	448.477	0.671228	GO:0009062(fatty acid catabolic process)	GO:0005739(mitochondrion)	GO:0004658(propionyl-CoA carboxylase activity);GO:0016874(ligase activity)
RAB4B	RAB4B, member RAS oncogene family	101.465	122.486	1.20717	104.053	190.364	1.82949	GO:0007264(small GTPase mediated signal transduction);GO:0015031(protein transport);GO:0016192(vesicle-mediated transport)	GO:0005622(intracellular);GO:0016020(membrane)	GO:0000166(nucleotide binding);GO:0003924(GTPase activity);GO:0005525(GTP binding)
RP3-402G11.12	hypothetical protein PP2447	355.741	149.161	0.419297	355.172	252.581	0.711151
CSNK1A1	casein kinase 1, alpha 1	1382.99	664.403	0.480409	1151.36	1228.85	1.0673	GO:0006468(protein amino acid phosphorylation);GO:0016055(Wnt receptor signaling pathway)		GO:0000166(nucleotide binding);GO:0004674(protein serine/threonine kinase activity);GO:0004681(casein kinase I activity);GO:0005524(ATP binding);GO:0016740(transferase activity)
C19orf28	chromosome 19 open reading frame 28	1499.7	2469.05	1.64636	1078.57	1130.62	1.04826	GO:0006810(transport)	GO:0016020(membrane);GO:0016021(integral to membrane)
FER1L4	fer-1-like 4 (C. elegans)	831.646	459.942	0.55305	888.213	1061.81	1.19544
CEECAM1	cerebral endothelial cell adhesion molecule 1	1070.96	509.999	0.476207	1088.43	968.182	0.889518	GO:0006928(cell motility);GO:0007155(cell adhesion);GO:0007159(leukocyte adhesion);GO:0009103(lipopolysaccharide biosynthetic process)	GO:0005624(membrane fraction);GO:0005886(plasma membrane);GO:0016021(integral to membrane)	GO:0008475(procollagen-lysine 5-dioxygenase activity);GO:0016702(oxidoreductase activity, acting on single donors with incorporation of molecular oxygen, incorporation of two atoms of oxygen)
FLAD1	FAD1 flavin adenine dinucleotide synthetase homolog (S. cerevisiae)	701.154	288.828	0.411932	468.889	994.261	2.12046	GO:0006777(Mo-molybdopterin cofactor biosynthetic process);GO:0008152(metabolic process)		GO:0016740(transferase activity)
POLL	polymerase (DNA directed), lambda	207.41	150.459	0.725417	264.777	348.978	1.31801	GO:0006260(DNA replication);GO:0006281(DNA repair);GO:0006289(nucleotide-excision repair);GO:0016446(somatic hypermutation of immunoglobulin genes)	GO:0005622(intracellular);GO:0005634(nucleus)	GO:0003677(DNA binding);GO:0003890(beta DNA polymerase activity);GO:0016449(lambda DNA polymerase activity);GO:0016740(transferase activity);GO:0016829(lyase activity);GO:0030145(manganese ion binding);GO:0046872(metal ion binding)
PVRL4	poliovirus receptor-related 4	1021.16	767.955	0.752038	989.426	1364.42	1.379	GO:0007155(cell adhesion)		GO:0004872(receptor activity);GO:0005515(protein binding)
TACC2	transforming, acidic coiled-coil containing protein 2	172.191	111.08	0.6451	233.163	190.565	0.817305		GO:0005634(nucleus)	GO:0005515(protein binding)
TEX2	testis expressed sequence 2	268.654	284.916	1.06053	256.948	307.182	1.1955		GO:0016020(membrane);GO:0016021(integral to membrane)
N/A	Homo sapiens FGF-2 activity-associated protein 2 (GAFA2) mRNA, complete cds.	128.577	442.798	3.44384	138.746	104.778	0.755178
PHF20	PHD finger protein 20	493.023	101.776	0.206432	463.242	337.901	0.729427	GO:0006350(transcription);GO:0006355(regulation of transcription, DNA-dependent)	GO:0005622(intracellular);GO:0005634(nucleus)	GO:0003676(nucleic acid binding);GO:0003677(DNA binding);GO:0005515(protein binding);GO:0008270(zinc ion binding);GO:0046872(metal ion binding)
CSNK1G1	casein kinase 1, gamma 1	226.297	233.268	1.03081	241.418	331.306	1.37233	GO:0006468(protein amino acid phosphorylation);GO:0016055(Wnt receptor signaling pathway)		GO:0000166(nucleotide binding);GO:0004674(protein serine/threonine kinase activity);GO:0005524(ATP binding);GO:0016740(transferase activity)
SUPT7L	suppressor of Ty 7 (S. cerevisiae)-like	960.671	188.07	0.195769	1231.98	930.841	0.755566	GO:0006350(transcription);GO:0006355(regulation of transcription, DNA-dependent);GO:0051457(maintenance of protein localization in nucleus)	GO:0005634(nucleus)	GO:0005515(protein binding)
VEZT	vezatin, adherens junctions transmembrane protein	340.088	257.68	0.757688	397.815	492.741	1.23862		GO:0016020(membrane);GO:0016021(integral to membrane)
N/A	Homo sapiens tensin mRNA, complete cds.	142.468	468.108	3.28571	191.685	217.338	1.13383
SH2B	SH2-B homolog	648.264	802.927	1.23858	849.396	772.502	0.909472	GO:0007242(intracellular signaling cascade)
N/A	Homo sapiens docking protein 1-like protein mRNA, partial cds.	185.606	235.298	1.26773	187.425	163.221	0.870864
PML	promyelocytic leukemia	346.147	393.946	1.13809	543.629	455.79	0.838422	GO:0001666(response to hypoxia);GO:0006281(DNA repair);GO:0006350(transcription);GO:0006355(regulation of transcription, DNA-dependent);GO:0006461(protein complex assembly);GO:0006917(induction of apoptosis);GO:0006977(DNA damage response, signal transduc	GO:0005622(intracellular);GO:0005626(insoluble fraction);GO:0005634(nucleus);GO:0005654(nucleoplasm);GO:0005730(nucleolus);GO:0005737(cytoplasm);GO:0016605(PML body)	GO:0003676(nucleic acid binding);GO:0003677(DNA binding);GO:0003713(transcription coactivator activity);GO:0005515(protein binding);GO:0008270(zinc ion binding);GO:0016564(transcriptional repressor activity);GO:0046872(metal ion binding)
PML	promyelocytic leukemia	1251.74	208.877	0.166869	976.314	1065.77	1.09163	GO:0001666(response to hypoxia);GO:0006281(DNA repair);GO:0006350(transcription);GO:0006355(regulation of transcription, DNA-dependent);GO:0006461(protein complex assembly);GO:0006917(induction of apoptosis);GO:0006977(DNA damage response, signal transduc	GO:0005622(intracellular);GO:0005626(insoluble fraction);GO:0005634(nucleus);GO:0005654(nucleoplasm);GO:0005730(nucleolus);GO:0005737(cytoplasm);GO:0016605(PML body)	GO:0003676(nucleic acid binding);GO:0003677(DNA binding);GO:0003713(transcription coactivator activity);GO:0005515(protein binding);GO:0008270(zinc ion binding);GO:0016564(transcriptional repressor activity);GO:0046872(metal ion binding)
CUTA	cutA divalent cation tolerance homolog (E. coli)	27671.7	19020.8	0.687373	24765.7	22769	0.919375	GO:0008104(protein localization)	GO:0016020(membrane)	GO:0019899(enzyme binding)
ARID1A	AT rich interactive domain 1A (SWI- like)	2543.01	424.17	0.166798	2216.46	2035.18	0.918215	GO:0006350(transcription);GO:0006355(regulation of transcription, DNA-dependent);GO:0016568(chromatin modification);GO:0030520(estrogen receptor signaling pathway);GO:0030521(androgen receptor signaling pathway);GO:0042766(nucleosome mobilization);GO:0042	GO:0005622(intracellular);GO:0005634(nucleus);GO:0016514(SWI/SNF complex)	GO:0003677(DNA binding);GO:0005515(protein binding);GO:0016563(transcriptional activator activity)
ARNTL2	aryl hydrocarbon receptor nuclear translocator-like 2	533.485	352.04	0.659886	208.834	282.306	1.35182	GO:0006355(regulation of transcription, DNA-dependent);GO:0007165(signal transduction);GO:0048511(rhythmic process)	GO:0005634(nucleus)	GO:0003677(DNA binding);GO:0004871(signal transducer activity);GO:0030528(transcription regulator activity)
USP21	ubiquitin specific peptidase 21	444.66	213.359	0.479825	643.478	414.779	0.644589	GO:0006464(protein modification process);GO:0006511(ubiquitin-dependent protein catabolic process);GO:0006512(ubiquitin cycle)	GO:0005575(cellular_component)	GO:0004221(ubiquitin thiolesterase activity);GO:0005515(protein binding);GO:0008233(peptidase activity);GO:0008234(cysteine-type peptidase activity)
MKNK2	MAP kinase interacting serine/threonine kinase 2	767.491	385.064	0.501718	1034.53	819.413	0.792059	GO:0006417(regulation of translation);GO:0006468(protein amino acid phosphorylation);GO:0007166(cell surface receptor linked signal transduction);GO:0007243(protein kinase cascade)		GO:0000166(nucleotide binding);GO:0000287(magnesium ion binding);GO:0004674(protein serine/threonine kinase activity);GO:0005524(ATP binding);GO:0008270(zinc ion binding);GO:0016740(transferase activity)
MRPL39	mitochondrial ribosomal protein L39	483.447	598.191	1.23735	460.422	516.13	1.12099	GO:0008150(biological_process)	GO:0005739(mitochondrion);GO:0005761(mitochondrial ribosome);GO:0030529(ribonucleoprotein complex)	GO:0003674(molecular_function)
VPS53	vacuolar protein sorting 53 (S. cerevisiae)	144.745	106.646	0.736785	159.155	290.739	1.82677	GO:0015031(protein transport)	GO:0016020(membrane)
CASC5	cancer susceptibility candidate 5	115.839	228.687	1.97419	122.504	131.021	1.06952	GO:0001675(acrosome formation)	GO:0001669(acrosome);GO:0005634(nucleus)	GO:0005515(protein binding)
DPH5	DPH5 homolog (S. cerevisiae)	1117.57	498.429	0.445994	810.588	1355.42	1.67214	GO:0008152(metabolic process);GO:0017183(peptidyl-diphthamide biosynthetic process from peptidyl-histidine)		GO:0004164(diphthine synthase activity);GO:0008168(methyltransferase activity);GO:0016740(transferase activity)
MTHFS	5,10-methenyltetrahydrofolate synthetase (5-formyltetrahydrofolate cyclo-ligase)	522.502	631.551	1.2087	329.048	420.812	1.27888	GO:0009396(folic acid and derivative biosynthetic process);GO:0015942(formate metabolic process)	GO:0005829(cytosol)	GO:0000287(magnesium ion binding);GO:0005524(ATP binding);GO:0005542(folic acid binding);GO:0016874(ligase activity);GO:0030272(5-formyltetrahydrofolate cyclo-ligase activity)
C3orf28	chromsome 3 open reading frame 28	744.534	400.564	0.538006	690.828	884.319	1.28009		GO:0016020(membrane);GO:0016021(integral to membrane)
FOXP1	forkhead box P1	352.987	394.055	1.11635	289.936	230.81	0.796075	GO:0006350(transcription);GO:0006355(regulation of transcription, DNA-dependent)	GO:0005622(intracellular);GO:0005634(nucleus)	GO:0003676(nucleic acid binding);GO:0003700(transcription factor activity);GO:0008270(zinc ion binding);GO:0046872(metal ion binding)
ACADM	acyl-Coenzyme A dehydrogenase, C-4 to C-12 straight chain	678.139	294.4	0.434129	251.423	318.344	1.26617	GO:0006118(electron transport);GO:0006629(lipid metabolic process);GO:0006631(fatty acid metabolic process);GO:0006635(fatty acid beta-oxidation);GO:0008152(metabolic process)	GO:0005739(mitochondrion);GO:0005759(mitochondrial matrix)	GO:0003995(acyl-CoA dehydrogenase activity);GO:0050660(FAD binding)
REPS1	RALBP1 associated Eps domain containing 1	305.459	128.15	0.419533	276.405	220.135	0.796422			GO:0005509(calcium ion binding);GO:0005515(protein binding)
ARID1B	AT rich interactive domain 1B (SWI1-like)	483.986	312.499	0.645679	619.695	621.054	1.00219	GO:0006350(transcription);GO:0006355(regulation of transcription, DNA-dependent);GO:0016568(chromatin modification);GO:0048096(chromatin-mediated maintenance of transcription)	GO:0005622(intracellular);GO:0005634(nucleus);GO:0016514(SWI/SNF complex)	GO:0003677(DNA binding);GO:0003713(transcription coactivator activity);GO:0005515(protein binding)
SP100	SP100 nuclear antigen	337.429	494.544	1.46562	244.391	287.714	1.17727	GO:0006355(regulation of transcription, DNA-dependent)	GO:0000785(chromatin);GO:0005634(nucleus);GO:0005694(chromosome);GO:0016605(PML body)	GO:0003677(DNA binding);GO:0005515(protein binding)
ARNTL2	aryl hydrocarbon receptor nuclear translocator-like 2	480.198	116.515	0.242639	486.674	502.805	1.03314	GO:0006355(regulation of transcription, DNA-dependent);GO:0007165(signal transduction);GO:0048511(rhythmic process)	GO:0005634(nucleus)	GO:0003677(DNA binding);GO:0004871(signal transducer activity);GO:0030528(transcription regulator activity)
N/A	Homo sapiens ovarian cancer related protein OVN9-3 (OVN9-3) mRNA, complete cds.	150.427	320.504	2.13063	142.176	168.203	1.18306
SH3GLB1	SH3-domain GRB2-like endophilin B1	3841.42	3231.7	0.841278	3457.57	3383.86	0.978684	GO:0006915(apoptosis);GO:0006916(anti-apoptosis)	GO:0005737(cytoplasm)	GO:0005515(protein binding);GO:0008289(lipid binding);GO:0008415(acyltransferase activity);GO:0016740(transferase activity);GO:0042803(protein homodimerization activity)
POR	P450 (cytochrome) oxidoreductase	174.188	113.5	0.651594	308.537	300.159	0.972846	GO:0006118(electron transport)	GO:0005625(soluble fraction);GO:0005783(endoplasmic reticulum);GO:0005792(microsome);GO:0016020(membrane)	GO:0003958(NADPH-hemoprotein reductase activity);GO:0005506(iron ion binding);GO:0009055(electron carrier activity);GO:0010181(FMN binding)
ESR1	estrogen receptor 1	179.33	131.635	0.734034	165.701	173.402	1.04647	GO:0006355(regulation of transcription, DNA-dependent);GO:0007165(signal transduction);GO:0016049(cell growth);GO:0030520(estrogen receptor signaling pathway);GO:0045839(negative regulation of mitosis)	GO:0005634(nucleus);GO:0016020(membrane);GO:0016585(chromatin remodeling complex)	GO:0003677(DNA binding);GO:0003700(transcription factor activity);GO:0003707(steroid hormone receptor activity);GO:0004872(receptor activity);GO:0005496(steroid binding);GO:0005515(protein binding);GO:0008270(zinc ion binding);GO:0008289(lipid binding);GO
N/A	Homo sapiens PP1597 mRNA, complete cds.	3338.21	2047.77	0.613433	3297.76	3888.49	1.17913
C6orf149	chromosome 6 open reading frame 149	854.608	1320.49	1.54514	917.677	978.433	1.06621
SEMA4B	sema domain, immunoglobulin domain (Ig), transmembrane domain (TM) and short cytoplasmic domain, (semaphorin) 4B	4894.6	507.077	0.103599	4475.96	7067.12	1.57891	GO:0007275(multicellular organismal development);GO:0007399(nervous system development);GO:0030154(cell differentiation)	GO:0016020(membrane);GO:0016021(integral to membrane)	GO:0004872(receptor activity)
GSDML	gasdermin-like	397.961	366.62	0.921247	708.881	639.802	0.902552
SEMA4C	sema domain, immunoglobulin domain (Ig), transmembrane domain (TM) and short cytoplasmic domain, (semaphorin) 4C	297.223	455.016	1.53089	376.318	418.268	1.11148	GO:0007275(multicellular organismal development);GO:0007399(nervous system development);GO:0030154(cell differentiation)	GO:0016020(membrane);GO:0016021(integral to membrane)	GO:0004872(receptor activity);GO:0005515(protein binding)
N/A	Homo sapiens PP4534 mRNA, complete cds.	886.115	1798.07	2.02916	1066.26	1263.29	1.18479
RAB24	RAB24, member RAS oncogene family	656.847	759.572	1.15639	830.863	1066.47	1.28356	GO:0006914(autophagy);GO:0007264(small GTPase mediated signal transduction);GO:0015031(protein transport)	GO:0005783(endoplasmic reticulum);GO:0016020(membrane)	GO:0000166(nucleotide binding);GO:0005525(GTP binding)
C10orf86	chromosome 10 open reading frame 86	615.952	279.309	0.453459	430.402	456.275	1.06011
FLJ20273	RNA-binding protein	229.323	101.767	0.443771	146.48	237.543	1.62168			GO:0000166(nucleotide binding);GO:0003676(nucleic acid binding)
LGTN	ligatin	2854.08	327.477	0.11474	2219.96	2267.72	1.02152	GO:0006413(translational initiation);GO:0006886(intracellular protein transport)	GO:0005737(cytoplasm);GO:0016020(membrane)	GO:0003723(RNA binding);GO:0003743(translation initiation factor activity);GO:0004872(receptor activity)
SAPS3	SAPS domain family, member 3	458.999	202.667	0.441541	245.203	312.1	1.27282			GO:0019903(protein phosphatase binding)
N/A	Homo sapiens EF1a-like protein mRNA, complete cds.	47116.7	17022.9	0.361292	43699.6	48818.1	1.11713
N/A	Homo sapiens chondrosarcoma CSAG2b mRNA sequence.	341.369	101.582	0.297572	453.972	603.824	1.33009
N/A	Homo sapiens POU 5 domain protein (POU5FLC12) mRNA, complete cds.	276.371	203.876	0.737692	261.871	276.605	1.05627
NRP1	neuropilin 1	492.606	406.936	0.826088	499.975	364.146	0.728328	GO:0001525(angiogenesis);GO:0007155(cell adhesion);GO:0007165(signal transduction);GO:0007267(cell-cell signaling);GO:0007275(multicellular organismal development);GO:0007399(nervous system development);GO:0007411(axon guidance);GO:0008284(positive regula	GO:0005624(membrane fraction);GO:0005783(endoplasmic reticulum);GO:0016020(membrane);GO:0016021(integral to membrane)	GO:0004872(receptor activity);GO:0005021(vascular endothelial growth factor receptor activity);GO:0005515(protein binding)
ARID1A	AT rich interactive domain 1A (SWI- like)	1609	339.982	0.2113	2429.7	1517.26	0.624463	GO:0006350(transcription);GO:0006355(regulation of transcription, DNA-dependent);GO:0016568(chromatin modification);GO:0030520(estrogen receptor signaling pathway);GO:0030521(androgen receptor signaling pathway);GO:0042766(nucleosome mobilization);GO:0042	GO:0005622(intracellular);GO:0005634(nucleus);GO:0016514(SWI/SNF complex)	GO:0003677(DNA binding);GO:0005515(protein binding);GO:0016563(transcriptional activator activity)
NALP2	NACHT, leucine rich repeat and PYD containing 2	1787.18	244.391	0.136746	1528.03	1196.2	0.782837	GO:0006915(apoptosis);GO:0006952(defense response);GO:0043280(positive regulation of caspase activity);GO:0050718(positive regulation of interleukin-1 beta secretion)	GO:0005737(cytoplasm)	GO:0000166(nucleotide binding);GO:0005515(protein binding);GO:0005524(ATP binding)
LOC440354	PI-3-kinase-related kinase SMG-1 pseudogene	766.026	1842.2	2.40488	794.919	1126.52	1.41715
N/A	Homo sapiens DC48 mRNA, complete cds.	56006	62091.7	1.10866	54869.7	61351.1	1.11812
ZNF638	zinc finger protein 638	309.197	848.335	2.74367	301.507	263.118	0.872676	GO:0008380(RNA splicing)	GO:0005622(intracellular);GO:0005634(nucleus);GO:0005654(nucleoplasm);GO:0005737(cytoplasm)	GO:0003677(DNA binding);GO:0003690(double-stranded DNA binding);GO:0003723(RNA binding);GO:0008270(zinc ion binding);GO:0046872(metal ion binding)
INPP5A	inositol polyphosphate-5-phosphatase, 40kDa	128.498	226.288	1.76102	124.723	128.713	1.03199	GO:0007154(cell communication)	GO:0016020(membrane)	GO:0004437(inositol or phosphatidylinositol phosphatase activity);GO:0004445(inositol-polyphosphate 5-phosphatase activity);GO:0016787(hydrolase activity)
LOC441212	PNAS-13	1011.98	495.733	0.489863	670.442	1471.11	2.19423
RPLP0	ribosomal protein, large, P0	17530.6	26931.4	1.53625	19977.7	19236.8	0.962916	GO:0006414(translational elongation);GO:0042254(ribosome biogenesis and assembly)	GO:0005622(intracellular);GO:0005840(ribosome);GO:0005842(cytosolic large ribosomal subunit (sensu Eukaryota))	GO:0003723(RNA binding);GO:0003735(structural constituent of ribosome);GO:0005515(protein binding)
PPP1R2P1	protein phosphatase 1, regulatory (inhibitor) subunit 2 pseudogene 1	194.745	477.794	2.45343	216.918	226.869	1.04587	GO:0005975(carbohydrate metabolic process);GO:0005977(glycogen metabolic process);GO:0009966(regulation of signal transduction)		GO:0004864(protein phosphatase inhibitor activity)
SCIN	scinderin	185.606	124.184	0.669076	218.01	192.548	0.883207	GO:0008285(negative regulation of cell proliferation);GO:0017156(calcium ion-dependent exocytosis);GO:0043065(positive regulation of apoptosis);GO:0045010(actin nucleation);GO:0045654(positive regulation of megakaryocyte differentiation);GO:0051014(actin	GO:0005737(cytoplasm);GO:0005856(cytoskeleton);GO:0005938(cell cortex)	GO:0001786(phosphatidylserine binding);GO:0005509(calcium ion binding);GO:0005545(phosphatidylinositol binding);GO:0005546(phosphatidylinositol-4,5-bisphosphate binding);GO:0051015(actin filament binding)
BBX	bobby sox homolog (Drosophila)	628.278	163.794	0.260704	857.478	601.331	0.701279	GO:0006350(transcription);GO:0006355(regulation of transcription, DNA-dependent)	GO:0005634(nucleus)	GO:0003677(DNA binding)
N/A	Homo sapiens PNAS-119 mRNA, complete cds.	275.221	705.015	2.56164	328.65	297.193	0.904282
MRPS10	mitochondrial ribosomal protein S10	455.532	112.847	0.247726	465.545	507.105	1.08927	GO:0006412(translation);GO:0008150(biological_process)	GO:0005622(intracellular);GO:0005739(mitochondrion);GO:0005761(mitochondrial ribosome);GO:0005840(ribosome)	GO:0003674(molecular_function);GO:0003735(structural constituent of ribosome)
RABGAP1L	RAB GTPase activating protein 1-like	333.982	434.406	1.30069	387.402	332.018	0.857038		GO:0005622(intracellular)	GO:0005097(Rab GTPase activator activity)
MCM7	MCM7 minichromosome maintenance deficient 7 (S. cerevisiae)	21163.3	7699.02	0.363791	29912.6	27773.6	0.928491	GO:0006260(DNA replication);GO:0006270(DNA replication initiation);GO:0006350(transcription);GO:0006355(regulation of transcription, DNA-dependent);GO:0007049(cell cycle)	GO:0000785(chromatin);GO:0005634(nucleus)	GO:0000166(nucleotide binding);GO:0003677(DNA binding);GO:0005515(protein binding);GO:0005524(ATP binding);GO:0008094(DNA-dependent ATPase activity);GO:0017111(nucleoside-triphosphatase activity)
CHMP1B	chromatin modifying protein 1B	2346.59	1199.96	0.511361	2303.73	2629.49	1.1414	GO:0015031(protein transport)
EIF4G1	eukaryotic translation initiation factor 4 gamma, 1	1204.94	370.587	0.307557	1496.92	1815.44	1.21279	GO:0006446(regulation of translational initiation)	GO:0005737(cytoplasm);GO:0016281(eukaryotic translation initiation factor 4F complex)	GO:0003723(RNA binding);GO:0003743(translation initiation factor activity);GO:0005515(protein binding)
N/A	Homo sapiens unknown mRNA, complete cds.	2709.88	775.718	0.286255	1849.57	1831.16	0.990048
APP	amyloid beta (A4) precursor protein (peptidase nexin-II, Alzheimer disease)	2563.45	1579	0.615966	1771.73	2204.05	1.24401	GO:0006878(copper ion homeostasis);GO:0006897(endocytosis);GO:0006915(apoptosis);GO:0007155(cell adhesion);GO:0007219(Notch signaling pathway);GO:0050905(neuromuscular process)	GO:0005576(extracellular region);GO:0005887(integral to plasma membrane);GO:0005905(coated pit);GO:0009986(cell surface);GO:0016020(membrane);GO:0016021(integral to membrane)	GO:0004867(serine-type endopeptidase inhibitor activity);GO:0005488(binding);GO:0005506(iron ion binding);GO:0005507(copper ion binding);GO:0008201(heparin binding);GO:0008270(zinc ion binding);GO:0042802(identical protein binding);GO:0046872(metal ion bi
BRI3BP	BRI3 binding protein	652.902	560.202	0.858019	580.284	884.264	1.52385		GO:0016020(membrane);GO:0016021(integral to membrane)
RPSAP15	ribosomal protein SA pseudogene 15	26313	42537.5	1.61659	25444.8	29915.9	1.17572
N/A	Homo sapiens clone KIR2DS2v2 killer-cell Ig-like receptor mRNA, complete cds.	153.135	620.139	4.04961	131.07	143.285	1.09319
KARS	lysyl-tRNA synthetase	3334.63	1627.01	0.487914	3920.14	2909.32	0.742148	GO:0006430(lysyl-tRNA aminoacylation);GO:0008033(tRNA processing)	GO:0005625(soluble fraction);GO:0005737(cytoplasm);GO:0005739(mitochondrion)	GO:0000049(tRNA binding);GO:0000166(nucleotide binding);GO:0003676(nucleic acid binding);GO:0004824(lysine-tRNA ligase activity);GO:0005524(ATP binding);GO:0016874(ligase activity)
EXOSC5	exosome component 5	660.749	403.006	0.609923	702.65	604.556	0.860394	GO:0006364(rRNA processing)	GO:0000178(exosome (RNase complex));GO:0005634(nucleus);GO:0005730(nucleolus);GO:0005737(cytoplasm)	GO:0000175(3'-5'-exoribonuclease activity);GO:0003723(RNA binding);GO:0004527(exonuclease activity);GO:0005515(protein binding);GO:0016787(hydrolase activity)
TPX2	TPX2, microtubule-associated, homolog (Xenopus laevis)	3655.99	515.298	0.140946	4967.75	4702.87	0.94668	GO:0007067(mitosis);GO:0008283(cell proliferation)	GO:0000922(spindle pole);GO:0005634(nucleus)	GO:0005515(protein binding);GO:0005524(ATP binding);GO:0005525(GTP binding)
CEP70	centrosomal protein 70kDa	108.298	198.846	1.8361	333.964	102.368	0.306525
N/A	Homo sapiens clone pp4491 unknown mRNA.	402.863	291.569	0.723741	460.42	505.751	1.09846
LOC389833	similar to hypothetical protein MGC27019	124.388	251.565	2.02242	138.783	210.626	1.51767	GO:0000226(microtubule cytoskeleton organization and biogenesis)	GO:0005874(microtubule)
MPPE1	metallophosphoesterase 1	142.906	101.93	0.713264	143.705	206.446	1.43659			GO:0016787(hydrolase activity)
N/A	Homo sapiens clone pp6414 unknown mRNA.	626.172	945.708	1.5103	727.426	708.067	0.973388
N/A	Homo sapiens clone pp6750 unknown mRNA.	243.839	109.068	0.447294	118.349	153.653	1.2983
SUV420H2	suppressor of variegation 4-20 homolog 2 (Drosophila)	234.591	482.186	2.05543	462.849	382.376	0.826137	GO:0006350(transcription);GO:0006355(regulation of transcription, DNA-dependent);GO:0016568(chromatin modification)	GO:0005634(nucleus);GO:0005694(chromosome)	GO:0008168(methyltransferase activity);GO:0016740(transferase activity);GO:0018024(histone-lysine N-methyltransferase activity)
N/A	Homo sapiens clone pp7559 unknown mRNA.	629.137	183.22	0.291225	407.066	310.68	0.763217
C8orf73	chromosome 8 open reading frame 73	492.266	109.377	0.22219	484.325	524.173	1.08228			GO:0005488(binding)
TERF2IP	telomeric repeat binding factor 2, interacting protein	1564.77	1520.34	0.971606	966.985	1925.9	1.99166	GO:0007004(telomere maintenance via telomerase);GO:0045449(regulation of transcription)	GO:0000228(nuclear chromosome);GO:0000781(chromosome, telomeric region);GO:0005634(nucleus)	GO:0003677(DNA binding);GO:0005515(protein binding);GO:0043047(single-stranded telomeric DNA binding)
TTC9C	tetratricopeptide repeat domain 9C	471.646	755.972	1.60284	794.471	669.77	0.84304	GO:0006457(protein folding)		GO:0005488(binding)
N/A	Homo sapiens clone pp9372 unknown mRNA.	274.872	125.769	0.457557	153.487	136.045	0.886364
N/A	Homo sapiens clone pp9378 unknown mRNA.	391.54	131.664	0.336272	573.263	466.809	0.814301
PLEKHG6	pleckstrin homology domain containing, family G (with RhoGef domain) member 6	126.768	242.554	1.91336	164.439	248.677	1.51227	GO:0035023(regulation of Rho protein signal transduction)	GO:0005622(intracellular)	GO:0005085(guanyl-nucleotide exchange factor activity);GO:0005089(Rho guanyl-nucleotide exchange factor activity)
N/A	Homo sapiens clone pp9953 unknown mRNA.	1617.87	1019.52	0.630163	906.377	1051.01	1.15957
CHIA	chitinase, acidic	137.414	539.964	3.92947	219.506	151.954	0.692254	GO:0000272(polysaccharide catabolic process);GO:0001101(response to acid);GO:0005975(carbohydrate metabolic process);GO:0006032(chitin catabolic process);GO:0006037(cell wall chitin metabolic process);GO:0006955(immune response);GO:0007586(digestion);GO:0	GO:0005576(extracellular region);GO:0005615(extracellular space);GO:0005737(cytoplasm)	GO:0003796(lysozyme activity);GO:0003824(catalytic activity);GO:0004568(chitinase activity);GO:0005529(sugar binding);GO:0008061(chitin binding);GO:0043169(cation binding)
SLA2	Src-like-adaptor 2	101.415	183.639	1.81077	218.728	155.047	0.708858	GO:0000122(negative regulation of transcription from RNA polymerase II promoter);GO:0019724(B cell mediated immunity);GO:0030522(intracellular receptor-mediated signaling pathway);GO:0042110(T cell activation);GO:0050776(regulation of immune response);GO:	GO:0005737(cytoplasm);GO:0005886(plasma membrane);GO:0010008(endosome membrane)	GO:0005070(SH3/SH2 adaptor activity);GO:0047485(protein N-terminus binding)
PEO1	progressive external ophthalmoplegia 1	296.887	130.425	0.43931	206.575	216.193	1.04656	GO:0006260(DNA replication)	GO:0005739(mitochondrion)	GO:0000166(nucleotide binding);GO:0003678(DNA helicase activity);GO:0005524(ATP binding);GO:0016787(hydrolase activity)
PCMTD1	protein-L-isoaspartate (D-aspartate) O-methyltransferase domain containing 1	383.57	202.523	0.527996	403.552	380.947	0.943987	GO:0006464(protein modification process)		GO:0004719(protein-L-isoaspartate (D-aspartate) O-methyltransferase activity)
CBWD3	COBW domain containing 3	267.317	157.635	0.589695	210.075	247.092	1.17621
C18orf2	chromosome 18 open reading frame 2	164.177	167.192	1.01836	163.803	173.953	1.06197	GO:0008150(biological_process)	GO:0005575(cellular_component)	GO:0003674(molecular_function)
NTN4	netrin 4	125.011	102.065	0.816454	185.988	115.463	0.620809		GO:0005604(basement membrane)
CLSPN	claspin homolog (Xenopus laevis)	195.994	454.832	2.32065	281.048	345.423	1.22905	GO:0006281(DNA repair);GO:0007049(cell cycle);GO:0008150(biological_process)	GO:0005575(cellular_component);GO:0005634(nucleus);GO:0005694(chromosome)	GO:0003677(DNA binding);GO:0005515(protein binding)
BDP1	B double prime 1, subunit of RNA polymerase III transcription initiation factor IIIB	170.081	133.551	0.785223	123.927	128.809	1.0394		GO:0005634(nucleus)	GO:0003677(DNA binding);GO:0003743(translation initiation factor activity)
STX16	syntaxin 16	1804.01	290.627	0.1611	1974.79	1778.82	0.900766	GO:0006886(intracellular protein transport);GO:0006891(intra-Golgi vesicle-mediated transport)	GO:0005737(cytoplasm);GO:0005792(microsome);GO:0005794(Golgi apparatus);GO:0005795(Golgi stack);GO:0016020(membrane);GO:0016021(integral to membrane)	GO:0005486(t-SNARE activity);GO:0008565(protein transporter activity)
N/A	Homo sapiens PRO0875 mRNA, complete cds.	189.239	200.99	1.0621	117.218	152.481	1.30083
GFER	growth factor, augmenter of liver regeneration (ERV1 homolog, S. cerevisiae)	561.034	738.902	1.31704	695.564	514.563	0.739779	GO:0007283(spermatogenesis);GO:0008283(cell proliferation)	GO:0005575(cellular_component)	GO:0005515(protein binding)
SENP6	SUMO1/sentrin specific peptidase 6	390.407	105.364	0.269882	307.638	320.004	1.0402	GO:0006508(proteolysis);GO:0006512(ubiquitin cycle)		GO:0008234(cysteine-type peptidase activity)
PRPF31	PRP31 pre-mRNA processing factor 31 homolog (S. cerevisiae)	885.252	118.643	0.134021	1183.27	1196.75	1.01139	GO:0000351(assembly of spliceosomal tri-snRNP U4/U6.U5);GO:0000398(nuclear mRNA splicing, via spliceosome);GO:0008380(RNA splicing)	GO:0005634(nucleus);GO:0005681(spliceosome);GO:0015030(Cajal body);GO:0016607(nuclear speck);GO:0046540(U4/U6 x U5 tri-snRNP complex)	GO:0005515(protein binding);GO:0043021(ribonucleoprotein binding)
LGALS12	lectin, galactoside-binding, soluble, 12 (galectin 12)	155.722	124.559	0.799883	140.122	111.538	0.796005	GO:0006915(apoptosis);GO:0008629(induction of apoptosis by intracellular signals)	GO:0005634(nucleus)	GO:0005529(sugar binding);GO:0030395(lactose binding)
IGSF8	immunoglobulin superfamily, member 8	1307.04	528.924	0.404673	1031.58	1263.72	1.22503	GO:0006928(cell motility);GO:0007338(single fertilization);GO:0007399(nervous system development);GO:0007519(striated muscle development);GO:0008283(cell proliferation)	GO:0016020(membrane);GO:0016021(integral to membrane)	GO:0005515(protein binding)
RNF7	ring finger protein 7	4331.09	5875.14	1.35651	3891.31	4162.99	1.06982	GO:0006512(ubiquitin cycle);GO:0006916(anti-apoptosis);GO:0006980(redox signal response);GO:0008631(induction of apoptosis by oxidative stress)	GO:0005634(nucleus);GO:0005737(cytoplasm)	GO:0005507(copper ion binding);GO:0005515(protein binding);GO:0008270(zinc ion binding);GO:0046872(metal ion binding)
RUFY1	RUN and FYVE domain containing 1	464.424	210.484	0.453216	511.514	327.345	0.639953	GO:0006897(endocytosis);GO:0015031(protein transport)	GO:0016020(membrane)	GO:0008270(zinc ion binding);GO:0008289(lipid binding);GO:0046872(metal ion binding)
DNAJC10	DnaJ (Hsp40) homolog, subfamily C, member 10	611.158	968.428	1.58458	675.567	693.667	1.02679	GO:0006457(protein folding);GO:0045454(cell redox homeostasis)	GO:0005783(endoplasmic reticulum)	GO:0031072(heat shock protein binding);GO:0051082(unfolded protein binding)
TCEAL4	transcription elongation factor A (SII)-like 4	542.742	780.229	1.43757	485.378	445.084	0.916984	GO:0006350(transcription);GO:0006355(regulation of transcription, DNA-dependent)	GO:0005634(nucleus)
FLJ22795	hypothetical protein FLJ22795	3573.38	428.754	0.119985	3470.68	2750.5	0.792497	GO:0008150(biological_process)	GO:0005575(cellular_component)	GO:0003674(molecular_function)
N/A	Homo sapiens pp13759 mRNA, complete cds.	575.857	1204.31	2.09133	790.423	932.804	1.18013
SCRIB	scribbled homolog (Drosophila)	3696.87	2078.16	0.56214	4496.67	5114.07	1.1373		GO:0016020(membrane)	GO:0005515(protein binding)
C1orf77	chromosome 1 open reading frame 77	8119.46	6402.45	0.788531	7268.15	7294.07	1.00357			GO:0005515(protein binding)
C9orf86	chromosome 9 open reading frame 86	138.269	145.415	1.05168	144.773	110.981	0.766587	GO:0007264(small GTPase mediated signal transduction)	GO:0005622(intracellular);GO:0005634(nucleus)	GO:0000166(nucleotide binding);GO:0005525(GTP binding)
TREX2	three prime repair exonuclease 2	193.008	180.119	0.933218	276.787	318.428	1.15045	GO:0006281(DNA repair);GO:0006807(nitrogen compound metabolic process);GO:0042177(negative regulation of protein catabolic process);GO:0043161(proteasomal ubiquitin-dependent protein catabolic process)	GO:0005575(cellular_component);GO:0005622(intracellular);GO:0005634(nucleus)	GO:0000287(magnesium ion binding);GO:0004527(exonuclease activity);GO:0008296(3'-5'-exodeoxyribonuclease activity);GO:0008853(exodeoxyribonuclease III activity);GO:0016787(hydrolase activity);GO:0016810(hydrolase activity, acting on carbon-nitrogen (but n
MMS19L	MMS19-like (MET18 homolog, S. cerevisiae)	950.956	488.37	0.513558	977.747	1102.38	1.12747	GO:0000160(two-component signal transduction system (phosphorelay));GO:0006289(nucleotide-excision repair);GO:0006350(transcription);GO:0009411(response to UV);GO:0009725(response to hormone stimulus);GO:0010033(response to organic substance);GO:0045893(p	GO:0005634(nucleus);GO:0005675(holo TFIIH complex)	GO:0003674(molecular_function);GO:0003713(transcription coactivator activity);GO:0030159(receptor signaling complex scaffold activity);GO:0030331(estrogen receptor binding);GO:0030674(protein binding, bridging)
DPH1	DPH1 homolog (S. cerevisiae)	2989.33	3046.87	1.01925	3993.51	3858.15	0.966104	GO:0006412(translation)
N/A	Homo sapiens cervical cancer suppressor 3 mRNA, complete cds.	44005	45868	1.04234	41161.4	65035.6	1.58002
VEGF	vascular endothelial growth factor	2839.56	3343.16	1.17735	1872.2	2720.04	1.45286	GO:0000074(regulation of progression through cell cycle);GO:0001525(angiogenesis);GO:0001570(vasculogenesis);GO:0001666(response to hypoxia);GO:0007165(signal transduction);GO:0007275(multicellular organismal development);GO:0007399(nervous system develop	GO:0005578(proteinaceous extracellular matrix);GO:0005615(extracellular space);GO:0016020(membrane)	GO:0005172(vascular endothelial growth factor receptor binding);GO:0005515(protein binding);GO:0008083(growth factor activity);GO:0008201(heparin binding);GO:0042803(protein homodimerization activity);GO:0050840(extracellular matrix binding)
OCIAD1	OCIA domain containing 1	1023.29	510.298	0.498681	1361.12	904.736	0.664702
N-PAC	cytokine-like nuclear factor n-pac	163.509	535.155	3.27293	268.423	207.555	0.773238	GO:0006098(pentose-phosphate shunt)		GO:0004616(phosphogluconate dehydrogenase (decarboxylating) activity);GO:0016491(oxidoreductase activity);GO:0050662(coenzyme binding)
TRIM58	tripartite motif-containing 58	173.668	204.408	1.17701	111.571	144.965	1.29931		GO:0005622(intracellular)	GO:0005515(protein binding);GO:0008270(zinc ion binding);GO:0046872(metal ion binding)
RAB34	RAB34, member RAS oncogene family	3626.57	3058.15	0.843263	3885.18	4976.18	1.28081	GO:0007264(small GTPase mediated signal transduction);GO:0015031(protein transport)	GO:0016020(membrane)	GO:0000166(nucleotide binding);GO:0005525(GTP binding)
CANT1	calcium activated nucleotidase 1	194.237	515.735	2.65519	308.14	374.697	1.21599	GO:0043123(positive regulation of I-kappaB kinase/NF-kappaB cascade)	GO:0005783(endoplasmic reticulum);GO:0016020(membrane);GO:0016021(integral to membrane)	GO:0004871(signal transducer activity);GO:0005509(calcium ion binding);GO:0016787(hydrolase activity);GO:0017110(nucleoside-diphosphatase activity)
FCRLM1	Fc receptor-like and mucin-like 1	120.119	217.739	1.8127	120.575	128.192	1.06317	GO:0030154(cell differentiation)		GO:0004872(receptor activity)
MAGED4	melanoma antigen family D, 4	735.422	3983.06	5.41602	697.031	931.273	1.33606
DUSP2	dual specificity phosphatase 2	165.357	254.642	1.53996	154.356	179.268	1.16139	GO:0000188(inactivation of MAPK activity);GO:0006470(protein amino acid dephosphorylation)	GO:0005634(nucleus)	GO:0004725(protein tyrosine phosphatase activity);GO:0008330(protein tyrosine/threonine phosphatase activity);GO:0016787(hydrolase activity);GO:0017017(MAP kinase phosphatase activity);GO:0051019(mitogen-activated protein kinase binding)
GOLGA2LY1	golgi autoantigen, golgin subfamily a, 2-like, Y-linked 1	1059.66	2094.45	1.97653	788.12	1069.53	1.35707
TTTY11	testis-specific transcript, Y-linked 11	356.014	701.719	1.97105	301.603	336.365	1.11526
TTTY14	testis-specific transcript, Y-linked 14	192.321	204.624	1.06397	129.636	190.028	1.46586
N/A	Homo sapiens FKSG48 (FKSG48) mRNA, complete cds.	28313.1	22065.6	0.779341	23923.1	26800.6	1.12028
LOC402469	similar to FKSG62	6732.94	3788.38	0.562664	8672.79	5552.02	0.640166
FKSG49	FKSG49	18600.7	10808.7	0.581088	17850.4	20325.2	1.13864
N/A	Homo sapiens FKSG66 (FKSG66) mRNA, complete cds.	12262.9	8047.85	0.656275	10054.2	12412.7	1.23457
CTAGE5	CTAGE family, member 5	186.455	148.665	0.797325	105.264	143.631	1.36449			GO:0005515(protein binding);GO:0008047(enzyme activator activity)
LIM2	lens intrinsic membrane protein 2, 19kDa	201.714	359.135	1.78041	122.706	139.689	1.1384	GO:0007043(intercellular junction assembly)	GO:0016020(membrane);GO:0016021(integral to membrane);GO:0030054(cell junction)	GO:0005212(structural constituent of eye lens)
CFB	complement factor B	149.679	448.685	2.99764	205.61	281.528	1.36923	GO:0006508(proteolysis);GO:0006956(complement activation);GO:0006957(complement activation, alternative pathway)	GO:0005576(extracellular region)	GO:0001848(complement binding);GO:0003812(alternative-complement-pathway C3/C5 convertase activity);GO:0004252(serine-type endopeptidase activity);GO:0008233(peptidase activity)
USP32	ubiquitin specific peptidase 32	195.913	123.227	0.628988	190.773	187.905	0.984968	GO:0006511(ubiquitin-dependent protein catabolic process);GO:0006512(ubiquitin cycle)		GO:0004221(ubiquitin thiolesterase activity);GO:0005509(calcium ion binding);GO:0008234(cysteine-type peptidase activity)
BTBD6	BTB (POZ) domain containing 6	1600.6	135.146	0.0844346	1551.44	1123.46	0.724138			GO:0004872(receptor activity);GO:0005515(protein binding)
BBC3	BCL2 binding component 3	286.353	829.995	2.8985	191.286	212.968	1.11335	GO:0001836(release of cytochrome c from mitochondria);GO:0006915(apoptosis);GO:0006917(induction of apoptosis);GO:0006919(caspase activation);GO:0045926(negative regulation of growth)	GO:0005739(mitochondrion)	GO:0005515(protein binding)
PBX3	pre-B-cell leukemia transcription factor 3	449.693	183.372	0.407772	355.273	772.895	2.1755	GO:0006355(regulation of transcription, DNA-dependent);GO:0007387(anterior compartment specification);GO:0007388(posterior compartment specification);GO:0009790(embryonic development);GO:0030902(hindbrain development);GO:0045898(regulation of transcriptio	GO:0005634(nucleus)	GO:0003700(transcription factor activity);GO:0005515(protein binding)
DNM1DN8-2	FKSG88	247.32	191.724	0.775205	211.132	404.868	1.91761
GTPBP3	GTP binding protein 3 (mitochondrial)	186.427	284.873	1.52807	181.842	231.574	1.27349	GO:0006400(tRNA modification);GO:0008033(tRNA processing)	GO:0005622(intracellular);GO:0005739(mitochondrion)	GO:0000166(nucleotide binding);GO:0003924(GTPase activity);GO:0005525(GTP binding)
KCNIP3	Kv channel interacting protein 3, calsenilin	101.3	215.663	2.12896	148.21	140.973	0.951171	GO:0006350(transcription);GO:0006357(regulation of transcription from RNA polymerase II promoter);GO:0006811(ion transport);GO:0006813(potassium ion transport);GO:0006915(apoptosis);GO:0007165(signal transduction)	GO:0005634(nucleus);GO:0016020(membrane)	GO:0003677(DNA binding);GO:0003714(transcription corepressor activity);GO:0005216(ion channel activity);GO:0005244(voltage-gated ion channel activity);GO:0005267(potassium channel activity);GO:0005509(calcium ion binding);GO:0030955(potassium ion binding)
CCNL1	cyclin L1	584.205	486.874	0.833395	744.664	673.739	0.904755	GO:0000074(regulation of progression through cell cycle);GO:0006350(transcription);GO:0006355(regulation of transcription, DNA-dependent)	GO:0005634(nucleus)
RBM15	RNA binding motif protein 15	193.374	108.443	0.560795	104.489	147.657	1.41312	GO:0045449(regulation of transcription)	GO:0005634(nucleus)	GO:0000166(nucleotide binding);GO:0003723(RNA binding)
N/A	Homo sapiens FP248 mRNA, complete cds.	170.857	618.588	3.62051	109.228	114.981	1.05267
N/A	Homo sapiens PP12100 mRNA, complete cds.	249.609	154.898	0.620564	222.253	225.72	1.0156
CALCOCO1	calcium binding and coiled-coil domain 1	283.775	172.44	0.607664	641.035	366.601	0.571889	GO:0006350(transcription);GO:0007165(signal transduction);GO:0030518(steroid hormone receptor signaling pathway)	GO:0005634(nucleus)	GO:0003713(transcription coactivator activity);GO:0005515(protein binding)
UBXD5	UBX domain containing 5	357.345	186.689	0.522433	490.778	458.475	0.934179
N/A	Homo sapiens PP6569 mRNA, complete cds.	473.016	330.963	0.699687	391.766	378.191	0.96535
PML	promyelocytic leukemia	1653.7	253.814	0.153483	1903.63	1742.22	0.915209	GO:0001666(response to hypoxia);GO:0006281(DNA repair);GO:0006350(transcription);GO:0006355(regulation of transcription, DNA-dependent);GO:0006461(protein complex assembly);GO:0006917(induction of apoptosis);GO:0006977(DNA damage response, signal transduc	GO:0005622(intracellular);GO:0005626(insoluble fraction);GO:0005634(nucleus);GO:0005654(nucleoplasm);GO:0005730(nucleolus);GO:0005737(cytoplasm);GO:0016605(PML body)	GO:0003676(nucleic acid binding);GO:0003677(DNA binding);GO:0003713(transcription coactivator activity);GO:0005515(protein binding);GO:0008270(zinc ion binding);GO:0016564(transcriptional repressor activity);GO:0046872(metal ion binding)
PLXDC2	plexin domain containing 2	106.846	125.123	1.17106	108.251	128.216	1.18443	GO:0007275(multicellular organismal development)	GO:0016020(membrane);GO:0016021(integral to membrane)	GO:0004872(receptor activity)
PGLYRP2	peptidoglycan recognition protein 2	160.64	156.974	0.977179	205.338	119.475	0.581843	GO:0001519(peptide amidation);GO:0009253(peptidoglycan catabolic process);GO:0016045(detection of bacterium);GO:0045087(innate immune response);GO:0050830(defense response to Gram-positive bacterium)	GO:0005622(intracellular);GO:0016020(membrane)	GO:0005515(protein binding);GO:0008270(zinc ion binding);GO:0008745(N-acetylmuramoyl-L-alanine amidase activity);GO:0016019(peptidoglycan receptor activity);GO:0016787(hydrolase activity);GO:0046872(metal ion binding)
SART3	squamous cell carcinoma antigen recognised by T cells 3	866.677	891.251	1.02836	1223.73	1306.92	1.06798	GO:0006396(RNA processing)	GO:0005622(intracellular);GO:0005634(nucleus)	GO:0000166(nucleotide binding);GO:0003723(RNA binding)
MARK3	MAP/microtubule affinity-regulating kinase 3	528.892	335.695	0.634713	777.878	707.516	0.909546	GO:0006468(protein amino acid phosphorylation)		GO:0000166(nucleotide binding);GO:0004674(protein serine/threonine kinase activity);GO:0005515(protein binding);GO:0005524(ATP binding);GO:0016740(transferase activity)
C21orf70	chromosome 21 open reading frame 70	490.086	1020.27	2.08181	450.749	496.635	1.1018
MYO3B	myosin IIIB	207.907	245.998	1.18321	176.984	149.771	0.846242	GO:0006468(protein amino acid phosphorylation);GO:0007601(visual perception);GO:0050896(response to stimulus)	GO:0005856(cytoskeleton);GO:0016459(myosin complex)	GO:0000166(nucleotide binding);GO:0003774(motor activity);GO:0003779(actin binding);GO:0004674(protein serine/threonine kinase activity);GO:0005524(ATP binding);GO:0016740(transferase activity)
RAPGEF6	Rap guanine nucleotide exchange factor (GEF) 6	281.908	116.044	0.411638	144.628	138.006	0.954215	GO:0007165(signal transduction);GO:0007265(Ras protein signal transduction);GO:0043087(regulation of GTPase activity);GO:0051056(regulation of small GTPase mediated signal transduction)	GO:0005622(intracellular);GO:0005886(plasma membrane)	GO:0005085(guanyl-nucleotide exchange factor activity);GO:0005515(protein binding);GO:0017016(Ras GTPase binding);GO:0030742(GTP-dependent protein binding)
N/A	Homo sapiens HEJ1 mRNA, complete cds.	363.416	756.991	2.08299	467.036	308.055	0.659596
NSD1	nuclear receptor binding SET domain protein 1	215.793	198.695	0.920769	294.001	245.229	0.834107	GO:0000122(negative regulation of transcription from RNA polymerase II promoter);GO:0006350(transcription);GO:0016568(chromatin modification);GO:0016571(histone methylation);GO:0045893(positive regulation of transcription, DNA-dependent)	GO:0005634(nucleus);GO:0035097(histone methyltransferase complex)	GO:0003682(chromatin binding);GO:0003714(transcription corepressor activity);GO:0005515(protein binding);GO:0008168(methyltransferase activity);GO:0008270(zinc ion binding);GO:0016740(transferase activity);GO:0016922(ligand-dependent nuclear receptor bind
2012-09-06	septin 6	134.269	561.631	4.18288	127.404	206.753	1.62282	GO:0000910(cytokinesis);GO:0007049(cell cycle)	GO:0005575(cellular_component)	GO:0000166(nucleotide binding);GO:0005515(protein binding);GO:0005525(GTP binding)
CIAS1	cold autoinflammatory syndrome 1	145.415	104.614	0.719419	126.559	124.38	0.982783	GO:0006915(apoptosis);GO:0006917(induction of apoptosis);GO:0006954(inflammatory response);GO:0007165(signal transduction);GO:0007605(sensory perception of sound);GO:0009595(detection of biotic stimulus);GO:0042347(negative regulation of NF-kappaB import	GO:0005737(cytoplasm)	GO:0000166(nucleotide binding);GO:0005515(protein binding);GO:0005524(ATP binding);GO:0042834(peptidoglycan binding)
KLK7	kallikrein 7 (chymotryptic, stratum corneum)	478.516	606.041	1.2665	598.21	360.117	0.601991	GO:0006508(proteolysis);GO:0008544(epidermis development)		GO:0004252(serine-type endopeptidase activity)
TTC23	tetratricopeptide repeat domain 23	283.515	375.956	1.32605	309.395	226.225	0.731185			GO:0005488(binding)
BRE	brain and reproductive organ-expressed (TNFRSF1A modulator)	475.642	118.303	0.248723	713.634	449.912	0.630452	GO:0006512(ubiquitin cycle);GO:0006915(apoptosis);GO:0006974(response to DNA damage stimulus);GO:0007165(signal transduction);GO:0045768(positive regulation of anti-apoptosis)	GO:0000152(nuclear ubiquitin ligase complex);GO:0005634(nucleus);GO:0005737(cytoplasm)	GO:0000268(peroxisome targeting sequence binding);GO:0005164(tumor necrosis factor receptor binding);GO:0005515(protein binding)
ST3GAL3	ST3 beta-galactoside alpha-2,3-sialyltransferase 3	114.775	125.817	1.0962	102.747	124.785	1.21449	GO:0006486(protein amino acid glycosylation)	GO:0016020(membrane);GO:0016021(integral to membrane);GO:0030173(integral to Golgi membrane)	GO:0008118(N-acetyllactosaminide alpha-2,3-sialyltransferase activity)
PRDM15	PR domain containing 15	231.746	279.871	1.20766	324.775	285.414	0.878805	GO:0006350(transcription);GO:0006355(regulation of transcription, DNA-dependent)	GO:0005622(intracellular);GO:0005634(nucleus)	GO:0003676(nucleic acid binding);GO:0003677(DNA binding);GO:0008270(zinc ion binding);GO:0046872(metal ion binding)
MCM3APAS	MCM3 minichromosome maintenance deficient 3 (S. cerevisiae) associated protein antisense	118.657	113.949	0.960323	152.592	148.617	0.973946
C21orf89	chromosome 21 open reading frame 89	148.627	100.094	0.67346	139.952	125.55	0.897089
CD300LG	CD300 molecule-like family member g	149.222	194.656	1.30447	113.755	110.594	0.972207
CD300LG	CD300 molecule-like family member g	420.039	324.175	0.771774	522.124	137.227	0.262825
N/A	Homo sapiens cell line CaSki SCCA1/SCCA2 fusion protein mRNA, complete cds.	125.402	422.196	3.36673	127.809	121.799	0.952973
RSNL2	restin-like 2	486.952	123.243	0.25309	302.078	259.772	0.859951
N/A	Homo sapiens zinc transporter ZTL1 (ZTL1) mRNA, complete cds.	343.247	137.47	0.400499	675.711	487.181	0.72099
C18orf22	chromosome 18 open reading frame 22	1911.55	2099.55	1.09835	2105.75	2200.35	1.04492	GO:0006364(rRNA processing)	GO:0005739(mitochondrion)	GO:0003723(RNA binding)
XRRA1	X-ray radiation resistance associated 1	332.48	101.4	0.304982	167.646	213.597	1.2741			GO:0005515(protein binding)
SAMD9	sterile alpha motif domain containing 9	207.941	173.192	0.832892	246.141	244.21	0.992152
CSNK1A1	casein kinase 1, alpha 1	588.766	494.704	0.840237	500.567	614.153	1.22691	GO:0006468(protein amino acid phosphorylation);GO:0016055(Wnt receptor signaling pathway)		GO:0000166(nucleotide binding);GO:0004674(protein serine/threonine kinase activity);GO:0004681(casein kinase I activity);GO:0005524(ATP binding);GO:0016740(transferase activity)
MEG3	maternally expressed 3	1991.07	9428.07	4.73518	1742.34	1973.85	1.13287
FAM100A	family with sequence similarity 100, member A	211.363	1033.98	4.89196	327.744	241.835	0.737878
A2BP1	ataxin 2-binding protein 1	175.308	139.007	0.792933	189.513	130.458	0.688385		GO:0005794(Golgi apparatus)	GO:0000166(nucleotide binding);GO:0003676(nucleic acid binding);GO:0003723(RNA binding);GO:0005515(protein binding)
RASGEF1C	RasGEF domain family, member 1C	371.01	408.105	1.09998	277.552	341.292	1.22965	GO:0051056(regulation of small GTPase mediated signal transduction)	GO:0005622(intracellular)	GO:0005085(guanyl-nucleotide exchange factor activity)
LOC152485	hypothetical protein LOC152485	807.792	164.317	0.203415	492.987	487.094	0.988046		GO:0005622(intracellular)	GO:0003676(nucleic acid binding);GO:0008270(zinc ion binding)
MGC3265	hypothetical protein MGC3265	163.752	208.315	1.27213	168.144	192.265	1.14345	GO:0006118(electron transport)		GO:0016491(oxidoreductase activity)
PSD	pleckstrin and Sec7 domain containing	477.007	804.561	1.68668	740.289	348.717	0.471055	GO:0007165(signal transduction)	GO:0005575(cellular_component);GO:0005622(intracellular)	GO:0004871(signal transducer activity);GO:0005086(ARF guanyl-nucleotide exchange factor activity)
PRKCBP1	protein kinase C binding protein 1	739.04	994.595	1.34579	878.709	1032.25	1.17473			GO:0005515(protein binding);GO:0008270(zinc ion binding);GO:0016301(kinase activity);GO:0046872(metal ion binding)
LOC128439	hypothetical gene LOC128439	389.245	492.501	1.26527	359.386	583.867	1.62462
LRCH4	leucine-rich repeats and calponin homology (CH) domain containing 4	367.843	126.276	0.343287	220.451	254.838	1.15598
HNRPU	heterogeneous nuclear ribonucleoprotein U (scaffold attachment factor A)	1081.13	1031.88	0.954446	1110.83	1056.23	0.950848	GO:0006397(mRNA processing);GO:0008380(RNA splicing)	GO:0005634(nucleus);GO:0005681(spliceosome);GO:0030529(ribonucleoprotein complex);GO:0030530(heterogeneous nuclear ribonucleoprotein complex)	GO:0000166(nucleotide binding);GO:0003677(DNA binding);GO:0003723(RNA binding);GO:0005515(protein binding);GO:0005524(ATP binding)
N/A	Homo sapiens FP15331 mRNA, complete cds.	205.929	400.711	1.94587	198.821	226.358	1.1385
N/A	Homo sapiens FP3420 mRNA, complete cds.	173.015	210.07	1.21417	229.374	113.542	0.495008
N/A	Homo sapiens FP7162 mRNA, complete cds.	173.289	171.851	0.991702	118.987	122.929	1.03314
N/A	Homo sapiens unknown mRNA.	1570.64	3106.62	1.97793	1583.09	2332.77	1.47356
C10orf9	chromosome 10 open reading frame 9	795.77	263.509	0.331137	807.48	866.677	1.07331	GO:0000074(regulation of progression through cell cycle)	GO:0005634(nucleus)
FAM71B	family with sequence similarity 71, member B	330.648	166.235	0.502755	261.035	142.795	0.547033
CDCP1	CUB domain containing protein 1	1083.73	345.08	0.318418	1087.37	1336.32	1.22895		GO:0016020(membrane);GO:0016021(integral to membrane)
N/A	Homo sapiens hepatocellular carcinoma-associated antigen HCA25a mRNA, complete cds.	29179.7	28108.8	0.963297	34346.5	26324.3	0.766433
FLJ11806	nuclear protein UKp68	867.361	778.572	0.897633	705.713	1002.37	1.42036			GO:0003676(nucleic acid binding);GO:0008270(zinc ion binding)
SLC12A6	solute carrier family 12 (potassium/chloride transporters), member 6	165.025	205.742	1.24674	145.772	143.226	0.982537	GO:0000074(regulation of progression through cell cycle);GO:0006811(ion transport);GO:0006813(potassium ion transport);GO:0006814(sodium ion transport);GO:0006821(chloride transport);GO:0006873(cell ion homeostasis);GO:0006884(regulation of cell volume);G	GO:0005624(membrane fraction);GO:0005887(integral to plasma membrane);GO:0016020(membrane);GO:0016021(integral to membrane)	GO:0005215(transporter activity);GO:0015293(symporter activity);GO:0015377(cation:chloride symporter activity);GO:0015379(potassium:chloride symporter activity);GO:0030955(potassium ion binding)
WAPAL	wings apart-like homolog (Drosophila)	693.889	150.208	0.216473	566.008	493.872	0.872554		GO:0005634(nucleus)	GO:0005515(protein binding)
VANGL1	vang-like 1 (van gogh, Drosophila)	1079.79	1237.01	1.1456	1078.57	1026.5	0.951721	GO:0007275(multicellular organismal development)	GO:0016020(membrane);GO:0016021(integral to membrane)	GO:0005515(protein binding)
PSORS1C1	psoriasis susceptibility 1 candidate 1	141.606	329.505	2.32691	142.247	160.25	1.12656
GOLGA3	golgi autoantigen, golgin subfamily a, 3	252.37	193.152	0.765352	370.478	336.139	0.90731	GO:0006891(intra-Golgi vesicle-mediated transport)	GO:0000139(Golgi membrane);GO:0005793(ER-Golgi intermediate compartment);GO:0005794(Golgi apparatus);GO:0017119(Golgi transport complex)	GO:0005215(transporter activity);GO:0005515(protein binding)
F3	coagulation factor III (thromboplastin, tissue factor)	2307.83	540.343	0.234135	2375.73	1583.55	0.666552	GO:0006955(immune response);GO:0007596(blood coagulation)	GO:0005886(plasma membrane);GO:0016021(integral to membrane)	GO:0004888(transmembrane receptor activity)
MYEOV2	myeloma overexpressed 2	839.046	2093.7	2.49533	549.167	525.792	0.957436
TJP2	tight junction protein 2 (zona occludens 2)	466.265	169.604	0.36375	464.73	450.213	0.968762		GO:0005634(nucleus);GO:0005887(integral to plasma membrane);GO:0005923(tight junction);GO:0016020(membrane)	GO:0004385(guanylate kinase activity);GO:0005515(protein binding)
MAZ	MYC-associated zinc finger protein (purine-binding transcription factor)	127.28	141.216	1.10949	300.158	227.205	0.756953	GO:0006350(transcription);GO:0006355(regulation of transcription, DNA-dependent);GO:0006367(transcription initiation from RNA polymerase II promoter);GO:0006369(transcription termination from RNA polymerase II promoter)	GO:0005622(intracellular);GO:0005634(nucleus)	GO:0003676(nucleic acid binding);GO:0003677(DNA binding);GO:0003702(RNA polymerase II transcription factor activity);GO:0003723(RNA binding);GO:0008270(zinc ion binding);GO:0046872(metal ion binding)
KIAA1545	KIAA1545 protein	225.886	104.02	0.460497	146.423	130.941	0.894263
DIP2A	DIP2 disco-interacting protein 2 homolog A (Drosophila)	233.769	179.518	0.767928	315.564	309.344	0.980289	GO:0007275(multicellular organismal development);GO:0008152(metabolic process)	GO:0005634(nucleus)	GO:0003824(catalytic activity);GO:0008134(transcription factor binding)
OSBPL3	oxysterol binding protein-like 3	731.963	234.387	0.320216	580.133	750.91	1.29438	GO:0006869(lipid transport);GO:0008202(steroid metabolic process)		GO:0005515(protein binding)
RGS7	regulator of G-protein signalling 7	137.048	212.183	1.54824	135.723	153.233	1.12901	GO:0007186(G-protein coupled receptor protein signaling pathway);GO:0007242(intracellular signaling cascade);GO:0008277(regulation of G-protein coupled receptor protein signaling pathway);GO:0009968(negative regulation of signal transduction)	GO:0005575(cellular_component);GO:0005834(heterotrimeric G-protein complex)	GO:0004871(signal transducer activity);GO:0016299(regulator of G-protein signaling activity)
ADAM9	ADAM metallopeptidase domain 9 (meltrin gamma)	211.159	147.989	0.700842	107.903	235.383	2.18143	GO:0006508(proteolysis);GO:0007243(protein kinase cascade)	GO:0005737(cytoplasm);GO:0005886(plasma membrane);GO:0005887(integral to plasma membrane)	GO:0004222(metalloendopeptidase activity);GO:0005178(integrin binding);GO:0005515(protein binding);GO:0008270(zinc ion binding);GO:0017124(SH3 domain binding);GO:0019901(protein kinase binding);GO:0046872(metal ion binding)
SLC25A37	solute carrier family 25, member 37	245.531	168.772	0.687374	534.574	507.03	0.948475	GO:0006811(ion transport);GO:0048250(mitochondrial iron ion transport)	GO:0005739(mitochondrion);GO:0005743(mitochondrial inner membrane);GO:0016020(membrane);GO:0016021(integral to membrane)	GO:0005381(iron ion transporter activity);GO:0005488(binding);GO:0005506(iron ion binding)
MT1E	metallothionein 1E (functional)	185.097	234.957	1.26937	147.641	168.175	1.13908	GO:0008150(biological_process)	GO:0005737(cytoplasm)	GO:0005507(copper ion binding);GO:0008270(zinc ion binding);GO:0046870(cadmium ion binding);GO:0046872(metal ion binding)
DREV1	DORA reverse strand protein 1	464.12	468.446	1.00932	395.765	550.764	1.39165
AMPH	amphiphysin (Stiff-Man syndrome with breast cancer 128kDa autoantigen)	189.296	306.522	1.61928	113.231	157.058	1.38706	GO:0006897(endocytosis);GO:0007268(synaptic transmission)	GO:0005737(cytoplasm);GO:0008021(synaptic vesicle);GO:0015629(actin cytoskeleton)	GO:0005515(protein binding)
ABCA13	ATP-binding cassette, sub-family A (ABC1), member 13	286.05	243.454	0.851089	196.788	140.252	0.712708	GO:0006355(regulation of transcription, DNA-dependent);GO:0006810(transport)	GO:0005634(nucleus);GO:0016020(membrane);GO:0016021(integral to membrane)	GO:0000166(nucleotide binding);GO:0003700(transcription factor activity);GO:0003707(steroid hormone receptor activity);GO:0005524(ATP binding);GO:0016887(ATPase activity)
TRIP10	thyroid hormone receptor interactor 10	3567.27	815.636	0.228644	3459.36	4162.57	1.20328	GO:0006897(endocytosis);GO:0007165(signal transduction);GO:0030036(actin cytoskeleton organization and biogenesis)	GO:0005737(cytoplasm);GO:0005764(lysosome);GO:0005856(cytoskeleton);GO:0016020(membrane)	GO:0005515(protein binding);GO:0008289(lipid binding)
HYAL1	hyaluronoglucosaminidase 1	217.186	448.123	2.06331	150.707	158.216	1.04982	GO:0005975(carbohydrate metabolic process);GO:0008152(metabolic process)	GO:0005615(extracellular space);GO:0005764(lysosome)	GO:0004415(hyalurononglucosaminidase activity);GO:0016798(hydrolase activity, acting on glycosyl bonds)
USP48	ubiquitin specific peptidase 48	584.048	219.723	0.376207	300.409	379.858	1.26447	GO:0006464(protein modification process);GO:0006511(ubiquitin-dependent protein catabolic process);GO:0006512(ubiquitin cycle)	GO:0005634(nucleus)	GO:0004221(ubiquitin thiolesterase activity);GO:0008234(cysteine-type peptidase activity)
CDC26	cell division cycle 26	1507.59	1998.83	1.32585	1538.38	1632.74	1.06133	GO:0006512(ubiquitin cycle);GO:0007049(cell cycle);GO:0007067(mitosis);GO:0051301(cell division)	GO:0005634(nucleus);GO:0005680(anaphase-promoting complex)
MTA1	metastasis associated 1	1393.25	119.941	0.0860868	931.544	883.557	0.948487	GO:0006355(regulation of transcription, DNA-dependent);GO:0007165(signal transduction)	GO:0005634(nucleus);GO:0005737(cytoplasm);GO:0016581(NuRD complex)	GO:0003700(transcription factor activity);GO:0005515(protein binding);GO:0008270(zinc ion binding);GO:0046872(metal ion binding)
FAM10A5	family with sequence similarity 10, member A5	2835.03	2331.11	0.822251	2827.66	2676.87	0.946674
FLJ21865	endo-beta-N-acetylglucosaminidase	221.926	206.606	0.930968	193.285	343.717	1.77829	GO:0008152(metabolic process)	GO:0005622(intracellular)	GO:0016798(hydrolase activity, acting on glycosyl bonds)
TAC4	tachykinin 4 (hemokinin)	474.452	757.426	1.59642	435.516	564.35	1.29582	GO:0007217(tachykinin signaling pathway)
TAC4	tachykinin 4 (hemokinin)	210.754	217.441	1.03173	167.142	154.015	0.921461	GO:0007217(tachykinin signaling pathway)
APITD1	apoptosis-inducing, TAF9-like domain 1	1836.17	2326.51	1.26705	1926.24	2107.94	1.09433		GO:0000775(chromosome, pericentric region);GO:0005634(nucleus);GO:0005694(chromosome)
ENAH	enabled homolog (Drosophila)	498.481	126.817	0.254408	433.085	572.33	1.32152	GO:0046907(intracellular transport)	GO:0005856(cytoskeleton)	GO:0003779(actin binding)
C20orf161	chromosome 20 open reading frame 161	303.583	147.281	0.485141	210.248	206.047	0.980016	GO:0007154(cell communication);GO:0015031(protein transport)		GO:0005515(protein binding);GO:0035091(phosphoinositide binding)
DRB1	developmentally regulated RNA-binding protein 1	133.358	137.119	1.0282	120.946	158.227	1.30824	GO:0007275(multicellular organismal development);GO:0007399(nervous system development);GO:0030154(cell differentiation)	GO:0005634(nucleus);GO:0005737(cytoplasm)	GO:0000166(nucleotide binding);GO:0003723(RNA binding)
CMTM5	CKLF-like MARVEL transmembrane domain containing 5	237.274	218.298	0.920024	135.937	142.652	1.0494	GO:0006935(chemotaxis)	GO:0005615(extracellular space);GO:0016020(membrane);GO:0016021(integral to membrane)	GO:0005125(cytokine activity)
MGC17330	HGFL gene	124.183	107.347	0.864431	177.424	163.729	0.92281		GO:0016020(membrane);GO:0016021(integral to membrane)
PTBP2	polypyrimidine tract binding protein 2	315.367	123.269	0.390874	316.166	321.868	1.01803	GO:0006376(mRNA splice site selection);GO:0006397(mRNA processing);GO:0008380(RNA splicing)	GO:0005634(nucleus);GO:0005681(spliceosome)	GO:0000166(nucleotide binding);GO:0003729(mRNA binding);GO:0005515(protein binding)
MBD4	methyl-CpG binding domain protein 4	446.886	203.822	0.456094	350.373	531.925	1.51817	GO:0006284(base-excision repair);GO:0008630(DNA damage response, signal transduction resulting in induction of apoptosis);GO:0009314(response to radiation)	GO:0000785(chromatin);GO:0005634(nucleus)	GO:0003677(DNA binding);GO:0003696(satellite DNA binding);GO:0004520(endodeoxyribonuclease activity);GO:0005515(protein binding);GO:0016787(hydrolase activity)
ZNF397	zinc finger protein 397	202.695	171.403	0.845621	177.768	210.732	1.18544	GO:0006350(transcription);GO:0006355(regulation of transcription, DNA-dependent)	GO:0005622(intracellular);GO:0005634(nucleus)	GO:0003676(nucleic acid binding);GO:0003700(transcription factor activity);GO:0008270(zinc ion binding);GO:0046872(metal ion binding)
BRSK2	BR serine/threonine kinase 2	121.03	106.409	0.879199	125.679	188.494	1.4998	GO:0006468(protein amino acid phosphorylation);GO:0030010(establishment of cell polarity);GO:0030182(neuron differentiation)		GO:0000166(nucleotide binding);GO:0000287(magnesium ion binding);GO:0004674(protein serine/threonine kinase activity);GO:0005524(ATP binding);GO:0016301(kinase activity);GO:0016740(transferase activity)
TAC3	tachykinin 3 (neuromedin K, neurokinin beta)	622.045	905.237	1.45526	542.031	665.794	1.22833	GO:0007217(tachykinin signaling pathway);GO:0007218(neuropeptide signaling pathway);GO:0007565(pregnancy)	GO:0005615(extracellular space);GO:0005625(soluble fraction)	GO:0005102(receptor binding)
NICN1	nicolin 1	228.3	168.47	0.737935	233.3	224.564	0.962555		GO:0005634(nucleus);GO:0005856(cytoskeleton);GO:0005874(microtubule)
BCL2L13	BCL2-like 13 (apoptosis facilitator)	161.654	151.243	0.9356	255.923	205.472	0.802869	GO:0006917(induction of apoptosis);GO:0006919(caspase activation);GO:0042981(regulation of apoptosis)	GO:0005739(mitochondrion);GO:0016020(membrane);GO:0016021(integral to membrane)	GO:0008656(caspase activator activity)
FAM10A4	family with sequence similarity 10, member A4	2438.9	2365.33	0.969833	3575.05	2550.19	0.713331
ABCC4	ATP-binding cassette, sub-family C (CFTR/MRP), member 4	145.179	244.23	1.68226	154.471	174.394	1.12898	GO:0006811(ion transport);GO:0008150(biological_process)	GO:0005575(cellular_component);GO:0005624(membrane fraction);GO:0005886(plasma membrane);GO:0016021(integral to membrane);GO:0031088(platelet dense granule membrane)	GO:0000166(nucleotide binding);GO:0005254(chloride channel activity);GO:0005524(ATP binding);GO:0016404(15-hydroxyprostaglandin dehydrogenase (NAD+) activity);GO:0016887(ATPase activity);GO:0042626(ATPase activity, coupled to transmembrane movement of sub
ZNF24	zinc finger protein 24 (KOX 17)	131.166	878.479	6.69748	244.818	326.922	1.33537	GO:0006350(transcription);GO:0006355(regulation of transcription, DNA-dependent);GO:0016481(negative regulation of transcription)	GO:0005622(intracellular);GO:0005634(nucleus)	GO:0003700(transcription factor activity);GO:0005515(protein binding);GO:0008270(zinc ion binding);GO:0016564(transcriptional repressor activity);GO:0046872(metal ion binding)
AHSA2	AHA1, activator of heat shock 90kDa protein ATPase homolog 2 (yeast)	146.74	161.325	1.09939	243.166	182.805	0.75177
NPHP1	nephronophthisis 1 (juvenile)	118.787	191.277	1.61026	167.914	122.526	0.729698	GO:0007165(signal transduction);GO:0007588(excretion);GO:0007632(visual behavior);GO:0016337(cell-cell adhesion);GO:0030036(actin cytoskeleton organization and biogenesis)	GO:0016020(membrane)	GO:0005198(structural molecule activity);GO:0005515(protein binding)
DSCR3	Down syndrome critical region gene 3	119.187	268.235	2.25054	117.834	116.377	0.987642	GO:0007034(vacuolar transport);GO:0008150(biological_process)	GO:0005575(cellular_component);GO:0030904(retromer complex)	GO:0003674(molecular_function)
PSEN1	presenilin 1 (Alzheimer disease 3)	131.113	341.486	2.60452	103.958	170.415	1.63927	GO:0006509(membrane protein ectodomain proteolysis);GO:0006915(apoptosis);GO:0006916(anti-apoptosis);GO:0007001(chromosome organization and biogenesis (sensu Eukaryota));GO:0007059(chromosome segregation);GO:0007155(cell adhesion);GO:0007220(Notch recepto	GO:0000776(kinetochore);GO:0005624(membrane fraction);GO:0005639(integral to nuclear inner membrane);GO:0005739(mitochondrion);GO:0005783(endoplasmic reticulum);GO:0005794(Golgi apparatus);GO:0005887(integral to plasma membrane);GO:0016020(membrane)	GO:0005515(protein binding);GO:0008233(peptidase activity)
RFPL3S	ret finger protein-like 3 antisense	193.718	110.8	0.571962	104.454	139.152	1.33218
PIK4CB	phosphatidylinositol 4-kinase, catalytic, beta polypeptide	490.661	131.014	0.267015	351.985	471.246	1.33882	GO:0006661(phosphatidylinositol biosynthetic process);GO:0006898(receptor-mediated endocytosis);GO:0007165(signal transduction)	GO:0005737(cytoplasm);GO:0005768(endosome);GO:0005783(endoplasmic reticulum)	GO:0004430(1-phosphatidylinositol 4-kinase activity);GO:0005515(protein binding);GO:0016301(kinase activity);GO:0016740(transferase activity);GO:0016773(phosphotransferase activity, alcohol group as acceptor)
PLXNB1	plexin B1	263.558	169.303	0.642376	284.415	293.636	1.03242	GO:0007242(intracellular signaling cascade);GO:0007275(multicellular organismal development);GO:0016477(cell migration)	GO:0005887(integral to plasma membrane);GO:0016020(membrane)	GO:0017154(semaphorin receptor activity);GO:0030215(semaphorin receptor binding)
TNIP1	TNFAIP3 interacting protein 1	3228.51	488.827	0.151409	4641.02	4157.39	0.895792	GO:0006412(translation);GO:0006952(defense response);GO:0009101(glycoprotein biosynthetic process);GO:0009405(pathogenesis);GO:0045071(negative regulation of viral genome replication)	GO:0005622(intracellular);GO:0005634(nucleus);GO:0005737(cytoplasm)	GO:0005515(protein binding)
H6PD	hexose-6-phosphate dehydrogenase (glucose 1-dehydrogenase)	166.267	296.977	1.78614	249.485	245.864	0.985487	GO:0005975(carbohydrate metabolic process);GO:0006006(glucose metabolic process);GO:0006098(pentose-phosphate shunt)	GO:0005783(endoplasmic reticulum);GO:0005792(microsome)	GO:0004345(glucose-6-phosphate 1-dehydrogenase activity);GO:0016491(oxidoreductase activity);GO:0016787(hydrolase activity);GO:0017057(6-phosphogluconolactonase activity);GO:0047936(glucose 1-dehydrogenase activity)
DICER1	Dicer1, Dcr-1 homolog (Drosophila)	384.625	195.335	0.507859	172.813	207.433	1.20033	GO:0006396(RNA processing);GO:0019827(stem cell maintenance);GO:0030324(lung development);GO:0030422(RNA interference, production of siRNA);GO:0030423(RNA interference, targeting of mRNA for destruction);GO:0035116(embryonic hindlimb morphogenesis);GO:003	GO:0005622(intracellular)	GO:0000166(nucleotide binding);GO:0003725(double-stranded RNA binding);GO:0004519(endonuclease activity);GO:0004525(ribonuclease III activity);GO:0005515(protein binding);GO:0005524(ATP binding);GO:0008026(ATP-dependent helicase activity);GO:0016787(hydro
WBSCR22	Williams Beuren syndrome chromosome region 22	2214.03	954.522	0.431125	3068.25	1690.31	0.550902	GO:0008152(metabolic process)	GO:0005575(cellular_component);GO:0005634(nucleus)	GO:0008168(methyltransferase activity);GO:0016740(transferase activity)
NCKIPSD	NCK interacting protein with SH3 domain	260.871	939.284	3.60056	260.953	199.164	0.763215	GO:0006607(NLS-bearing substrate import into nucleus);GO:0007010(cytoskeleton organization and biogenesis);GO:0007165(signal transduction);GO:0007413(axonal fasciculation)	GO:0005634(nucleus);GO:0005882(intermediate filament)	GO:0008092(cytoskeletal protein binding)
MSH5	mutS homolog 5 (E. coli)	420.216	289.911	0.689908	347.132	227.878	0.656459
YEATS4	YEATS domain containing 4	243.133	182.37	0.750083	344.542	247.935	0.719608	GO:0001558(regulation of cell growth);GO:0006350(transcription);GO:0007067(mitosis);GO:0016568(chromatin modification);GO:0045893(positive regulation of transcription, DNA-dependent)	GO:0005634(nucleus);GO:0005654(nucleoplasm);GO:0016363(nuclear matrix)	GO:0003700(transcription factor activity);GO:0005200(structural constituent of cytoskeleton);GO:0008022(protein C-terminus binding)
GRIK5	glutamate receptor, ionotropic, kainate 5	191.271	168.555	0.881239	264.29	238.896	0.903917	GO:0006811(ion transport);GO:0007268(synaptic transmission)	GO:0016020(membrane);GO:0016021(integral to membrane);GO:0045211(postsynaptic membrane)	GO:0004872(receptor activity);GO:0004970(ionotropic glutamate receptor activity);GO:0005216(ion channel activity);GO:0005234(glutamate-gated ion channel activity);GO:0015277(kainate selective glutamate receptor activity)
BPNT1	3'(2'), 5'-bisphosphate nucleotidase 1	686.562	513.001	0.747203	681.971	697.372	1.02258	GO:0006139(nucleobase, nucleoside, nucleotide and nucleic acid metabolic process);GO:0007399(nervous system development)		GO:0000287(magnesium ion binding);GO:0004437(inositol or phosphatidylinositol phosphatase activity);GO:0008441(3'(2'),5'-bisphosphate nucleotidase activity);GO:0016787(hydrolase activity);GO:0031403(lithium ion binding)
MR1	major histocompatibility complex, class I-related	1141.37	427.344	0.374414	958.448	773.189	0.80671	GO:0006955(immune response);GO:0019882(antigen processing and presentation)	GO:0016020(membrane);GO:0016021(integral to membrane);GO:0042612(MHC class I protein complex)
OBP2B	odorant binding protein 2B	244.427	245.229	1.00328	148.286	161.818	1.09125	GO:0006810(transport);GO:0007608(sensory perception of smell);GO:0007635(chemosensory behavior);GO:0050896(response to stimulus)	GO:0005575(cellular_component)	GO:0005215(transporter activity);GO:0005549(odorant binding)
AFARP1	AKR7 family pseudogene	962.544	316.168	0.328471	907.824	878.593	0.967801
CHST11	carbohydrate (chondroitin 4) sulfotransferase 11	2564.19	351.148	0.136943	3096.73	2175.1	0.702384	GO:0005975(carbohydrate metabolic process);GO:0030206(chondroitin sulfate biosynthetic process)	GO:0016020(membrane);GO:0016021(integral to membrane)	GO:0001537(N-acetylgalactosamine 4-O-sulfotransferase activity);GO:0016740(transferase activity);GO:0047756(chondroitin 4-sulfotransferase activity)
KIF13A	kinesin family member 13A	132.162	145.719	1.10258	278.065	170.848	0.614416	GO:0007018(microtubule-based movement);GO:0015031(protein transport)	GO:0005874(microtubule);GO:0005875(microtubule associated complex)	GO:0000166(nucleotide binding);GO:0003777(microtubule motor activity);GO:0005524(ATP binding)
LOC157740	hypothetical protein C8orf9	115.115	115.244	1.00111	131.333	112.047	0.853148
TRIM55	tripartite motif-containing 55	295.124	326.205	1.10532	296.339	325.383	1.09801	GO:0007165(signal transduction)	GO:0005622(intracellular);GO:0005634(nucleus);GO:0005874(microtubule)	GO:0004871(signal transducer activity);GO:0005515(protein binding);GO:0008270(zinc ion binding);GO:0046872(metal ion binding)
TRIM54	tripartite motif-containing 54	123.766	170.174	1.37496	133.82	110.02	0.822147	GO:0007017(microtubule-based process);GO:0007026(negative regulation of microtubule depolymerization);GO:0007165(signal transduction);GO:0007275(multicellular organismal development);GO:0030154(cell differentiation)	GO:0005622(intracellular);GO:0005856(cytoskeleton);GO:0005874(microtubule)	GO:0004871(signal transducer activity);GO:0005515(protein binding);GO:0008270(zinc ion binding);GO:0046872(metal ion binding)
MCOLN1	mucolipin 1	417.618	688.275	1.6481	614.847	337.563	0.54902	GO:0006812(cation transport);GO:0006816(calcium ion transport)	GO:0005764(lysosome);GO:0005887(integral to plasma membrane);GO:0016020(membrane)	GO:0005261(cation channel activity);GO:0005509(calcium ion binding)
WHSC1L1	Wolf-Hirschhorn syndrome candidate 1-like 1	249.563	261.948	1.04963	221.182	297.12	1.34333	GO:0006350(transcription);GO:0006355(regulation of transcription, DNA-dependent);GO:0016049(cell growth);GO:0016568(chromatin modification);GO:0016571(histone methylation);GO:0030154(cell differentiation)	GO:0005634(nucleus)	GO:0005515(protein binding);GO:0008168(methyltransferase activity);GO:0008270(zinc ion binding);GO:0016740(transferase activity);GO:0018024(histone-lysine N-methyltransferase activity);GO:0046872(metal ion binding)
TOR3A	torsin family 3, member A	943.075	179.292	0.190114	1184.75	1062.4	0.896731	GO:0051085(chaperone cofactor-dependent protein folding)	GO:0005783(endoplasmic reticulum)	GO:0000166(nucleotide binding);GO:0005524(ATP binding)
CD177	CD177 molecule	101.184	108.696	1.07424	100.538	141.59	1.40832		GO:0016020(membrane)	GO:0048503(GPI anchor binding)
DDC	dopa decarboxylase (aromatic L-amino acid decarboxylase)	214.401	189.911	0.885777	173.727	147.26	0.847647	GO:0006519(amino acid and derivative metabolic process);GO:0019752(carboxylic acid metabolic process);GO:0042423(catecholamine biosynthetic process)		GO:0004058(aromatic-L-amino-acid decarboxylase activity);GO:0016829(lyase activity);GO:0016831(carboxy-lyase activity);GO:0030170(pyridoxal phosphate binding)
2012-09-09	septin 9	4635.23	3272.15	0.70593	4463.9	5668.02	1.26975	GO:0007049(cell cycle);GO:0045786(negative regulation of progression through cell cycle);GO:0051291(protein heterooligomerization);GO:0051301(cell division)	GO:0001725(stress fiber);GO:0005737(cytoplasm);GO:0005874(microtubule);GO:0016020(membrane);GO:0048471(perinuclear region of cytoplasm)	GO:0000166(nucleotide binding);GO:0003924(GTPase activity);GO:0005515(protein binding);GO:0005525(GTP binding)
LMLN	leishmanolysin-like (metallopeptidase M8 family)	124.005	114.519	0.923505	130.912	154.48	1.18003	GO:0006508(proteolysis);GO:0007155(cell adhesion)	GO:0016020(membrane)	GO:0004222(metalloendopeptidase activity);GO:0008270(zinc ion binding);GO:0016787(hydrolase activity)
C17orf42	chromosome 17 open reading frame 42	180.017	124.531	0.691772	191.223	268.614	1.40472			GO:0004518(nuclease activity);GO:0016740(transferase activity);GO:0016779(nucleotidyltransferase activity);GO:0016787(hydrolase activity)
NR3C2	nuclear receptor subfamily 3, group C, member 2	199.494	155.377	0.778858	115.052	129.756	1.12781	GO:0006350(transcription);GO:0006355(regulation of transcription, DNA-dependent);GO:0006883(sodium ion homeostasis);GO:0007165(signal transduction);GO:0007588(excretion)	GO:0005634(nucleus)	GO:0003700(transcription factor activity);GO:0003707(steroid hormone receptor activity);GO:0004872(receptor activity);GO:0005496(steroid binding);GO:0005515(protein binding);GO:0008270(zinc ion binding);GO:0008289(lipid binding);GO:0046872(metal ion bindi
WNK4	WNK lysine deficient protein kinase 4	176.744	436.558	2.47	167.619	217.556	1.29792	GO:0006468(protein amino acid phosphorylation);GO:0006811(ion transport);GO:0007243(protein kinase cascade);GO:0050794(regulation of cellular process)	GO:0005923(tight junction)	GO:0000166(nucleotide binding);GO:0004674(protein serine/threonine kinase activity);GO:0005524(ATP binding);GO:0016740(transferase activity)
N/A	Homo sapiens germline mRNA for immunoglobulin lambda-2 chain constant region, Daudi cell line.	202.325	106.595	0.526849	660.152	174.015	0.263598
PHC3	polyhomeotic like 3 (Drosophila)	304.223	547.088	1.79831	224.529	244.822	1.09038	GO:0007275(multicellular organismal development)	GO:0005634(nucleus)	GO:0003677(DNA binding);GO:0008270(zinc ion binding);GO:0046872(metal ion binding)
EMID1	EMI domain containing 1	134.314	209.729	1.56149	153.884	148.484	0.96491	GO:0006817(phosphate transport)	GO:0005578(proteinaceous extracellular matrix);GO:0005737(cytoplasm);GO:0005783(endoplasmic reticulum);GO:0005794(Golgi apparatus)	GO:0005515(protein binding)
RNASET2	ribonuclease T2	1396.85	1702.55	1.21885	1272.19	1305.89	1.02649	GO:0006401(RNA catabolic process)	GO:0005576(extracellular region)	GO:0003723(RNA binding);GO:0004521(endoribonuclease activity);GO:0016787(hydrolase activity)
CACNA1H	calcium channel, voltage-dependent, alpha 1H subunit	160.512	405.578	2.52677	180.323	214.207	1.18791	GO:0006811(ion transport);GO:0006816(calcium ion transport);GO:0006936(muscle contraction);GO:0007517(muscle development);GO:0007520(myoblast fusion);GO:0008016(regulation of heart contraction)	GO:0005891(voltage-gated calcium channel complex);GO:0016020(membrane);GO:0016021(integral to membrane)	GO:0005509(calcium ion binding);GO:0008332(low voltage-gated calcium channel activity)
C5orf24	chromosome 5 open reading frame 24	232.985	1663.49	7.1399	188.899	295.584	1.56477
LOC133619	hypothetical protein MGC12103	1028.27	2533.56	2.4639	1574.01	1503.53	0.955224
FBXL10	F-box and leucine-rich repeat protein 10	459.974	139.751	0.303824	399.781	370.783	0.927464	GO:0006350(transcription);GO:0006355(regulation of transcription, DNA-dependent);GO:0006512(ubiquitin cycle);GO:0008150(biological_process);GO:0016568(chromatin modification)	GO:0005634(nucleus)	GO:0003677(DNA binding);GO:0005506(iron ion binding);GO:0005515(protein binding);GO:0008270(zinc ion binding);GO:0016491(oxidoreductase activity);GO:0016702(oxidoreductase activity, acting on single donors with incorporation of molecular oxygen, incorpora
CASP10	caspase 10, apoptosis-related cysteine peptidase	150.539	780.902	5.18739	116.345	125.123	1.07545	GO:0006508(proteolysis);GO:0006917(induction of apoptosis);GO:0042981(regulation of apoptosis)		GO:0005515(protein binding);GO:0008234(cysteine-type peptidase activity);GO:0030693(caspase activity);GO:0042802(identical protein binding)
PPP3CB	protein phosphatase 3 (formerly 2B), catalytic subunit, beta isoform (calcineurin A beta)	474.212	256.336	0.540553	353.038	436.273	1.23577	GO:0000074(regulation of progression through cell cycle);GO:0006351(transcription, DNA-dependent);GO:0006470(protein amino acid dephosphorylation);GO:0007165(signal transduction)	GO:0005955(calcineurin complex)	GO:0004721(phosphoprotein phosphatase activity);GO:0004722(protein serine/threonine phosphatase activity);GO:0005506(iron ion binding);GO:0005509(calcium ion binding);GO:0005516(calmodulin binding);GO:0008270(zinc ion binding);GO:0016787(hydrolase activit
LOC133619	hypothetical protein MGC12103	682.406	436.253	0.639288	813.1	797.528	0.980848
RPP21	ribonuclease P 21kDa subunit	2336.03	2175.44	0.931255	1592.88	1872.29	1.17541	GO:0008033(tRNA processing)	GO:0005634(nucleus)	GO:0004526(ribonuclease P activity);GO:0005515(protein binding);GO:0016787(hydrolase activity)
TAF1	TAF1 RNA polymerase II, TATA box binding protein (TBP)-associated factor, 250kDa	106.864	109.573	1.02535	210.23	182.245	0.866881	GO:0000080(G1 phase of mitotic cell cycle);GO:0006350(transcription);GO:0006352(transcription initiation);GO:0006355(regulation of transcription, DNA-dependent);GO:0007049(cell cycle);GO:0046777(protein amino acid autophosphorylation)	GO:0005634(nucleus);GO:0005669(transcription factor TFIID complex)	GO:0000166(nucleotide binding);GO:0003677(DNA binding);GO:0004402(histone acetyltransferase activity);GO:0004674(protein serine/threonine kinase activity);GO:0005515(protein binding);GO:0005524(ATP binding);GO:0016301(kinase activity);GO:0016740(transfera
TAF1	TAF1 RNA polymerase II, TATA box binding protein (TBP)-associated factor, 250kDa	202.771	132.317	0.652543	184.006	226.846	1.23282	GO:0000080(G1 phase of mitotic cell cycle);GO:0006350(transcription);GO:0006352(transcription initiation);GO:0006355(regulation of transcription, DNA-dependent);GO:0007049(cell cycle);GO:0046777(protein amino acid autophosphorylation)	GO:0005634(nucleus);GO:0005669(transcription factor TFIID complex)	GO:0000166(nucleotide binding);GO:0003677(DNA binding);GO:0004402(histone acetyltransferase activity);GO:0004674(protein serine/threonine kinase activity);GO:0005515(protein binding);GO:0005524(ATP binding);GO:0016301(kinase activity);GO:0016740(transfera
N/A	Homo sapiens partial mRNA for KI67 Antigen (MKI67 gene), variant lacking exons 3-12.	1121.7	1078.31	0.961319	1139.39	995.748	0.873933
MUC17	mucin 17, cell surface associated	1190.24	2713.03	2.2794	1421.12	1070.87	0.753544	GO:0008150(biological_process)	GO:0005575(cellular_component);GO:0016020(membrane);GO:0016021(integral to membrane)	GO:0030197(extracellular matrix constituent, lubricant activity)
ACAD11	acyl-Coenzyme A dehydrogenase family, member 11	813.104	185.065	0.227603	784.648	745.499	0.950107	GO:0006118(electron transport);GO:0008152(metabolic process)	GO:0005777(peroxisome)	GO:0003995(acyl-CoA dehydrogenase activity);GO:0050660(FAD binding)
BPHL	biphenyl hydrolase-like (serine hydrolase; breast epithelial mucin-associated antigen)	888.3	688.741	0.775348	973.588	894.538	0.918805	GO:0006519(amino acid and derivative metabolic process);GO:0006725(aromatic compound metabolic process);GO:0009636(response to toxin)	GO:0005739(mitochondrion)	GO:0016787(hydrolase activity)
SVEP1	sushi, von Willebrand factor type A, EGF and pentraxin domain containing 1	640.1	1516.77	2.36959	820.299	615.032	0.749766			GO:0005509(calcium ion binding);GO:0005529(sugar binding)
PPARG	peroxisome proliferative activated receptor, gamma	129.924	119.237	0.917741	228.029	187.59	0.822657	GO:0000122(negative regulation of transcription from RNA polymerase II promoter);GO:0006091(generation of precursor metabolites and energy);GO:0006350(transcription);GO:0006355(regulation of transcription, DNA-dependent);GO:0006629(lipid metabolic process	GO:0005634(nucleus);GO:0005829(cytosol)	GO:0003700(transcription factor activity);GO:0003707(steroid hormone receptor activity);GO:0005515(protein binding);GO:0008270(zinc ion binding);GO:0016563(transcriptional activator activity);GO:0016564(transcriptional repressor activity);GO:0046872(metal
DEPDC5	DEP domain containing 5	156.174	272.833	1.74697	108.83	159.883	1.46911	GO:0007242(intracellular signaling cascade)
LOC144501	hypothetical protein LOC144501	625.264	115.688	0.185022	687.508	605.383	0.880547		GO:0005882(intermediate filament)	GO:0005198(structural molecule activity)
PDPK2	PDPK2 protein	139.952	465.02	3.3227	247.858	211.541	0.853478
HSP90AA1	heat shock protein 90kDa alpha (cytosolic), class A member 1	534.957	1036.44	1.93743	740.972	729.756	0.984864	GO:0006457(protein folding);GO:0006839(mitochondrial transport);GO:0006986(response to unfolded protein);GO:0007165(signal transduction);GO:0008150(biological_process);GO:0042026(protein refolding);GO:0045429(positive regulation of nitric oxide biosynthet	GO:0005575(cellular_component);GO:0005829(cytosol)	GO:0000166(nucleotide binding);GO:0003674(molecular_function);GO:0005524(ATP binding);GO:0030235(nitric-oxide synthase regulator activity);GO:0030911(TPR domain binding);GO:0042803(protein homodimerization activity);GO:0051082(unfolded protein binding)
CRELD2	cysteine-rich with EGF-like domains 2	1560.38	3285.46	2.10555	1818.66	2088.62	1.14844		GO:0005783(endoplasmic reticulum)	GO:0005509(calcium ion binding)
PQBP1	polyglutamine binding protein 1	4939.7	1903.05	0.385257	5425.73	4588.48	0.845688	GO:0006350(transcription);GO:0006355(regulation of transcription, DNA-dependent)	GO:0005634(nucleus)	GO:0003677(DNA binding);GO:0003713(transcription coactivator activity)
PQBP1	polyglutamine binding protein 1	4224.03	2133.42	0.505067	5359.2	4893.92	0.913181	GO:0006350(transcription);GO:0006355(regulation of transcription, DNA-dependent)	GO:0005634(nucleus)	GO:0003677(DNA binding);GO:0003713(transcription coactivator activity)
PQBP1	polyglutamine binding protein 1	4615.55	1374.05	0.2977	5363.76	4240.24	0.790535	GO:0006350(transcription);GO:0006355(regulation of transcription, DNA-dependent)	GO:0005634(nucleus)	GO:0003677(DNA binding);GO:0003713(transcription coactivator activity)
CNNM3	cyclin M3	278.033	660.188	2.37449	241.163	313.903	1.30162			GO:0005515(protein binding)
KLHL24	kelch-like 24 (Drosophila)	167.327	115.839	0.692291	137.287	301.07	2.193			GO:0005515(protein binding)
CDC2L1	cell division cycle 2-like 1 (PITSLRE proteins)	1540.55	672.557	0.436569	1655.77	1589.74	0.96012	GO:0000074(regulation of progression through cell cycle);GO:0001558(regulation of cell growth);GO:0006355(regulation of transcription, DNA-dependent);GO:0006468(protein amino acid phosphorylation);GO:0006915(apoptosis);GO:0007049(cell cycle);GO:0007067(mi	GO:0005634(nucleus);GO:0005737(cytoplasm)	GO:0000166(nucleotide binding);GO:0004674(protein serine/threonine kinase activity);GO:0005515(protein binding);GO:0005524(ATP binding);GO:0016740(transferase activity)
FLJ20097	hypothetical protein LOC55610, isoform b	207.36	484.807	2.338	180.958	172.123	0.951176
TBC1D2B	TBC1 domain family, member 2B	237.421	171.051	0.720454	126.233	273.666	2.16795		GO:0005622(intracellular)	GO:0005097(Rab GTPase activator activity)
GTF3C5	general transcription factor IIIC, polypeptide 5, 63kDa	1901.77	214.597	0.11284	2234.47	2126.03	0.95147	GO:0006350(transcription);GO:0006383(transcription from RNA polymerase III promoter)	GO:0000127(transcription factor TFIIIC complex);GO:0005634(nucleus)	GO:0003677(DNA binding);GO:0003709(RNA polymerase III transcription factor activity)
DDEFL1	development and differentiation enhancing factor-like 1	115.48	126.118	1.09213	117.661	140.55	1.19454	GO:0043087(regulation of GTPase activity)		GO:0008270(zinc ion binding);GO:0046872(metal ion binding)
DDEFL1	development and differentiation enhancing factor-like 1	111.294	106.52	0.957098	135.117	102.093	0.75559	GO:0043087(regulation of GTPase activity)		GO:0008270(zinc ion binding);GO:0046872(metal ion binding)
TMEM104	transmembrane protein 104	158.201	239.999	1.51705	260.543	218.963	0.840411		GO:0016020(membrane);GO:0016021(integral to membrane)
PRKCBP1	protein kinase C binding protein 1	1294.28	1254.43	0.96921	1020.2	1145.67	1.12299			GO:0005515(protein binding);GO:0008270(zinc ion binding);GO:0016301(kinase activity);GO:0046872(metal ion binding)
N/A	Homo sapiens cDNA FLJ20306 fis, clone HEP06881.	710.409	1280.09	1.8019	740.694	548.455	0.740461
ALKBH5	alkB, alkylation repair homolog 5 (E. coli)	3185.84	1344.12	0.421904	4292.81	3475.5	0.809609		GO:0016020(membrane);GO:0016021(integral to membrane)
PQLC2	PQ loop repeat containing 2	213.893	283.563	1.32573	232.717	167.773	0.720931		GO:0016020(membrane);GO:0016021(integral to membrane)
FLJ20323	hypothetical protein FLJ20323	354.181	197.35	0.557203	247.316	231.52	0.93613
N/A	Homo sapiens cDNA FLJ20350 fis, clone HEP13972, highly similar to Z184_HUMAN ZINC FINGER PROTEIN 184.	776.587	530.048	0.682534	831.069	835.287	1.00508
C10orf26	chromosome 10 open reading frame 26	313.809	133.142	0.424278	431.04	328.125	0.761241		GO:0016020(membrane);GO:0016021(integral to membrane)
EPB41L4B	erythrocyte membrane protein band 4.1 like 4B	211.169	169.185	0.801182	288.068	329.145	1.1426		GO:0005737(cytoplasm);GO:0005856(cytoskeleton);GO:0016020(membrane)	GO:0005200(structural constituent of cytoskeleton);GO:0005488(binding);GO:0008092(cytoskeletal protein binding)
POMT1	protein-O-mannosyltransferase 1	481.172	400.616	0.832584	415.495	492.577	1.18552	GO:0005975(carbohydrate metabolic process);GO:0006493(protein amino acid O-linked glycosylation);GO:0007275(multicellular organismal development)	GO:0005783(endoplasmic reticulum);GO:0005789(endoplasmic reticulum membrane);GO:0016020(membrane);GO:0016021(integral to membrane)	GO:0000030(mannosyltransferase activity);GO:0000287(magnesium ion binding);GO:0004169(dolichyl-phosphate-mannose-protein mannosyltransferase activity);GO:0016740(transferase activity);GO:0016757(transferase activity, transferring glycosyl groups)
N/A	Homo sapiens cDNA FLJ20413 fis, clone KAT02170.	267.569	137.367	0.513389	181.581	108.067	0.595149
GTPBP2	GTP binding protein 2	810.021	355.273	0.438598	971.17	911.718	0.938783	GO:0007264(small GTPase mediated signal transduction)		GO:0000166(nucleotide binding);GO:0003924(GTPase activity);GO:0005525(GTP binding)
HYPK	Huntingtin interacting protein K	2547.12	3199.73	1.25622	2490.05	3250.73	1.30549
DEPDC1	DEP domain containing 1	107.614	118.508	1.10124	186.407	154.952	0.831257	GO:0007242(intracellular signaling cascade)	GO:0005622(intracellular)	GO:0005096(GTPase activator activity)
C1orf27	chromosome 1 open reading frame 27	366.81	267.52	0.729316	408.834	292.206	0.71473			GO:0008270(zinc ion binding);GO:0016491(oxidoreductase activity)
ZNF692	zinc finger protein 692	651.371	194.138	0.298045	765.308	877.43	1.14651	GO:0006350(transcription);GO:0006355(regulation of transcription, DNA-dependent)	GO:0005622(intracellular);GO:0005634(nucleus)	GO:0003676(nucleic acid binding);GO:0003677(DNA binding);GO:0008270(zinc ion binding);GO:0046872(metal ion binding)
TMEM70	transmembrane protein 70	1544.62	890.295	0.576386	1451.54	1570.27	1.08179		GO:0016020(membrane);GO:0016021(integral to membrane)
TMEM132A	transmembrane protein 132A	831.162	1125.25	1.35383	1094.85	1143.1	1.04408		GO:0016021(integral to membrane)
C1orf159	chromosome 1 open reading frame 159	254.543	193.207	0.759036	403.063	495.066	1.22826		GO:0016020(membrane);GO:0016021(integral to membrane)
TMCO3	transmembrane and coiled-coil domains 3	527.722	208.598	0.39528	513.252	391.073	0.761952	GO:0006811(ion transport);GO:0006885(regulation of pH)	GO:0016020(membrane);GO:0016021(integral to membrane)	GO:0015297(antiporter activity);GO:0015299(solute:hydrogen antiporter activity)
MNAB	membrane associated DNA binding protein	763.057	127.096	0.166562	431.853	743.004	1.7205	GO:0008150(biological_process)	GO:0005624(membrane fraction);GO:0009986(cell surface);GO:0016020(membrane)	GO:0003677(DNA binding);GO:0005515(protein binding);GO:0008270(zinc ion binding);GO:0046872(metal ion binding)
TM9SF3	transmembrane 9 superfamily member 3	293.498	166.384	0.566901	397.855	370.07	0.930164		GO:0016020(membrane);GO:0016021(integral to membrane)	GO:0005488(binding)
FLJ20758	FLJ20758 protein	197.059	121.545	0.616796	297.609	192.266	0.646034			GO:0005515(protein binding)
VPS37C	vacuolar protein sorting 37 homolog C (S. cerevisiae)	265.213	198.372	0.747975	404.469	359.37	0.888498
MRPL20	mitochondrial ribosomal protein L20	418.638	222.19	0.530745	666.863	415.053	0.622397	GO:0006412(translation)	GO:0005622(intracellular);GO:0005739(mitochondrion);GO:0005762(mitochondrial large ribosomal subunit);GO:0005840(ribosome)	GO:0003723(RNA binding);GO:0003735(structural constituent of ribosome)
FLJ10038	hypothetical protein FLJ10038	519.278	500.69	0.964203	663.294	627.193	0.945574
LIMS2	LIM and senescent cell antigen-like domains 2	301.683	460.174	1.52536	314.658	225.71	0.717318		GO:0005634(nucleus)	GO:0008270(zinc ion binding);GO:0046872(metal ion binding)
N/A	Homo sapiens cDNA FLJ10063 fis, clone HEMBA1001446.	233.544	350.617	1.50129	360.595	322.031	0.893056
FLJ10081	hypothetical protein FLJ10081	115.965	202.896	1.74963	177.44	218.56	1.23174		GO:0005634(nucleus)	GO:0004339(glucan 1,4-alpha-glucosidase activity)
BEXL1	brain expressed X-linked-like 1	107.996	103.53	0.958641	154.603	126.721	0.819649		GO:0005634(nucleus)
RBM10	RNA binding motif protein 10	4132.72	5187.01	1.25511	5315.78	4361.95	0.820567	GO:0008150(biological_process)	GO:0005622(intracellular);GO:0005634(nucleus)	GO:0000166(nucleotide binding);GO:0003676(nucleic acid binding);GO:0003723(RNA binding);GO:0008270(zinc ion binding);GO:0046872(metal ion binding)
KIF26B	kinesin family member 26B	199.083	619.494	3.11174	135.447	156.373	1.1545	GO:0007018(microtubule-based movement)	GO:0005875(microtubule associated complex)	GO:0003777(microtubule motor activity);GO:0005524(ATP binding)
FRMD4A	FERM domain containing 4A	161.074	536.07	3.3281	223.772	150.379	0.672018		GO:0005737(cytoplasm);GO:0005856(cytoskeleton);GO:0016020(membrane)	GO:0005488(binding);GO:0008092(cytoskeletal protein binding)
SAMD4B	sterile alpha motif domain containing 4B	151.166	174.024	1.15122	192.78	159.752	0.828678			GO:0005515(protein binding)
WDR6	WD repeat domain 6	3924.48	4677.63	1.19191	4070.13	3447.84	0.847109	GO:0008150(biological_process)	GO:0005575(cellular_component)	GO:0003674(molecular_function)
ARHGAP17	Rho GTPase activating protein 17	1351.46	917.505	0.678899	1030.24	938.307	0.910768	GO:0007165(signal transduction)	GO:0005622(intracellular);GO:0005737(cytoplasm);GO:0005923(tight junction);GO:0016020(membrane)	GO:0005096(GTPase activator activity);GO:0005515(protein binding)
HELLS	helicase, lymphoid-specific	577.029	153.915	0.266737	539.447	347.122	0.643477	GO:0006346(methylation-dependent chromatin silencing);GO:0006350(transcription);GO:0006355(regulation of transcription, DNA-dependent);GO:0007049(cell cycle);GO:0007067(mitosis);GO:0007275(multicellular organismal development);GO:0010216(maintenance of DN	GO:0005634(nucleus);GO:0005721(centric heterochromatin)	GO:0000166(nucleotide binding);GO:0003677(DNA binding);GO:0004386(helicase activity);GO:0005524(ATP binding);GO:0016787(hydrolase activity)
FLJ20297	hypothetical protein FLJ20297	1791.19	913.453	0.509971	1794.52	2027.55	1.12986		GO:0005783(endoplasmic reticulum);GO:0016020(membrane);GO:0016021(integral to membrane)	GO:0000287(magnesium ion binding);GO:0004767(sphingomyelin phosphodiesterase activity);GO:0016787(hydrolase activity)
LARP2	La ribonucleoprotein domain family, member 2	120.759	107.741	0.8922	272.998	187.878	0.688202
IPO9	importin 9	4480.35	1251.1	0.279242	4709.77	4130.36	0.876978	GO:0000059(protein import into nucleus, docking);GO:0006886(intracellular protein transport)	GO:0005634(nucleus);GO:0005643(nuclear pore);GO:0005737(cytoplasm)	GO:0008536(Ran GTPase binding);GO:0008565(protein transporter activity);GO:0042393(histone binding)
ASB3	ankyrin repeat and SOCS box-containing 3	297.829	155.464	0.521991	209.985	345.935	1.64743	GO:0007242(intracellular signaling cascade)
ELP3	elongation protein 3 homolog (S. cerevisiae)	174.771	116.277	0.665309	207.344	145.423	0.701359	GO:0006350(transcription);GO:0006355(regulation of transcription, DNA-dependent);GO:0008152(metabolic process)	GO:0005634(nucleus);GO:0005737(cytoplasm)	GO:0004402(histone acetyltransferase activity);GO:0005506(iron ion binding);GO:0008080(N-acetyltransferase activity);GO:0008415(acyltransferase activity);GO:0016740(transferase activity);GO:0046872(metal ion binding)
AIG1	androgen-induced 1	1379.14	1672.47	1.21269	1435.83	1589.49	1.10701		GO:0016020(membrane);GO:0016021(integral to membrane)
DALRD3	DALR anticodon binding domain containing 3	3554.27	2682.72	0.754787	4520.24	3386.46	0.749177	GO:0006420(arginyl-tRNA aminoacylation)		GO:0004814(arginine-tRNA ligase activity);GO:0005524(ATP binding)
MSL2L1	male-specific lethal 2-like 1 (Drosophila)	235.655	144.011	0.611107	199.55	136.594	0.68451			GO:0005515(protein binding);GO:0008270(zinc ion binding);GO:0046872(metal ion binding)
C1orf164	chromosome 1 open reading frame 164	198.244	252.195	1.27214	187.805	150.337	0.800496			GO:0005515(protein binding);GO:0008270(zinc ion binding);GO:0046872(metal ion binding)
ANTXR1	anthrax toxin receptor 1	180.528	166.702	0.923414	195.326	186.182	0.953186		GO:0016020(membrane);GO:0016021(integral to membrane)	GO:0004872(receptor activity);GO:0005515(protein binding);GO:0046872(metal ion binding)
GNL3L	guanine nucleotide binding protein-like 3 (nucleolar)-like	870.286	1360.94	1.56378	982.735	1383.06	1.40735		GO:0005622(intracellular);GO:0005634(nucleus)	GO:0000166(nucleotide binding);GO:0005525(GTP binding)
C17orf25	chromosome 17 open reading frame 25	4306.88	2625.22	0.609541	4461.62	3386.46	0.759019		GO:0005739(mitochondrion)
PYCR2	pyrroline-5-carboxylate reductase family, member 2	2002.88	586.469	0.292813	1562.89	2240.64	1.43365	GO:0006118(electron transport);GO:0006561(proline biosynthetic process);GO:0008652(amino acid biosynthetic process)		GO:0004735(pyrroline-5-carboxylate reductase activity);GO:0016491(oxidoreductase activity)
KIAA1414	KIAA1414 protein	266.098	304.514	1.14437	319.949	211.993	0.662584
DCUN1D2	DCN1, defective in cullin neddylation 1, domain containing 2 (S. cerevisiae)	236.041	132.044	0.559414	309.612	215.841	0.697133
C1orf106	chromosome 1 open reading frame 106	4453.89	1546.11	0.347138	3541.9	4094.14	1.15592
TBC1D13	TBC1 domain family, member 13	555.889	397.929	0.715843	520.268	463.118	0.890153		GO:0005622(intracellular)	GO:0005096(GTPase activator activity);GO:0005097(Rab GTPase activator activity);GO:0005515(protein binding)
SLC38A2	solute carrier family 38, member 2	1118.25	1227.98	1.09812	1460.99	1244.47	0.851798
CENTG2	centaurin, gamma 2	662.991	1745.7	2.63306	629.472	626.219	0.994831
CDK5RAP2	CDK5 regulatory subunit associated protein 2	323.405	469.097	1.45049	392.987	489.577	1.24578	GO:0007420(brain development);GO:0045664(regulation of neuron differentiation)	GO:0005813(centrosome);GO:0005856(cytoskeleton)	GO:0008017(microtubule binding);GO:0042808(neuronal Cdc2-like kinase binding)
WDTC1	WD and tetratricopeptide repeats 1	555.938	125.514	0.22577	420.129	342.787	0.815909		GO:0005634(nucleus)	GO:0005488(binding)
N/A	Homo sapiens cDNA FLJ10922 fis, clone OVARC1000420.	253.904	196.293	0.773097	178.301	309.057	1.73334
FLJ10925	hypothetical protein FLJ10925	389.061	735.256	1.88982	229.021	219.444	0.95818
NGLY1	N-glycanase 1	141.627	208.326	1.47095	175.578	226.877	1.29217	GO:0006516(glycoprotein catabolic process)	GO:0005737(cytoplasm)	GO:0000224(peptide-N4-(N-acetyl-beta-glucosaminyl)asparagine amidase activity);GO:0005515(protein binding);GO:0008270(zinc ion binding);GO:0016787(hydrolase activity);GO:0046872(metal ion binding)
RP13-383K5.1	hypothetical protein FLJ11016	133.98	129.355	0.965477	163.193	109.001	0.667928			GO:0000166(nucleotide binding);GO:0003723(RNA binding)
TNFAIP8	tumor necrosis factor, alpha-induced protein 8	457.077	239.128	0.523169	467.865	561.941	1.20108	GO:0006915(apoptosis);GO:0006916(anti-apoptosis);GO:0019987(negative regulation of anti-apoptosis)	GO:0005737(cytoplasm)	GO:0005515(protein binding);GO:0043027(caspase inhibitor activity)
BXDC2	brix domain containing 2	741.321	924.089	1.24654	836.584	821.902	0.98245		GO:0005634(nucleus)	GO:0003674(molecular_function);GO:0005515(protein binding)
WDR52	WD repeat domain 52	186.102	191.073	1.02671	251.389	385.688	1.53423
ABCB8	ATP-binding cassette, sub-family B (MDR/TAP), member 8	462.616	288.79	0.624254	401.675	310.9	0.774009	GO:0006810(transport)	GO:0005624(membrane fraction);GO:0005739(mitochondrion);GO:0005740(mitochondrial envelope);GO:0016020(membrane);GO:0016021(integral to membrane);GO:0043190(ATP-binding cassette (ABC) transporter complex)	GO:0000166(nucleotide binding);GO:0005215(transporter activity);GO:0005524(ATP binding);GO:0016887(ATPase activity);GO:0042626(ATPase activity, coupled to transmembrane movement of substances)
MKLN1	muskelin 1, intracellular mediator containing kelch motifs	274.128	169.353	0.617787	161.426	232.027	1.43736	GO:0006928(cell motility);GO:0007160(cell-matrix adhesion);GO:0007165(signal transduction)	GO:0005737(cytoplasm)	GO:0005515(protein binding)
SIRT7	sirtuin (silent mating type information regulation 2 homolog) 7 (S. cerevisiae)	938.673	232.639	0.247838	708.095	1121.06	1.58321	GO:0006118(electron transport);GO:0006342(chromatin silencing);GO:0006355(regulation of transcription, DNA-dependent);GO:0006561(proline biosynthetic process)	GO:0005677(chromatin silencing complex)	GO:0003677(DNA binding);GO:0004735(pyrroline-5-carboxylate reductase activity);GO:0008270(zinc ion binding);GO:0016787(hydrolase activity);GO:0046872(metal ion binding)
FAM49B	family with sequence similarity 49, member B	331.572	192.048	0.579203	479.086	431.65	0.900988
PHCA	phytoceramidase, alkaline	254.213	371.503	1.46138	222.602	241.626	1.08546	GO:0006672(ceramide metabolic process)	GO:0000139(Golgi membrane);GO:0005783(endoplasmic reticulum);GO:0005789(endoplasmic reticulum membrane);GO:0016020(membrane);GO:0016021(integral to membrane)	GO:0016787(hydrolase activity);GO:0016811(hydrolase activity, acting on carbon-nitrogen (but not peptide) bonds, in linear amides)
STAU2	staufen, RNA binding protein, homolog 2 (Drosophila)	524.683	244.829	0.466622	695.753	500.093	0.71878	GO:0006810(transport)	GO:0005622(intracellular);GO:0005634(nucleus);GO:0005783(endoplasmic reticulum);GO:0005874(microtubule)	GO:0003725(double-stranded RNA binding)
BSDC1	BSD domain containing 1	929	515.967	0.5554	1282.33	1369.22	1.06776
HNRPUL1	heterogeneous nuclear ribonucleoprotein U-like 1	11284.3	1108.05	0.0981944	15095	9957.92	0.659685	GO:0006350(transcription);GO:0006355(regulation of transcription, DNA-dependent);GO:0006396(RNA processing);GO:0009615(response to virus)	GO:0005634(nucleus);GO:0030529(ribonucleoprotein complex);GO:0030530(heterogeneous nuclear ribonucleoprotein complex)	GO:0003676(nucleic acid binding);GO:0003723(RNA binding);GO:0005515(protein binding)
TRIM33	tripartite motif-containing 33	362.408	391.026	1.07897	405.316	497.36	1.22709	GO:0006350(transcription);GO:0006355(regulation of transcription, DNA-dependent);GO:0016481(negative regulation of transcription)	GO:0005622(intracellular);GO:0005634(nucleus)	GO:0003677(DNA binding);GO:0005515(protein binding);GO:0008270(zinc ion binding);GO:0046872(metal ion binding)
GBL	G protein beta subunit-like	2075.53	1272.84	0.613263	2108.77	2002.55	0.949631
NSUN4	NOL1/NOP2/Sun domain family, member 4	410.825	159.855	0.389107	543.146	322.85	0.594407
POLL	polymerase (DNA directed), lambda	452.021	260.345	0.575957	575.798	440.777	0.765506	GO:0006260(DNA replication);GO:0006281(DNA repair);GO:0006289(nucleotide-excision repair);GO:0016446(somatic hypermutation of immunoglobulin genes)	GO:0005622(intracellular);GO:0005634(nucleus)	GO:0003677(DNA binding);GO:0003890(beta DNA polymerase activity);GO:0016449(lambda DNA polymerase activity);GO:0016740(transferase activity);GO:0016829(lyase activity);GO:0030145(manganese ion binding);GO:0046872(metal ion binding)
NPEPL1	aminopeptidase-like 1	1242.79	1357.32	1.09216	993.342	1222.33	1.23052	GO:0006508(proteolysis);GO:0006886(intracellular protein transport)	GO:0005622(intracellular);GO:0016020(membrane)	GO:0004177(aminopeptidase activity);GO:0008233(peptidase activity);GO:0008270(zinc ion binding);GO:0008565(protein transporter activity);GO:0030145(manganese ion binding);GO:0046872(metal ion binding)
FBS1	fibrosin 1	6779.64	2447.07	0.360944	6150	5819.73	0.946298
CNOT10	CCR4-NOT transcription complex, subunit 10	352.273	241.632	0.685922	658.242	569.383	0.865005			GO:0005488(binding)
MGC3123	hypothetical protein MGC3123	1267.79	2021.18	1.59425	1251.24	1957.68	1.56459	GO:0006464(protein modification process)	GO:0016020(membrane);GO:0016021(integral to membrane)
TRPM3	transient receptor potential cation channel, subfamily M, member 3	163.886	119.975	0.732065	134.017	131.767	0.98321	GO:0006811(ion transport);GO:0006812(cation transport);GO:0006816(calcium ion transport)	GO:0016020(membrane);GO:0016021(integral to membrane)	GO:0004872(receptor activity);GO:0005216(ion channel activity);GO:0005262(calcium channel activity);GO:0005509(calcium ion binding)
PARP6	poly (ADP-ribose) polymerase family, member 6	1210.88	549.902	0.454134	841.105	651.714	0.774831	GO:0006471(protein amino acid ADP-ribosylation)	GO:0005634(nucleus)	GO:0003950(NAD+ ADP-ribosyltransferase activity);GO:0016757(transferase activity, transferring glycosyl groups)
N/A	Homo sapiens cDNA FLJ11736 fis, clone HEMBA1005468.	280.735	355.644	1.26683	253.284	349.556	1.3801
RP4-691N24.1	KIAA0980 protein	568.796	241.23	0.424106	746.438	1372.46	1.83868		GO:0005874(microtubule)	GO:0005509(calcium ion binding)
FBXO17	F-box protein 17	286.326	910.668	3.18052	517.615	453.343	0.875832	GO:0006512(ubiquitin cycle);GO:0030163(protein catabolic process)		GO:0005515(protein binding)
DNPEP	aspartyl aminopeptidase	1434.71	222.564	0.155128	1664.7	1629.25	0.978705	GO:0006508(proteolysis);GO:0006518(peptide metabolic process)	GO:0005737(cytoplasm);GO:0005773(vacuole)	GO:0004250(aminopeptidase I activity);GO:0005515(protein binding);GO:0008237(metallopeptidase activity);GO:0008270(zinc ion binding);GO:0042576(aspartyl aminopeptidase activity);GO:0046872(metal ion binding)
TANC2	tetratricopeptide repeat, ankyrin repeat and coiled-coil containing 2	260.036	133.502	0.5134	296.654	207.218	0.698517			GO:0005488(binding)
SMU1	smu-1 suppressor of mec-8 and unc-52 homolog (C. elegans)	169.997	132.114	0.777152	328.979	260.657	0.79232		GO:0005634(nucleus)
TBC1D15	TBC1 domain family, member 15	225.618	219.531	0.973019	126.771	266.712	2.10388		GO:0005622(intracellular);GO:0005739(mitochondrion)	GO:0005096(GTPase activator activity);GO:0005097(Rab GTPase activator activity)
GBL	G protein beta subunit-like	1634.42	855.091	0.523177	1957.2	1589.01	0.811881
N/A	Homo sapiens cDNA FLJ12190 fis, clone MAMMA1000842.	1148.66	3424.53	2.98132	1300.83	1275.2	0.980299
C8orf60	chromosome 8 open reading frame 60	2577.45	4944.74	1.91847	2296.98	2004.64	0.872732
EPN1	epsin 1	1526.17	144.7	0.0948126	1888.74	1450.8	0.768133	GO:0006897(endocytosis)	GO:0005634(nucleus)	GO:0008289(lipid binding)
CCPG1	cell cycle progression 1	113.554	117.513	1.03486	113.574	234.548	2.06515
RP5-1077B9.4	invasion inhibitory protein 45	742.374	399.245	0.537796	748.288	1134.07	1.51555
MAEA	macrophage erythroblast attacher	1046.99	287.243	0.274352	984.696	1287.99	1.30801	GO:0006915(apoptosis);GO:0007155(cell adhesion);GO:0007275(multicellular organismal development)	GO:0005624(membrane fraction);GO:0005887(integral to plasma membrane)
POLR1B	polymerase (RNA) I polypeptide B, 128kDa	522.974	177.123	0.338684	720.372	778.853	1.08118	GO:0006350(transcription)	GO:0005634(nucleus)	GO:0003677(DNA binding);GO:0003899(DNA-directed RNA polymerase activity);GO:0005515(protein binding);GO:0008270(zinc ion binding);GO:0016740(transferase activity);GO:0046872(metal ion binding)
POM121	POM121 membrane glycoprotein (rat)	2434.56	1125.66	0.462368	2663.97	3148.1	1.18174	GO:0006605(protein targeting);GO:0015031(protein transport);GO:0051028(mRNA transport)	GO:0005634(nucleus);GO:0005643(nuclear pore);GO:0005783(endoplasmic reticulum);GO:0016020(membrane);GO:0016021(integral to membrane)
USP25	ubiquitin specific peptidase 25	203.93	259.314	1.27158	133.227	229.897	1.72561	GO:0006464(protein modification process);GO:0006508(proteolysis);GO:0006511(ubiquitin-dependent protein catabolic process);GO:0006512(ubiquitin cycle)		GO:0004221(ubiquitin thiolesterase activity);GO:0008234(cysteine-type peptidase activity)
CNOT10	CCR4-NOT transcription complex, subunit 10	484.505	331.401	0.683999	618.135	706.563	1.14306			GO:0005488(binding)
TARSL1	threonyl-tRNA synthetase-like 1	1496.55	342.466	0.228837	1465.62	1569.51	1.07088	GO:0006435(threonyl-tRNA aminoacylation)	GO:0005739(mitochondrion)	GO:0000166(nucleotide binding);GO:0004829(threonine-tRNA ligase activity);GO:0005524(ATP binding);GO:0016874(ligase activity)
FLJ12595	hypothetical protein FLJ12595	318.331	468.933	1.4731	282.79	363.157	1.28419
RFWD3	ring finger and WD repeat domain 3	1089.34	676.061	0.620613	995.299	1204.35	1.21004			GO:0005515(protein binding);GO:0008270(zinc ion binding);GO:0046872(metal ion binding)
CBARA1	calcium binding atopy-related autoantigen 1	529.544	369.509	0.697788	789.02	657.642	0.833492	GO:0006952(defense response)	GO:0005622(intracellular)	GO:0005509(calcium ion binding)
KIRREL	kin of IRRE like (Drosophila)	252.092	138.432	0.549131	387.118	321.032	0.829286	GO:0007155(cell adhesion)	GO:0016020(membrane);GO:0016021(integral to membrane)	GO:0004872(receptor activity);GO:0005515(protein binding)
N/A	Homo sapiens cDNA FLJ12651 fis, clone NT2RM4002062, moderately similar to ASPARTYL-TRNA SYNTHETASE (EC 6.1.1.12).	247.986	103.054	0.415564	255.896	260.345	1.01739
ELMO2	engulfment and cell motility 2	257.79	267.742	1.03861	336.254	392.989	1.16873	GO:0006909(phagocytosis);GO:0006915(apoptosis)	GO:0005856(cytoskeleton);GO:0016020(membrane)
AACS	acetoacetyl-CoA synthetase	238.381	677.445	2.84185	272.618	268.913	0.986407	GO:0008152(metabolic process)		GO:0003824(catalytic activity);GO:0003987(acetate-CoA ligase activity);GO:0016874(ligase activity);GO:0030729(acetoacetate-CoA ligase activity)
NOC2L	nucleolar complex associated 2 homolog (S. cerevisiae)	689.188	509.958	0.739941	936.603	625.537	0.667879		GO:0005634(nucleus)	GO:0005515(protein binding)
C17orf41	chromosome 17 open reading frame 41	174.868	150.55	0.860937	213.683	250.328	1.17149			GO:0000166(nucleotide binding);GO:0005524(ATP binding);GO:0017111(nucleoside-triphosphatase activity)
CTNNAL1	catenin (cadherin-associated protein), alpha-like 1	583.154	159.673	0.273809	1037.87	854.276	0.823102	GO:0006915(apoptosis);GO:0007155(cell adhesion)	GO:0015629(actin cytoskeleton)	GO:0005198(structural molecule activity);GO:0045296(cadherin binding)
ASCC2	activating signal cointegrator 1 complex subunit 2	1923.56	663.073	0.344711	2303.36	2137.03	0.927786	GO:0006350(transcription);GO:0006355(regulation of transcription, DNA-dependent)
USP36	ubiquitin specific peptidase 36	389.149	226.002	0.580759	451.661	621.122	1.37519	GO:0006511(ubiquitin-dependent protein catabolic process);GO:0006512(ubiquitin cycle)	GO:0005634(nucleus)	GO:0004221(ubiquitin thiolesterase activity);GO:0008234(cysteine-type peptidase activity)
RSAFD1	radical S-adenosyl methionine and flavodoxin domains 1	398.833	119.901	0.300629	351.165	309.864	0.882388	GO:0006118(electron transport);GO:0008033(tRNA processing)		GO:0005506(iron ion binding);GO:0009055(electron carrier activity);GO:0010181(FMN binding);GO:0046872(metal ion binding)
EHMT1	euchromatic histone-lysine N-methyltransferase 1	169.795	209.752	1.23533	168.203	161.197	0.958348	GO:0016568(chromatin modification);GO:0016571(histone methylation)	GO:0005634(nucleus)	GO:0008168(methyltransferase activity);GO:0008270(zinc ion binding);GO:0016740(transferase activity);GO:0018024(histone-lysine N-methyltransferase activity)
FLJ12886	hypothetical protein FLJ12886	1259.28	1819	1.44448	1155.71	1035.61	0.896082
POLM	polymerase (DNA directed), mu	653.148	190.731	0.292018	538.467	432.341	0.802911	GO:0006260(DNA replication)	GO:0005622(intracellular);GO:0005634(nucleus)	GO:0000287(magnesium ion binding);GO:0003677(DNA binding);GO:0003887(DNA-directed DNA polymerase activity);GO:0003912(DNA nucleotidylexotransferase activity);GO:0016740(transferase activity)
MPHOSPH9	M-phase phosphoprotein 9	134.018	237.565	1.77263	210.142	179.976	0.856448	GO:0000074(regulation of progression through cell cycle);GO:0000087(M phase of mitotic cell cycle)	GO:0005794(Golgi apparatus);GO:0016020(membrane)
JMJD4	jumonji domain containing 4	427.874	912.288	2.13214	297.611	372.312	1.251
N/A	Homo sapiens cDNA FLJ12988 fis, clone NT2RP3000080.	104.044	467.536	4.49362	127.7	140.592	1.10096
BCAS3	breast carcinoma amplified sequence 3	288.843	202.98	0.702735	350.218	377.949	1.07918		GO:0005634(nucleus)
EDEM3	ER degradation enhancer, mannosidase alpha-like 3	268.465	395.306	1.47247	183.994	284.506	1.54628		GO:0005783(endoplasmic reticulum);GO:0016020(membrane)	GO:0004571(mannosyl-oligosaccharide 1,2-alpha-mannosidase activity);GO:0005509(calcium ion binding)
ZNF687	zinc finger protein 687	507.831	125.631	0.247387	721.465	795.982	1.10329	GO:0006350(transcription);GO:0006355(regulation of transcription, DNA-dependent)	GO:0005622(intracellular);GO:0005634(nucleus)	GO:0003676(nucleic acid binding);GO:0003677(DNA binding);GO:0008270(zinc ion binding);GO:0046872(metal ion binding)
C9orf86	chromosome 9 open reading frame 86	246.289	511.209	2.07564	181.921	194.748	1.07051	GO:0007264(small GTPase mediated signal transduction)	GO:0005622(intracellular);GO:0005634(nucleus)	GO:0000166(nucleotide binding);GO:0005525(GTP binding)
XPO4	exportin 4	162.342	118.87	0.732219	196.145	198.103	1.00998			GO:0005515(protein binding)
FASTK	Fas-activated serine/threonine kinase	574.015	175.655	0.306011	449.769	457.664	1.01756	GO:0006468(protein amino acid phosphorylation);GO:0006915(apoptosis);GO:0007165(signal transduction);GO:0008624(induction of apoptosis by extracellular signals)		GO:0004672(protein kinase activity);GO:0004674(protein serine/threonine kinase activity);GO:0005524(ATP binding);GO:0016301(kinase activity);GO:0016740(transferase activity)
TINF2	TERF1 (TRF1)-interacting nuclear factor 2	1819.29	337.557	0.185543	2337.62	2105.44	0.900677	GO:0007004(telomere maintenance via telomerase)	GO:0000781(chromosome, telomeric region);GO:0005634(nucleus);GO:0005694(chromosome)	GO:0003677(DNA binding);GO:0005515(protein binding);GO:0042162(telomeric DNA binding)
C14orf159	chromosome 14 open reading frame 159	269.346	114.203	0.424002	140.383	117.329	0.835776		GO:0005739(mitochondrion)
PBXIP1	pre-B-cell leukemia transcription factor interacting protein 1	220.647	215.088	0.974805	306.078	452.038	1.47687	GO:0007275(multicellular organismal development);GO:0016481(negative regulation of transcription);GO:0030154(cell differentiation)	GO:0005634(nucleus);GO:0005829(cytosol)	GO:0003714(transcription corepressor activity)
B4GALT3	UDP-Gal:betaGlcNAc beta 1,4- galactosyltransferase, polypeptide 3	3495.91	787.869	0.225369	3665.11	3518.53	0.960007	GO:0005975(carbohydrate metabolic process)	GO:0016020(membrane);GO:0016021(integral to membrane)	GO:0003831(beta-N-acetylglucosaminylglycopeptide beta-1,4-galactosyltransferase activity);GO:0003945(N-acetyllactosamine synthase activity);GO:0008378(galactosyltransferase activity);GO:0016757(transferase activity, transferring glycosyl groups);GO:003014
CLUAP1	clusterin associated protein 1	248.722	215.22	0.865303	274.582	191.916	0.69894		GO:0005634(nucleus)	GO:0005515(protein binding)
ANKRD25	ankyrin repeat domain 25	192.412	300.649	1.56253	161.354	158.236	0.980679
GRN	granulin	3816.03	136.753	0.0358364	3852.57	4362.46	1.13235	GO:0007165(signal transduction);GO:0007267(cell-cell signaling);GO:0008283(cell proliferation);GO:0008284(positive regulation of cell proliferation)	GO:0005576(extracellular region);GO:0005615(extracellular space)	GO:0005125(cytokine activity);GO:0008083(growth factor activity)
CXYorf2	chromosome X and Y open reading frame 2	225.886	567.176	2.5109	150.813	243.358	1.61364
CC2D1A	coiled-coil and C2 domain containing 1A	186.869	219.581	1.17505	256.091	253.081	0.988247	GO:0006350(transcription);GO:0006355(regulation of transcription, DNA-dependent);GO:0043123(positive regulation of I-kappaB kinase/NF-kappaB cascade)	GO:0005634(nucleus)	GO:0003677(DNA binding);GO:0004871(signal transducer activity)
WDFY1	WD repeat and FYVE domain containing 1	297.048	266.001	0.89548	339.985	410.214	1.20656	GO:0008150(biological_process)	GO:0005634(nucleus);GO:0005769(early endosome);GO:0005829(cytosol)	GO:0005545(phosphatidylinositol binding);GO:0008270(zinc ion binding);GO:0046872(metal ion binding)
FLJ11292	hypothetical protein FLJ11292	960.074	812.603	0.846396	1022.35	823.266	0.805265
XPO5	exportin 5	433.49	110.732	0.255442	557.39	611.298	1.09671	GO:0015031(protein transport)	GO:0005634(nucleus)	GO:0000049(tRNA binding);GO:0005515(protein binding)
NAG6	hypothetical protein DKFZp434G156	200.333	945.752	4.72091	224.02	346.606	1.54721			GO:0005515(protein binding)
SNAPC4	small nuclear RNA activating complex, polypeptide 4, 190kDa	110.406	286.266	2.59285	128.953	151.975	1.17853	GO:0006355(regulation of transcription, DNA-dependent);GO:0042795(snRNA transcription from RNA polymerase II promoter);GO:0042796(snRNA transcription from RNA polymerase III promoter)	GO:0005634(nucleus);GO:0019185(snRNA-activating protein complex)	GO:0003700(transcription factor activity)
ADAMTSL4	ADAMTS-like 4	332.621	120.471	0.362187	408.795	336.987	0.824341	GO:0006915(apoptosis);GO:0043065(positive regulation of apoptosis)	GO:0031012(extracellular matrix)	GO:0004222(metalloendopeptidase activity);GO:0008233(peptidase activity)
NDRG3	NDRG family member 3	590.502	150.605	0.255046	497.077	470.824	0.947183	GO:0007283(spermatogenesis);GO:0030154(cell differentiation);GO:0030308(negative regulation of cell growth)	GO:0005737(cytoplasm)	GO:0003674(molecular_function)
VPS35	vacuolar protein sorting 35 (yeast)	1175.39	1858.46	1.58115	1037.23	981.615	0.946377	GO:0015031(protein transport);GO:0042147(retrograde transport, endosome to Golgi)	GO:0005768(endosome);GO:0005829(cytosol);GO:0016020(membrane)	GO:0005515(protein binding)
UGCGL1	UDP-glucose ceramide glucosyltransferase-like 1	135.578	221.934	1.63695	180.718	220.202	1.21848	GO:0006486(protein amino acid glycosylation);GO:0051084(posttranslational protein folding)	GO:0005783(endoplasmic reticulum);GO:0005793(ER-Golgi intermediate compartment)	GO:0003980(UDP-glucose:glycoprotein glucosyltransferase activity);GO:0016757(transferase activity, transferring glycosyl groups);GO:0051082(unfolded protein binding)
WDTC1	WD and tetratricopeptide repeats 1	256.34	212.74	0.829911	298.928	160.622	0.537326		GO:0005634(nucleus)	GO:0005488(binding)
GALNT10	UDP-N-acetyl-alpha-D-galactosamine:polypeptide N-acetylgalactosaminyltransferase 10 (GalNAc-T10)	501.396	2177.12	4.34213	700.31	660.327	0.942908		GO:0016020(membrane);GO:0016021(integral to membrane)	GO:0004653(polypeptide N-acetylgalactosaminyltransferase activity);GO:0005509(calcium ion binding);GO:0005529(sugar binding);GO:0016757(transferase activity, transferring glycosyl groups);GO:0030145(manganese ion binding)
FLJ13769	hypothetical protein FLJ13769	203.063	294.351	1.44955	294.004	236.324	0.803813
FLJ13912	hypothetical protein FLJ13912	571.886	112.055	0.19594	766.6	778.309	1.01527
PCNT	pericentrin (kendrin)	204.877	131.232	0.64054	295.921	233.869	0.790308	GO:0042384(cilium biogenesis)		GO:0005516(calmodulin binding)
SMARCB1	SWI/SNF related, matrix associated, actin dependent regulator of chromatin, subfamily b, member 1	3946.02	2115.16	0.536025	6227.3	3088.99	0.49604	GO:0006338(chromatin remodeling);GO:0006350(transcription);GO:0006357(regulation of transcription from RNA polymerase II promoter);GO:0007049(cell cycle);GO:0015074(DNA integration);GO:0045090(retroviral genome replication);GO:0045786(negative regulation	GO:0000228(nuclear chromosome);GO:0005634(nucleus);GO:0005654(nucleoplasm);GO:0016514(SWI/SNF complex)	GO:0005515(protein binding)
AHI1	Abelson helper integration site 1	181.623	170.023	0.936133	209.565	147.028	0.701589
C14orf102	chromosome 14 open reading frame 102	119.43	195.778	1.63926	234.135	107.97	0.461143	GO:0006396(RNA processing)		GO:0000175(3'-5'-exoribonuclease activity);GO:0003723(RNA binding);GO:0005515(protein binding)
FLJ14100	hypothetical protein FLJ14100	330.845	319.556	0.965878	127.635	142.251	1.11452
N/A	Homo sapiens cDNA FLJ14128 fis, clone MAMMA1002590.	193.89	111.83	0.576769	253.36	169.074	0.667327
COPS7B	COP9 constitutive photomorphogenic homolog subunit 7B (Arabidopsis)	787.927	406.926	0.516451	860.402	459.29	0.533809		GO:0005634(nucleus);GO:0008180(signalosome complex)
HS1BP3	HS1-binding protein 3	439.313	214.343	0.487906	361.904	273.367	0.755357	GO:0007154(cell communication)		GO:0005515(protein binding);GO:0035091(phosphoinositide binding)
ABCA1	ATP-binding cassette, sub-family A (ABC1), member 1	107.673	105.088	0.975991	170.246	174.783	1.02665	GO:0006629(lipid metabolic process);GO:0006810(transport);GO:0008202(steroid metabolic process);GO:0008203(cholesterol metabolic process)	GO:0005624(membrane fraction);GO:0005887(integral to plasma membrane);GO:0016020(membrane)	GO:0000166(nucleotide binding);GO:0005515(protein binding);GO:0005524(ATP binding);GO:0008509(anion transporter activity);GO:0015248(sterol transporter activity);GO:0016887(ATPase activity)
SASH1	SAM and SH3 domain containing 1	313.274	458.219	1.46268	482.096	267.443	0.554751	GO:0007049(cell cycle);GO:0045786(negative regulation of progression through cell cycle)
PPP1R3E	protein phosphatase 1, regulatory (inhibitor) subunit 3E	181.4	165.84	0.914224	141.466	155.825	1.10151
LRRC56	leucine rich repeat containing 56	133.854	831.301	6.21052	172.966	221.782	1.28223			GO:0005515(protein binding)
ARHGAP10	Rho GTPase activating protein 10	185.485	165.144	0.890339	149.476	126.866	0.848736	GO:0007010(cytoskeleton organization and biogenesis);GO:0007165(signal transduction)	GO:0005622(intracellular)	GO:0005100(Rho GTPase activator activity);GO:0005515(protein binding)
FAM11B	family with sequence similarity 11, member B	556.213	221.443	0.398126	781.047	758.545	0.97119		GO:0016020(membrane);GO:0016021(integral to membrane)
C17orf70	chromosome 17 open reading frame 70	655.556	501.686	0.765283	593.994	450.493	0.758414
FLJ21127	tectonic	211.026	246.289	1.16711	304.57	306.675	1.00691	GO:0007275(multicellular organismal development)
MRPL1	mitochondrial ribosomal protein L1	240.216	495.355	2.06212	329.745	405.579	1.22997	GO:0006412(translation)	GO:0005622(intracellular);GO:0005739(mitochondrion);GO:0005762(mitochondrial large ribosomal subunit);GO:0015934(large ribosomal subunit)	GO:0003723(RNA binding);GO:0003735(structural constituent of ribosome)
FLJ20054	hypothetical protein FLJ20054	171.435	432.199	2.52106	192.129	132.593	0.690121
FVT1	follicular lymphoma variant translocation 1	570.577	255.986	0.448644	648.363	708.115	1.09216	GO:0008152(metabolic process)	GO:0005615(extracellular space);GO:0005783(endoplasmic reticulum);GO:0016020(membrane);GO:0016021(integral to membrane)	GO:0016491(oxidoreductase activity);GO:0047560(3-dehydrosphinganine reductase activity)
THRAP2	thyroid hormone receptor associated protein 2	52190.1	60391.5	1.15714	49747.2	49027.1	0.985524	GO:0006350(transcription);GO:0006355(regulation of transcription, DNA-dependent)	GO:0005634(nucleus)	GO:0004872(receptor activity)
MYO5B	myosin VB	546.022	114.859	0.210356	518.102	625.273	1.20685		GO:0016459(myosin complex)	GO:0000166(nucleotide binding);GO:0003774(motor activity);GO:0003779(actin binding);GO:0005516(calmodulin binding);GO:0005524(ATP binding)
CDH24	cadherin-like 24	1753.54	753.22	0.429542	1623.02	1280.77	0.789128	GO:0007156(homophilic cell adhesion)	GO:0005911(intercellular junction);GO:0016020(membrane);GO:0016021(integral to membrane)	GO:0005509(calcium ion binding);GO:0005515(protein binding)
TRAF3IP2	TRAF3 interacting protein 2	1849.87	284.929	0.154027	1996.59	1819.89	0.911503	GO:0007242(intracellular signaling cascade);GO:0043123(positive regulation of I-kappaB kinase/NF-kappaB cascade)	GO:0005575(cellular_component)	GO:0004871(signal transducer activity)
MICAL1	microtubule associated monoxygenase, calponin and LIM domain containing 1	264.486	266.126	1.0062	272.623	330.827	1.2135	GO:0006118(electron transport);GO:0006725(aromatic compound metabolic process);GO:0007010(cytoskeleton organization and biogenesis);GO:0007165(signal transduction)	GO:0005737(cytoplasm);GO:0005856(cytoskeleton);GO:0005882(intermediate filament)	GO:0004497(monooxygenase activity);GO:0005515(protein binding);GO:0008270(zinc ion binding);GO:0017124(SH3 domain binding);GO:0046872(metal ion binding)
LARS	leucyl-tRNA synthetase	923.542	379.2	0.410593	864.363	1117.31	1.29264	GO:0006418(tRNA aminoacylation for protein translation)	GO:0005737(cytoplasm)	GO:0000166(nucleotide binding);GO:0004812(aminoacyl-tRNA ligase activity);GO:0004823(leucine-tRNA ligase activity);GO:0005524(ATP binding);GO:0016874(ligase activity)
RGNEF	Rho-guanine nucleotide exchange factor	446.134	165.96	0.371996	406.037	444.047	1.09361	GO:0007242(intracellular signaling cascade);GO:0035023(regulation of Rho protein signal transduction)	GO:0005622(intracellular)	GO:0005089(Rho guanyl-nucleotide exchange factor activity)
BCAS3	breast carcinoma amplified sequence 3	214.939	254.14	1.18238	336.977	165.684	0.491679		GO:0005634(nucleus)
DHX35	DEAH (Asp-Glu-Ala-His) box polypeptide 35	1224.47	748.859	0.611577	970.63	950.145	0.978896	GO:0006397(mRNA processing);GO:0008380(RNA splicing)	GO:0005681(spliceosome)	GO:0000166(nucleotide binding);GO:0003676(nucleic acid binding);GO:0005524(ATP binding);GO:0008026(ATP-dependent helicase activity);GO:0016787(hydrolase activity)
RBM35B	RNA binding motif protein 35B	393.855	133.741	0.339569	439.601	347.463	0.790406			GO:0000166(nucleotide binding);GO:0003723(RNA binding)
RBED1	RNA binding motif and ELMO/CED-12 domain 1	107.558	174.294	1.62047	144.304	116.403	0.806651	GO:0006909(phagocytosis)	GO:0005856(cytoskeleton)
ANKRD15	ankyrin repeat domain 15	135.524	163.894	1.20933	210.529	115.839	0.550226	GO:0007049(cell cycle);GO:0045786(negative regulation of progression through cell cycle)
HIF1AN	hypoxia-inducible factor 1, alpha subunit inhibitor	544.177	203.385	0.373748	556.292	687.635	1.23611	GO:0006350(transcription);GO:0006355(regulation of transcription, DNA-dependent)	GO:0005634(nucleus)	GO:0004597(peptide-aspartate beta-dioxygenase activity);GO:0005506(iron ion binding);GO:0005515(protein binding);GO:0016491(oxidoreductase activity);GO:0016702(oxidoreductase activity, acting on single donors with incorporation of molecular oxygen, incorp
SMC6L1	SMC6 structural maintenance of chromosomes 6-like 1 (yeast)	313.905	157.5	0.501746	345.94	386.585	1.11749	GO:0006281(DNA repair);GO:0006310(DNA recombination)	GO:0005622(intracellular);GO:0005634(nucleus);GO:0005694(chromosome)	GO:0000166(nucleotide binding);GO:0005524(ATP binding)
RGNEF	Rho-guanine nucleotide exchange factor	214.19	156.038	0.728504	220.041	276.302	1.25568	GO:0007242(intracellular signaling cascade);GO:0035023(regulation of Rho protein signal transduction)	GO:0005622(intracellular)	GO:0005089(Rho guanyl-nucleotide exchange factor activity)
FKBP10	FK506 binding protein 10, 65 kDa	1011.35	721.921	0.71382	2026.89	1939.83	0.957045	GO:0006457(protein folding)	GO:0005783(endoplasmic reticulum)	GO:0003755(peptidyl-prolyl cis-trans isomerase activity);GO:0005509(calcium ion binding);GO:0016853(isomerase activity)
FLJ12949	hypothetical protein FLJ12949	810.034	562.09	0.693909	995.083	1155.49	1.1612
DNAJB12	DnaJ (Hsp40) homolog, subfamily B, member 12	2463.1	1652.23	0.670795	1065.06	1745.99	1.63934	GO:0006457(protein folding)	GO:0016020(membrane);GO:0016021(integral to membrane)	GO:0031072(heat shock protein binding);GO:0051082(unfolded protein binding)
TTC19	tetratricopeptide repeat domain 19	373.853	128.909	0.344812	276.787	573.383	2.07157			GO:0005488(binding)
RMND5B	required for meiotic nuclear division 5 homolog B (S. cerevisiae)	805.832	932.347	1.157	1108.9	1046.27	0.943517
FAM113A	family with sequence similarity 113, member A	1055.16	1078.4	1.02202	1672.67	1804.83	1.07901			GO:0005515(protein binding)
PQLC1	PQ loop repeat containing 1	572.404	610.352	1.0663	600.643	468.724	0.780371		GO:0016020(membrane);GO:0016021(integral to membrane)
NMNAT1	nicotinamide nucleotide adenylyltransferase 1	141.63	113.634	0.802324	123.047	202.969	1.64953	GO:0009058(biosynthetic process);GO:0009435(NAD biosynthetic process)	GO:0005634(nucleus)	GO:0000287(magnesium ion binding);GO:0000309(nicotinamide-nucleotide adenylyltransferase activity);GO:0004515(nicotinate-nucleotide adenylyltransferase activity);GO:0005515(protein binding);GO:0016740(transferase activity)
ZNF395	zinc finger protein 395	1338.09	141.557	0.10579	1187.44	907.551	0.764293	GO:0006350(transcription);GO:0006355(regulation of transcription, DNA-dependent)	GO:0005622(intracellular);GO:0005634(nucleus);GO:0005737(cytoplasm)	GO:0003677(DNA binding);GO:0008270(zinc ion binding);GO:0046872(metal ion binding)
NDOR1	NADPH dependent diflavin oxidoreductase 1	192.05	200.706	1.04507	142.061	154.035	1.08429	GO:0006118(electron transport)	GO:0005737(cytoplasm)	GO:0005506(iron ion binding);GO:0009055(electron carrier activity);GO:0010181(FMN binding);GO:0050660(FAD binding);GO:0050661(NADP binding)
RIN3	Ras and Rab interactor 3	640.228	438.726	0.685265	783.174	273.865	0.349686	GO:0006897(endocytosis);GO:0007242(intracellular signaling cascade)	GO:0005575(cellular_component)	GO:0005096(GTPase activator activity);GO:0017016(Ras GTPase binding)
FBXO31	F-box protein 31	379.492	400.022	1.0541	331.197	316.187	0.954678	GO:0006512(ubiquitin cycle)
NUDT18	nudix (nucleoside diphosphate linked moiety X)-type motif 18	369.531	157.129	0.425212	299.362	260.017	0.868572			GO:0016787(hydrolase activity)
ZNF446	zinc finger protein 446	349.016	342.949	0.982614	305.72	340.535	1.11388	GO:0006350(transcription);GO:0006355(regulation of transcription, DNA-dependent)	GO:0005622(intracellular);GO:0005634(nucleus)	GO:0003676(nucleic acid binding);GO:0003700(transcription factor activity);GO:0008270(zinc ion binding);GO:0046872(metal ion binding)
KIAA0515	KIAA0515	761.021	524.208	0.688822	828.754	960.968	1.15953
FLJ22531	hypothetical protein FLJ22531	892.078	244.19	0.273732	967.296	817.478	0.845116
RAB3IP	RAB3A interacting protein (rabin3)	339.373	493.922	1.45539	282.598	529.956	1.8753	GO:0015031(protein transport)	GO:0005634(nucleus);GO:0005829(cytosol)	GO:0005096(GTPase activator activity);GO:0005515(protein binding)
FRMD1	FERM domain containing 1	225.141	199.399	0.885662	249.324	203.101	0.814608		GO:0005856(cytoskeleton)	GO:0005488(binding)
C5orf14	chromosome 5 open reading frame 14	208.828	746.107	3.57283	367.241	510.304	1.38956	GO:0045454(cell redox homeostasis)		GO:0016853(isomerase activity)
MAK10	MAK10 homolog, amino-acid N-acetyltransferase subunit, (S. cerevisiae)	307.44	299.761	0.975023	465.196	412.913	0.887611			GO:0016740(transferase activity)
FLJ22659	hypothetical protein FLJ22659	204.523	194.056	0.948822	258.479	299.249	1.15773
TFB2M	transcription factor B2, mitochondrial	489.956	119.13	0.243145	324.632	388.091	1.19548	GO:0000154(rRNA modification);GO:0006350(transcription);GO:0006355(regulation of transcription, DNA-dependent);GO:0006364(rRNA processing);GO:0006390(transcription from mitochondrial promoter)	GO:0005739(mitochondrion);GO:0005759(mitochondrial matrix)	GO:0000179(rRNA (adenine-N6,N6-)-dimethyltransferase activity);GO:0003712(transcription cofactor activity);GO:0008168(methyltransferase activity);GO:0008649(rRNA methyltransferase activity);GO:0016740(transferase activity)
N/A	Homo sapiens cDNA: FLJ22665 fis, clone HSI08219.	294.229	160.539	0.545624	287.959	323.767	1.12435
N/A	Homo sapiens cDNA: FLJ22714 fis, clone HSI13646.	122.588	108.873	0.888126	171.232	119.202	0.696142
FHOD3	formin homology 2 domain containing 3	412.011	226.535	0.549827	398.234	437.884	1.09957	GO:0016043(cellular component organization and biogenesis);GO:0030036(actin cytoskeleton organization and biogenesis)	GO:0005856(cytoskeleton)	GO:0003779(actin binding)
N/A	Homo sapiens cDNA: FLJ22942 fis, clone KAT08170, highly similar to HUMMHBW62 Homo sapiens (clone pMF18) MHC class I HLA-Bw62 mRNA.	32480.2	15551.1	0.478786	39155	32397.6	0.827419
RBM3	RNA binding motif (RNP1, RRM) protein 3	4231.5	1206.74	0.285181	3709.19	2843.01	0.766478	GO:0006396(RNA processing)		GO:0000166(nucleotide binding);GO:0003676(nucleic acid binding);GO:0003723(RNA binding)
DYNLT1	dynein, light chain, Tctex-type 1	625.264	539.54	0.862899	537.821	763.24	1.41913		GO:0005868(cytoplasmic dynein complex);GO:0005874(microtubule)	GO:0003777(microtubule motor activity);GO:0005515(protein binding)
TTLL7	tubulin tyrosine ligase-like family, member 7	126.188	189.578	1.50235	208.742	189.31	0.906908	GO:0006464(protein modification process)		GO:0004835(tubulin-tyrosine ligase activity);GO:0016874(ligase activity)
USP48	ubiquitin specific peptidase 48	143.073	118.107	0.825506	237.639	298.45	1.25589	GO:0006464(protein modification process);GO:0006511(ubiquitin-dependent protein catabolic process);GO:0006512(ubiquitin cycle)	GO:0005634(nucleus)	GO:0004221(ubiquitin thiolesterase activity);GO:0008234(cysteine-type peptidase activity)
C20orf119	chromosome 20 open reading frame 119	366.725	205.779	0.561127	335.634	316.487	0.942952			GO:0000166(nucleotide binding);GO:0003676(nucleic acid binding);GO:0003723(RNA binding)
HDAC7A	histone deacetylase 7A	576.983	188.11	0.326024	731.375	706.878	0.966505	GO:0000074(regulation of progression through cell cycle);GO:0006350(transcription);GO:0006355(regulation of transcription, DNA-dependent);GO:0006954(inflammatory response);GO:0007399(nervous system development);GO:0016568(chromatin modification);GO:003018	GO:0000118(histone deacetylase complex);GO:0005634(nucleus);GO:0005737(cytoplasm)	GO:0004407(histone deacetylase activity);GO:0008134(transcription factor binding);GO:0016566(specific transcriptional repressor activity);GO:0016787(hydrolase activity)
N/A	Homo sapiens cDNA: FLJ23312 fis, clone HEP11874.	117.381	158.031	1.3463	199.933	288.613	1.44355
RNF123	ring finger protein 123	336.635	278.334	0.826813	301.005	377.701	1.2548	GO:0006512(ubiquitin cycle)	GO:0005737(cytoplasm)	GO:0005515(protein binding);GO:0008270(zinc ion binding);GO:0016874(ligase activity);GO:0046872(metal ion binding)
C16orf28	chromosome 16 open reading frame 28	174.484	295.209	1.6919	162.951	112.449	0.690077			GO:0005515(protein binding);GO:0008270(zinc ion binding);GO:0046872(metal ion binding)
MTSS1	metastasis suppressor 1	205.929	136.408	0.662403	141.166	178.07	1.26143	GO:0006928(cell motility);GO:0007049(cell cycle);GO:0007155(cell adhesion);GO:0007169(transmembrane receptor protein tyrosine kinase signaling pathway);GO:0007399(nervous system development);GO:0007517(muscle development);GO:0030035(microspike biogenesis)	GO:0001726(ruffle);GO:0005737(cytoplasm);GO:0015629(actin cytoskeleton);GO:0030139(endocytic vesicle)	GO:0003785(actin monomer binding);GO:0005102(receptor binding)
GLG1	golgi apparatus protein 1	914.287	345.861	0.378285	802.119	818.024	1.01983		GO:0000139(Golgi membrane);GO:0016020(membrane);GO:0016021(integral to membrane)	GO:0005102(receptor binding);GO:0017134(fibroblast growth factor binding)
MNAB	membrane associated DNA binding protein	495.076	497.653	1.00521	768.62	557.822	0.725745	GO:0008150(biological_process)	GO:0005624(membrane fraction);GO:0009986(cell surface);GO:0016020(membrane)	GO:0003677(DNA binding);GO:0005515(protein binding);GO:0008270(zinc ion binding);GO:0046872(metal ion binding)
C20orf59	chromosome 20 open reading frame 59	305.227	732.951	2.40133	219.511	277.308	1.2633	GO:0006810(transport)	GO:0016020(membrane);GO:0016021(integral to membrane)	GO:0005215(transporter activity)
PPP1R12C	protein phosphatase 1, regulatory (inhibitor) subunit 12C	1333.96	2008.87	1.50594	1806.56	1240.64	0.686739
RNH1	ribonuclease/angiogenin inhibitor 1	149.237	194.223	1.30143	172.498	121.531	0.704536	GO:0006402(mRNA catabolic process);GO:0045765(regulation of angiogenesis)		GO:0005515(protein binding);GO:0008428(ribonuclease inhibitor activity)
LOC200383	similar to Dynein heavy chain at 16F	137.959	369.354	2.67728	165.472	131.465	0.794485	GO:0007018(microtubule-based movement)	GO:0030286(dynein complex)	GO:0000166(nucleotide binding);GO:0003777(microtubule motor activity);GO:0005524(ATP binding);GO:0016887(ATPase activity)
N/A	Homo sapiens cDNA: FLJ23558 fis, clone LNG09703.	172.282	340.087	1.97401	176.894	168.144	0.950539
FLJ23569	BC040926	392.557	173.99	0.443223	357.849	413.819	1.15641
NKIRAS2	NFKB inhibitor interacting Ras-like 2	533.212	389.624	0.730712	1206.86	1025.09	0.849381	GO:0007249(I-kappaB kinase/NF-kappaB cascade);GO:0007264(small GTPase mediated signal transduction)	GO:0005575(cellular_component);GO:0005622(intracellular)	GO:0000166(nucleotide binding);GO:0003924(GTPase activity);GO:0005525(GTP binding)
MXRA8	matrix-remodelling associated 8	296.998	2331.15	7.84906	277.583	545.996	1.96696
CIZ1	CDKN1A interacting zinc finger protein 1	404.023	163.545	0.404791	402.218	286.838	0.713141	GO:0000074(regulation of progression through cell cycle)	GO:0005622(intracellular);GO:0005634(nucleus)	GO:0003676(nucleic acid binding);GO:0008270(zinc ion binding);GO:0046872(metal ion binding)
MINA	MYC induced nuclear antigen	498.861	202.815	0.406556	359.929	440.289	1.22327
FLJ14397	hypothetical protein FLJ14397	229.537	572.57	2.49445	313.75	205.865	0.656145
TMEM25	transmembrane protein 25	267.023	539.734	2.0213	448.044	320.479	0.715284		GO:0016020(membrane);GO:0016021(integral to membrane)
C1orf124	chromosome 1 open reading frame 124	236.279	257.721	1.09075	181.053	224.391	1.23937	GO:0006281(DNA repair)	GO:0016607(nuclear speck)	GO:0003677(DNA binding)
SRP68	signal recognition particle 68kDa	2772.68	712.506	0.256974	2944.26	3500.89	1.18905		GO:0005634(nucleus);GO:0005730(nucleolus);GO:0005783(endoplasmic reticulum);GO:0005786(signal recognition particle, endoplasmic reticulum targeting);GO:0005840(ribosome)	GO:0003723(RNA binding);GO:0005047(signal recognition particle binding)
OACT2	O-acyltransferase (membrane bound) domain containing 2	533.639	330.088	0.61856	268.966	371.889	1.38266		GO:0016020(membrane);GO:0016021(integral to membrane)	GO:0008415(acyltransferase activity);GO:0016740(transferase activity)
CBR4	carbonyl reductase 4	438.961	210.666	0.479919	544.354	555.245	1.02001	GO:0008152(metabolic process)		GO:0016491(oxidoreductase activity)
TBC1D1	TBC1 (tre-2/USP6, BUB2, cdc16) domain family, member 1	365.796	531.194	1.45216	312.964	430.108	1.3743		GO:0005622(intracellular);GO:0005634(nucleus)	GO:0005096(GTPase activator activity);GO:0005097(Rab GTPase activator activity)
EIF2A	eukaryotic translation initiation factor 2A, 65kDa	844.968	162.814	0.192686	803.716	896.276	1.11516	GO:0006417(regulation of translation);GO:0042255(ribosome assembly)	GO:0005737(cytoplasm);GO:0005850(eukaryotic translation initiation factor 2 complex)	GO:0000049(tRNA binding);GO:0003743(translation initiation factor activity);GO:0043022(ribosome binding)
MYST3	MYST histone acetyltransferase (monocytic leukemia) 3	213.19	186.659	0.875553	247.573	216.135	0.873013	GO:0006323(DNA packaging);GO:0006334(nucleosome assembly);GO:0006350(transcription);GO:0006355(regulation of transcription, DNA-dependent);GO:0016481(negative regulation of transcription);GO:0016568(chromatin modification);GO:0016573(histone acetylation);	GO:0000786(nucleosome);GO:0005634(nucleus)	GO:0003677(DNA binding);GO:0004402(histone acetyltransferase activity);GO:0008134(transcription factor binding);GO:0008270(zinc ion binding);GO:0016407(acetyltransferase activity);GO:0016740(transferase activity);GO:0046872(metal ion binding)
DBNL	drebrin-like	2218.18	1650.18	0.743934	2156.51	4696.42	2.17779	GO:0006897(endocytosis);GO:0006955(immune response);GO:0007257(activation of JNK activity);GO:0016601(Rac protein signal transduction)	GO:0001726(ruffle);GO:0005622(intracellular);GO:0005737(cytoplasm);GO:0005856(cytoskeleton);GO:0005938(cell cortex);GO:0030027(lamellipodium)	GO:0008047(enzyme activator activity);GO:0042802(identical protein binding);GO:0051015(actin filament binding)
N/A	Homo sapiens cDNA FLJ14477 fis, clone MAMMA1001522.	100.348	128.454	1.28009	148.728	125.295	0.842442
SEMA6A	sema domain, transmembrane domain (TM), and cytoplasmic domain, (semaphorin) 6A	168.813	499.243	2.95737	231.261	188.352	0.814458	GO:0006915(apoptosis);GO:0007010(cytoskeleton organization and biogenesis);GO:0007166(cell surface receptor linked signal transduction);GO:0007275(multicellular organismal development);GO:0007399(nervous system development);GO:0007411(axon guidance);GO:00	GO:0016020(membrane);GO:0016021(integral to membrane);GO:0030424(axon)	GO:0004872(receptor activity);GO:0005515(protein binding)
ATG4B	ATG4 autophagy related 4 homolog B (S. cerevisiae)	736.331	1026.46	1.39402	1132.79	765.883	0.676103	GO:0000045(autophagic vacuole formation);GO:0006508(proteolysis);GO:0006512(ubiquitin cycle);GO:0006612(protein targeting to membrane);GO:0006914(autophagy);GO:0015031(protein transport)	GO:0005737(cytoplasm);GO:0005829(cytosol);GO:0005875(microtubule associated complex)	GO:0005515(protein binding);GO:0008234(cysteine-type peptidase activity)
FBXO18	F-box protein, helicase, 18	596.449	943.34	1.58159	510.153	736.233	1.44316	GO:0006281(DNA repair);GO:0006512(ubiquitin cycle)	GO:0005634(nucleus)	GO:0000166(nucleotide binding);GO:0003677(DNA binding);GO:0004003(ATP-dependent DNA helicase activity);GO:0004386(helicase activity);GO:0005524(ATP binding);GO:0016787(hydrolase activity)
FADS2	fatty acid desaturase 2	112.101	146.151	1.30375	191.483	204.445	1.06769	GO:0006629(lipid metabolic process);GO:0006633(fatty acid biosynthetic process);GO:0006636(fatty acid desaturation)	GO:0005624(membrane fraction);GO:0005887(integral to plasma membrane);GO:0016020(membrane)	GO:0005506(iron ion binding);GO:0016491(oxidoreductase activity);GO:0016717(oxidoreductase activity, acting on paired donors, with oxidation of a pair of donors resulting in the reduction of molecular oxygen to two molecules of water);GO:0020037(heme bind
FLJ14640	hypothetical protein FLJ14640	298.201	553.091	1.85476	273.544	257.745	0.942242
NLN	neurolysin (metallopeptidase M3 family)	417.266	295.344	0.707807	410.059	276.689	0.674756	GO:0006508(proteolysis)	GO:0005739(mitochondrion)	GO:0004222(metalloendopeptidase activity);GO:0008270(zinc ion binding);GO:0016787(hydrolase activity);GO:0046872(metal ion binding)
CYP2S1	cytochrome P450, family 2, subfamily S, polypeptide 1	989.963	308.792	0.311923	1124.45	1059.04	0.941831	GO:0006118(electron transport)	GO:0005783(endoplasmic reticulum);GO:0005792(microsome);GO:0016020(membrane)	GO:0005506(iron ion binding);GO:0020037(heme binding);GO:0046872(metal ion binding);GO:0050381(unspecific monooxygenase activity)
BCAR1	breast cancer anti-estrogen resistance 1	301.749	104.585	0.346597	268.6	257.852	0.959988	GO:0001558(regulation of cell growth);GO:0007015(actin filament organization);GO:0007155(cell adhesion);GO:0007173(epidermal growth factor receptor signaling pathway);GO:0007186(G-protein coupled receptor protein signaling pathway);GO:0007229(integrin-med	GO:0001726(ruffle);GO:0005624(membrane fraction);GO:0005737(cytoplasm);GO:0005925(focal adhesion);GO:0030027(lamellipodium)	GO:0004871(signal transducer activity);GO:0005515(protein binding);GO:0019901(protein kinase binding);GO:0019903(protein phosphatase binding)
CDK5RAP2	CDK5 regulatory subunit associated protein 2	483.804	147.281	0.304422	271.555	415.326	1.52944	GO:0007420(brain development);GO:0045664(regulation of neuron differentiation)	GO:0005813(centrosome);GO:0005856(cytoskeleton)	GO:0008017(microtubule binding);GO:0042808(neuronal Cdc2-like kinase binding)
C6orf111	chromosome 6 open reading frame 111	148.612	167.839	1.12938	190.742	126.154	0.661387		GO:0005634(nucleus)
N/A	Homo sapiens cDNA FLJ14761 fis, clone NT2RP3003302.	332.949	171.405	0.514809	427.534	274.52	0.642103
MAWBP	MAWD binding protein	331.129	193.057	0.583027	241.023	174.385	0.723521	GO:0008150(biological_process);GO:0009058(biosynthetic process)	GO:0005575(cellular_component)	GO:0003824(catalytic activity);GO:0016853(isomerase activity)
FLJ14803	hypothetical protein FLJ14803	129.633	180.591	1.39309	118.022	153.799	1.30315
LEPRE1	leucine proline-enriched proteoglycan (leprecan) 1	500.723	1142.75	2.28219	1189.33	977.799	0.822144	GO:0008285(negative regulation of cell proliferation);GO:0019538(protein metabolic process)	GO:0005575(cellular_component);GO:0005783(endoplasmic reticulum)	GO:0003674(molecular_function);GO:0005506(iron ion binding);GO:0016491(oxidoreductase activity);GO:0016702(oxidoreductase activity, acting on single donors with incorporation of molecular oxygen, incorporation of two atoms of oxygen);GO:0016706(oxidoreduc
FIBCD1	fibrinogen C domain containing 1	109.923	455.61	4.14479	150.894	129.249	0.856554	GO:0007165(signal transduction)		GO:0005102(receptor binding)
FLJ14834	hypothetical protein FLJ14834	151.143	203.972	1.34953	135.146	145.885	1.07947
C12orf52	chromosome 12 open reading frame 52	634.613	635.094	1.00076	684.051	498.861	0.729275
MPDU1	mannose-P-dolichol utilization defect 1	249.509	146.151	0.585756	322.458	220.488	0.683772		GO:0016020(membrane);GO:0016021(integral to membrane)	GO:0005515(protein binding)
TMBIM1	transmembrane BAX inhibitor motif containing 1	1798.46	185.289	0.103027	1288.39	1065.22	0.82678		GO:0016020(membrane);GO:0016021(integral to membrane)
MATN2	matrilin 2	2278.55	569.01	0.249725	1730.22	1532.44	0.885688	GO:0008150(biological_process)	GO:0005578(proteinaceous extracellular matrix)	GO:0003674(molecular_function);GO:0005509(calcium ion binding)
CCDC47	coiled-coil domain containing 47	631.495	755.113	1.19576	861.291	875.37	1.01635		GO:0016020(membrane);GO:0016021(integral to membrane)	GO:0005515(protein binding)
MGC11266	hypothetical protein MGC11266	199.652	204.864	1.0261	284.442	229.621	0.807267		GO:0000775(chromosome, pericentric region);GO:0005634(nucleus);GO:0005694(chromosome)
PRUNE	prune homolog (Drosophila)	563.003	660.879	1.17385	674.532	1038.23	1.53918	GO:0008150(biological_process)	GO:0005575(cellular_component);GO:0005737(cytoplasm)	GO:0003674(molecular_function);GO:0016462(pyrophosphatase activity);GO:0016787(hydrolase activity);GO:0030145(manganese ion binding)
HSD17B12	hydroxysteroid (17-beta) dehydrogenase 12	1495.98	1143.01	0.764058	2083.68	1837.73	0.881967	GO:0006694(steroid biosynthetic process);GO:0008152(metabolic process)	GO:0005783(endoplasmic reticulum);GO:0016020(membrane);GO:0016021(integral to membrane)	GO:0004303(estradiol 17-beta-dehydrogenase activity);GO:0016491(oxidoreductase activity)
PCGF6	polycomb group ring finger 6	289.456	297.482	1.02773	348.951	382.819	1.09706	GO:0000074(regulation of progression through cell cycle);GO:0006350(transcription);GO:0006355(regulation of transcription, DNA-dependent);GO:0016481(negative regulation of transcription)	GO:0005634(nucleus);GO:0031519(PcG protein complex)	GO:0003700(transcription factor activity);GO:0005515(protein binding);GO:0008270(zinc ion binding);GO:0046872(metal ion binding)
FLJ14981	hypothetical protein FLJ14981	327.335	112.945	0.345045	352.956	363.862	1.0309			GO:0008233(peptidase activity)
SAMD11	sterile alpha motif domain containing 11	217.796	573.567	2.63351	216.571	181.417	0.837679		GO:0005634(nucleus)
RPS6KL1	ribosomal protein S6 kinase-like 1	368.298	512.458	1.39142	460.113	440.723	0.957858	GO:0006468(protein amino acid phosphorylation)	GO:0030529(ribonucleoprotein complex)	GO:0000166(nucleotide binding);GO:0004672(protein kinase activity);GO:0005524(ATP binding);GO:0016740(transferase activity)
FLJ10986	hypothetical protein FLJ10986	186.961	667.885	3.57233	128.109	176.213	1.3755	GO:0005975(carbohydrate metabolic process)
TMEM9	transmembrane protein 9	303.255	108.833	0.358882	368.239	462.246	1.25529	GO:0006810(transport);GO:0008150(biological_process)	GO:0005764(lysosome);GO:0005770(late endosome);GO:0016020(membrane);GO:0016021(integral to membrane)	GO:0003674(molecular_function)
N/A	Homo sapiens cDNA FLJ30384 fis, clone BRACE2008114.	219.708	436.745	1.98785	162.299	271.808	1.67473
SH2B	SH2-B homolog	155.167	100.258	0.646129	165.995	107.421	0.647132	GO:0007242(intracellular signaling cascade)
C20orf100	chromosome 20 open reading frame 100	437.127	657.26	1.50359	426.111	572.071	1.34254	GO:0006350(transcription);GO:0006355(regulation of transcription, DNA-dependent)	GO:0005634(nucleus)	GO:0003677(DNA binding)
INTS3	integrator complex subunit 3	1112.37	200.928	0.18063	909.569	851.578	0.936244	GO:0016180(snRNA processing)	GO:0005634(nucleus)	GO:0005515(protein binding)
PLXNA2	plexin A2	955.413	122.835	0.128567	512.131	450.248	0.879166	GO:0007275(multicellular organismal development)	GO:0016020(membrane);GO:0016021(integral to membrane)	GO:0004872(receptor activity)
RBM9	RNA binding motif protein 9	395.344	388.94	0.983801	260.173	293.039	1.12632	GO:0016070(RNA metabolic process);GO:0016481(negative regulation of transcription);GO:0030520(estrogen receptor signaling pathway);GO:0042127(regulation of cell proliferation)	GO:0005634(nucleus)	GO:0000166(nucleotide binding);GO:0003676(nucleic acid binding);GO:0003714(transcription corepressor activity);GO:0003723(RNA binding);GO:0008134(transcription factor binding)
QTRT1	queuine tRNA-ribosyltransferase 1 (tRNA-guanine transglycosylase)	632.976	364	0.575061	666.996	604.874	0.906863	GO:0008033(tRNA processing);GO:0008616(queuosine biosynthetic process)	GO:0005840(ribosome)	GO:0008270(zinc ion binding);GO:0008479(queuine tRNA-ribosyltransferase activity);GO:0016757(transferase activity, transferring glycosyl groups);GO:0046872(metal ion binding)
C21orf59	chromosome 21 open reading frame 59	2684.42	6042.88	2.25109	3515.72	4033.05	1.14715
APEG1	aortic preferentially expressed gene 1	302.099	574.718	1.90242	368.082	441.456	1.19934	GO:0006468(protein amino acid phosphorylation);GO:0007517(muscle development);GO:0008285(negative regulation of cell proliferation);GO:0030154(cell differentiation)	GO:0005634(nucleus)	GO:0000166(nucleotide binding);GO:0004674(protein serine/threonine kinase activity);GO:0005524(ATP binding);GO:0016740(transferase activity)
TRIM9	tripartite motif-containing 9	171.906	255.23	1.48471	177.668	159.294	0.896582		GO:0005622(intracellular)	GO:0005515(protein binding);GO:0008270(zinc ion binding);GO:0046872(metal ion binding)
N/A	Homo sapiens cDNA FLJ30866 fis, clone FEBRA2004110, highly similar to PHOSPHOLIPASE ADRAB-B PRECURSOR (EC 3.1.-.-).	112.703	111.258	0.987182	172.984	102.94	0.595086
OSGEPL1	O-sialoglycoprotein endopeptidase-like 1	431.806	718.432	1.66378	344.419	522.14	1.516	GO:0006508(proteolysis)		GO:0004175(endopeptidase activity);GO:0008270(zinc ion binding);GO:0008450(O-sialoglycoprotein endopeptidase activity)
FAM107A	family with sequence similarity 107, member A	157.317	301.715	1.91788	227.124	197.625	0.870122	GO:0001558(regulation of cell growth)	GO:0005634(nucleus)	GO:0003674(molecular_function);GO:0005515(protein binding)
PIGS	phosphatidylinositol glycan, class S	653.876	279.201	0.426994	1215.07	1104.08	0.908653	GO:0016255(attachment of GPI anchor to protein)	GO:0005783(endoplasmic reticulum);GO:0016020(membrane);GO:0016021(integral to membrane);GO:0042765(GPI-anchor transamidase complex)	GO:0003923(GPI-anchor transamidase activity);GO:0005515(protein binding)
CCND3	cyclin D3	828.444	612.279	0.739071	1014.69	691.691	0.681675	GO:0000074(regulation of progression through cell cycle);GO:0007049(cell cycle);GO:0051301(cell division)	GO:0005634(nucleus)	GO:0005515(protein binding)
ERN1	endoplasmic reticulum to nucleus signalling 1	680.55	536.683	0.788603	642.659	701.514	1.09158	GO:0006118(electron transport);GO:0006350(transcription);GO:0006355(regulation of transcription, DNA-dependent);GO:0006397(mRNA processing);GO:0006464(protein modification process);GO:0006915(apoptosis);GO:0006917(induction of apoptosis);GO:0006987(unfold	GO:0005783(endoplasmic reticulum);GO:0005789(endoplasmic reticulum membrane);GO:0016020(membrane);GO:0016021(integral to membrane);GO:0030176(integral to endoplasmic reticulum membrane)	GO:0000166(nucleotide binding);GO:0000287(magnesium ion binding);GO:0004674(protein serine/threonine kinase activity);GO:0005515(protein binding);GO:0005524(ATP binding);GO:0016740(transferase activity);GO:0016787(hydrolase activity);GO:0016891(endoribonu
NAPSA	napsin A aspartic peptidase	169.171	257.57	1.52255	162.631	159.381	0.980018	GO:0006508(proteolysis)		GO:0004194(pepsin A activity);GO:0008233(peptidase activity)
N/A	Homo sapiens cDNA FLJ31021 fis, clone HLUNG2000412.	362.782	804.263	2.21693	176.583	225.416	1.27655
ANTXR2	anthrax toxin receptor 2	478.315	1551.44	3.24355	280.409	400.74	1.42913		GO:0005783(endoplasmic reticulum);GO:0016020(membrane);GO:0016021(integral to membrane)	GO:0004872(receptor activity);GO:0005515(protein binding);GO:0046872(metal ion binding)
LOC643008	PP12104	127.14	369.103	2.90313	124.56	150.517	1.2084
FLYWCH1	FLYWCH-type zinc finger 1	347.155	1348.96	3.88576	297.902	340.336	1.14245
N/A	Homo sapiens cDNA FLJ31223 fis, clone KIDNE2004295.	1120.78	544.691	0.485991	1091.64	910.106	0.833701
XRCC6	X-ray repair complementing defective repair in Chinese hamster cells 6 (Ku autoantigen, 70kDa)	6685.26	1300.14	0.194479	8037.9	5313.12	0.661009	GO:0006266(DNA ligation);GO:0006303(double-strand break repair via nonhomologous end joining);GO:0006310(DNA recombination);GO:0045893(positive regulation of transcription, DNA-dependent)	GO:0005624(membrane fraction);GO:0005634(nucleus);GO:0005667(transcription factor complex);GO:0005737(cytoplasm);GO:0005958(DNA-dependent protein kinase complex)	GO:0003677(DNA binding);GO:0003690(double-stranded DNA binding);GO:0004003(ATP-dependent DNA helicase activity);GO:0005515(protein binding)
WDFY3	WD repeat and FYVE domain containing 3	108.918	435.393	3.99745	198.773	182.713	0.919206		GO:0016020(membrane)	GO:0008270(zinc ion binding);GO:0046872(metal ion binding)
MPDU1	mannose-P-dolichol utilization defect 1	432.852	343.149	0.792763	520.852	656.368	1.26018		GO:0016020(membrane);GO:0016021(integral to membrane)	GO:0005515(protein binding)
TOM1L2	target of myb1-like 2 (chicken)	1318.72	2935.86	2.22631	1289.33	1265.94	0.981862	GO:0006886(intracellular protein transport)	GO:0005622(intracellular);GO:0016020(membrane)
ATXN7L3	ataxin 7-like 3	324.227	221.106	0.681948	448.179	411.954	0.919173
HMGN1	high-mobility group nucleosome binding domain 1	4159.15	6297.83	1.51421	3057.7	5002.76	1.63612		GO:0000785(chromatin);GO:0005634(nucleus)	GO:0003677(DNA binding);GO:0003702(RNA polymerase II transcription factor activity);GO:0008159(positive transcription elongation factor activity)
MAK10	MAK10 homolog, amino-acid N-acetyltransferase subunit, (S. cerevisiae)	144.679	149.238	1.03151	171.018	182.563	1.06751			GO:0016740(transferase activity)
UBE2J2	ubiquitin-conjugating enzyme E2, J2 (UBC6 homolog, yeast)	817.858	1151.34	1.40775	1118.74	944.578	0.844325	GO:0006464(protein modification process);GO:0006512(ubiquitin cycle)	GO:0005783(endoplasmic reticulum);GO:0016020(membrane);GO:0016021(integral to membrane)	GO:0004842(ubiquitin-protein ligase activity);GO:0016874(ligase activity);GO:0019787(small conjugating protein ligase activity)
LOC440894	hypothetical protein LOC440894	221.927	321.198	1.44731	204.767	220.977	1.07916
CCNL2	cyclin L2	1437.83	1193.88	0.830336	1221.8	1736.2	1.42102	GO:0006350(transcription);GO:0006355(regulation of transcription, DNA-dependent)	GO:0005634(nucleus)
LOC554203	hypothetical LOC554203	127.891	102.038	0.797847	129.383	213.435	1.64963
POMGNT1	protein O-linked mannose beta1,2-N-acetylglucosaminyltransferase	450.353	186.721	0.41461	599.082	631.681	1.05441	GO:0006487(protein amino acid N-linked glycosylation);GO:0006493(protein amino acid O-linked glycosylation)	GO:0000139(Golgi membrane);GO:0005792(microsome);GO:0016020(membrane);GO:0016021(integral to membrane)	GO:0003827(alpha-1,3-mannosylglycoprotein 2-beta-N-acetylglucosaminyltransferase activity);GO:0016757(transferase activity, transferring glycosyl groups);GO:0030145(manganese ion binding);GO:0047223(beta-1,3-galactosyl-O-glycosyl-glycoprotein beta-1,3-N-a
LRSAM1	leucine rich repeat and sterile alpha motif containing 1	375.163	227.44	0.606244	250.168	331.049	1.32331	GO:0006512(ubiquitin cycle);GO:0015031(protein transport)	GO:0005576(extracellular region)	GO:0005179(hormone activity);GO:0005515(protein binding);GO:0008270(zinc ion binding);GO:0016874(ligase activity);GO:0046872(metal ion binding)
FLJ31713	hypothetical protein FLJ31713	171.101	1290.44	7.54197	173.308	286.952	1.65574
EWSR1	Ewing sarcoma breakpoint region 1	2573.77	1076.62	0.418306	5083.59	3146.14	0.618882	GO:0006350(transcription);GO:0006355(regulation of transcription, DNA-dependent)	GO:0005622(intracellular);GO:0005634(nucleus)	GO:0000166(nucleotide binding);GO:0003676(nucleic acid binding);GO:0003723(RNA binding);GO:0005516(calmodulin binding);GO:0008270(zinc ion binding);GO:0046872(metal ion binding)
CPZ	carboxypeptidase Z	4947.16	376.28	0.0760598	3319.37	2519.87	0.759142	GO:0006508(proteolysis);GO:0016055(Wnt receptor signaling pathway)	GO:0005578(proteinaceous extracellular matrix)	GO:0004182(carboxypeptidase A activity);GO:0008237(metallopeptidase activity);GO:0008270(zinc ion binding);GO:0046872(metal ion binding)
N/A	Homo sapiens cDNA FLJ31786 fis, clone NT2RI2008526.	185.606	163.065	0.878553	167.684	201.014	1.19877
GPR155	G protein-coupled receptor 155	126.302	125.817	0.996159	132.245	209.061	1.58087	GO:0007242(intracellular signaling cascade)	GO:0016020(membrane);GO:0016021(integral to membrane)
ATP13A1	ATPase type 13A1	1249.08	567.183	0.454082	1183.39	1089.27	0.920463	GO:0006810(transport);GO:0006812(cation transport);GO:0008152(metabolic process)	GO:0016020(membrane);GO:0016021(integral to membrane)	GO:0000166(nucleotide binding);GO:0000287(magnesium ion binding);GO:0005524(ATP binding);GO:0015662(ATPase activity, coupled to transmembrane movement of ions, phosphorylative mechanism);GO:0016787(hydrolase activity);GO:0016820(hydrolase activity, acting
KIAA1838	KIAA1838	335.075	114.028	0.340306	329.043	334.829	1.01758			GO:0005515(protein binding)
N/A	Homo sapiens cDNA FLJ31887 fis, clone NT2RP7003050.	556.182	1396.55	2.51096	545.127	631.551	1.15854
PHF15	PHD finger protein 15	622.319	1372.5	2.20546	629.736	550.813	0.874674			GO:0005515(protein binding);GO:0008270(zinc ion binding);GO:0046872(metal ion binding)
ATG9A	ATG9 autophagy related 9 homolog A (S. cerevisiae)	1150.2	630.3	0.547991	1516.63	2162.45	1.42583	GO:0000045(autophagic vacuole formation);GO:0006118(electron transport);GO:0006512(ubiquitin cycle);GO:0006914(autophagy);GO:0015031(protein transport)	GO:0005737(cytoplasm);GO:0005776(autophagic vacuole);GO:0016020(membrane);GO:0016021(integral to membrane)	GO:0004129(cytochrome-c oxidase activity)
EWSR1	Ewing sarcoma breakpoint region 1	1672.04	298.219	0.178357	1179.6	1404.08	1.19031	GO:0006350(transcription);GO:0006355(regulation of transcription, DNA-dependent)	GO:0005622(intracellular);GO:0005634(nucleus)	GO:0000166(nucleotide binding);GO:0003676(nucleic acid binding);GO:0003723(RNA binding);GO:0005516(calmodulin binding);GO:0008270(zinc ion binding);GO:0046872(metal ion binding)
FLJ32130	hypothetical protein FLJ32130	225.984	133.217	0.589501	231.621	183.747	0.79331
MOCS1	molybdenum cofactor synthesis 1	1736.17	656.957	0.378395	169.213	245.189	1.44899	GO:0006777(Mo-molybdopterin cofactor biosynthetic process);GO:0008152(metabolic process)	GO:0005634(nucleus);GO:0019008(molybdopterin synthase complex)	GO:0000166(nucleotide binding);GO:0003824(catalytic activity);GO:0005506(iron ion binding);GO:0005525(GTP binding);GO:0030151(molybdenum ion binding);GO:0046872(metal ion binding)
MAFK	v-maf musculoaponeurotic fibrosarcoma oncogene homolog K (avian)	207.23	142.333	0.686836	200.553	190.704	0.950889	GO:0006350(transcription);GO:0006355(regulation of transcription, DNA-dependent)	GO:0000785(chromatin);GO:0005634(nucleus)	GO:0003700(transcription factor activity);GO:0046983(protein dimerization activity)
C6orf151	chromosome 6 open reading frame 151	198.009	111.543	0.563324	101.588	147.579	1.45272	GO:0006397(mRNA processing);GO:0008380(RNA splicing)	GO:0005634(nucleus);GO:0005689(U12-dependent spliceosome)
TMEM79	transmembrane protein 79	520.34	149.373	0.287068	539.375	425.865	0.789553		GO:0016020(membrane);GO:0016021(integral to membrane)
GDEP	gene differentially expressed in prostate	211.662	1031.52	4.87342	160.98	259.722	1.61338
N/A	Homo sapiens cDNA FLJ32293 fis, clone PROST2001739.	598.923	395.19	0.659834	590.243	580.547	0.983573
IWS1	IWS1 homolog (S. cerevisiae)	2802.92	2009.94	0.717087	2572.27	2033.03	0.790365		GO:0005634(nucleus)
SLC39A4	solute carrier family 39 (zinc transporter), member 4	221.223	200.517	0.906401	219.256	259.293	1.18261	GO:0006811(ion transport);GO:0006829(zinc ion transport);GO:0030001(metal ion transport)	GO:0016020(membrane);GO:0016021(integral to membrane)	GO:0008270(zinc ion binding);GO:0046873(metal ion transporter activity)
MLF1	myeloid leukemia factor 1	370.819	310.987	0.838648	219.209	281.8	1.28553	GO:0006350(transcription);GO:0007050(cell cycle arrest);GO:0007275(multicellular organismal development);GO:0030154(cell differentiation)	GO:0005634(nucleus);GO:0005737(cytoplasm)	GO:0003677(DNA binding);GO:0005515(protein binding);GO:0019904(protein domain specific binding)
COQ10A	coenzyme Q10 homolog A (S. cerevisiae)	294.952	461.066	1.56319	279.955	234.549	0.837807		GO:0005739(mitochondrion)
HTF9C	HpaII tiny fragments locus 9C	1615.86	1771.74	1.09646	1014.53	1432.41	1.41189	GO:0008152(metabolic process)		GO:0000166(nucleotide binding);GO:0003723(RNA binding);GO:0008168(methyltransferase activity)
MXD3	MAX dimerization protein 3	3751.63	4107.23	1.09479	3908.84	4837.01	1.23745	GO:0006355(regulation of transcription, DNA-dependent);GO:0045449(regulation of transcription)	GO:0005634(nucleus)	GO:0003677(DNA binding);GO:0005515(protein binding);GO:0030528(transcription regulator activity)
C3orf21	chromosome 3 open reading frame 21	1379.01	1223.44	0.887191	1071.03	1601.7	1.49547		GO:0016020(membrane);GO:0016021(integral to membrane)
CYB5D1	cytochrome b5 domain containing 1	140.509	121.035	0.861403	111.83	194.51	1.73934			GO:0004460(L-lactate dehydrogenase (cytochrome) activity);GO:0005506(iron ion binding);GO:0020037(heme binding)
N/A	Homo sapiens cDNA FLJ32509 fis, clone SMINT1000054.	43403.8	60087.7	1.38439	64009.4	44768.8	0.699409
ITFG3	integrin alpha FG-GAP repeat containing 3	322.031	191.543	0.594796	736.703	462.673	0.628031		GO:0016020(membrane);GO:0016021(integral to membrane)
MGC4728	similar to hypothetical protein FLJ23233	126.042	161.717	1.28304	158.809	155.174	0.977114	GO:0006350(transcription);GO:0006355(regulation of transcription, DNA-dependent)	GO:0005622(intracellular);GO:0005634(nucleus)	GO:0003676(nucleic acid binding);GO:0003677(DNA binding);GO:0008270(zinc ion binding);GO:0046872(metal ion binding)
TIMP2	TIMP metallopeptidase inhibitor 2	160.642	125	0.778129	138.899	192.618	1.38675	GO:0008152(metabolic process);GO:0008285(negative regulation of cell proliferation);GO:0030814(regulation of cAMP metabolic process);GO:0043408(regulation of MAPKKK cascade);GO:0045664(regulation of neuron differentiation)	GO:0005578(proteinaceous extracellular matrix);GO:0005604(basement membrane);GO:0009986(cell surface)	GO:0004857(enzyme inhibitor activity);GO:0005178(integrin binding);GO:0005515(protein binding);GO:0008047(enzyme activator activity);GO:0008191(metalloendopeptidase inhibitor activity)
COL5A1	collagen, type V, alpha 1	198.024	207.424	1.04747	257.248	144.924	0.563364	GO:0006817(phosphate transport);GO:0007155(cell adhesion)	GO:0005581(collagen);GO:0005588(collagen type V);GO:0005737(cytoplasm)	GO:0005201(extracellular matrix structural constituent);GO:0008201(heparin binding)
LRRC50	leucine rich repeat containing 50	146.841	351.636	2.39466	141.147	119.406	0.845968			GO:0005515(protein binding)
TMEM76	transmembrane protein 76	118.229	254.842	2.15549	141.831	138.466	0.976274	GO:0030203(glycosaminoglycan metabolic process)	GO:0005764(lysosome);GO:0016020(membrane);GO:0016021(integral to membrane)	GO:0008415(acyltransferase activity);GO:0015019(heparan-alpha-glucosaminide N-acetyltransferase activity);GO:0016740(transferase activity)
SLC36A1	solute carrier family 36 (proton/amino acid symporter), member 1	151.718	154.496	1.01831	165.633	259.629	1.5675	GO:0006810(transport);GO:0006865(amino acid transport);GO:0015808(L-alanine transport);GO:0015816(glycine transport);GO:0015824(proline transport);GO:0015992(proton transport)	GO:0005783(endoplasmic reticulum);GO:0016020(membrane);GO:0016021(integral to membrane)	GO:0005280(hydrogen:amino acid symporter activity);GO:0015171(amino acid transporter activity);GO:0015180(L-alanine transporter activity);GO:0015187(glycine transporter activity);GO:0015193(L-proline transporter activity);GO:0015293(symporter activity)
FLJ32926	hypothetical protein FLJ32926	320.842	111.829	0.348547	172.027	264.222	1.53593
HIPK4	homeodomain interacting protein kinase 4	247.66	414.142	1.67222	191.019	197.786	1.03543	GO:0006468(protein amino acid phosphorylation)		GO:0000166(nucleotide binding);GO:0004674(protein serine/threonine kinase activity);GO:0005524(ATP binding);GO:0016740(transferase activity)
ASPSCR1	alveolar soft part sarcoma chromosome region, candidate 1	1179.94	623.639	0.528535	1550.49	1330.28	0.857976	GO:0008150(biological_process)	GO:0005575(cellular_component);GO:0016020(membrane)	GO:0003674(molecular_function)
N/A	Homo sapiens cDNA FLJ32854 fis, clone TESTI2003498, moderately similar to TRIPLE FUNCTIONAL DOMAIN PROTEIN.	160.939	144.085	0.895279	129.801	117.668	0.906527
MEG3	maternally expressed 3	230.35	949.56	4.12224	190.932	186.341	0.975954
N/A	Homo sapiens cDNA FLJ32971 fis, clone TESTI2008847.	290.603	164.866	0.567322	109.931	131.242	1.19386
PLDN	pallidin homolog (mouse)	343.692	338.369	0.984513	317.222	366.084	1.15403	GO:0006944(membrane fusion);GO:0016081(synaptic vesicle docking during exocytosis);GO:0030318(melanocyte differentiation)	GO:0005575(cellular_component);GO:0005768(endosome);GO:0016020(membrane)	GO:0030349(syntaxin-13 binding);GO:0042802(identical protein binding)
ARID4B	AT rich interactive domain 4B (RBP1- like)	181.534	257.9	1.42067	169.572	210.281	1.24007	GO:0006333(chromatin assembly or disassembly);GO:0006350(transcription);GO:0006355(regulation of transcription, DNA-dependent)	GO:0000785(chromatin);GO:0005622(intracellular);GO:0005634(nucleus)	GO:0003677(DNA binding);GO:0003682(chromatin binding)
GBA2	glucosidase, beta (bile acid) 2	3757.29	439.241	0.116904	5351.72	5660.66	1.05773	GO:0006629(lipid metabolic process);GO:0006665(sphingolipid metabolic process);GO:0008152(metabolic process);GO:0008206(bile acid metabolic process)	GO:0005790(smooth endoplasmic reticulum);GO:0005792(microsome);GO:0016020(membrane);GO:0016021(integral to membrane)	GO:0004348(glucosylceramidase activity);GO:0008422(beta-glucosidase activity);GO:0016798(hydrolase activity, acting on glycosyl bonds)
B4GALNT4	beta-1,4-N-acetyl-galactosaminyl transferase 4	202.204	266.399	1.31748	234.436	298.52	1.27335		GO:0016020(membrane);GO:0016021(integral to membrane)	GO:0008376(acetylgalactosaminyltransferase activity);GO:0016740(transferase activity)
ZNF18	zinc finger protein 18 (KOX 11)	139.849	235.298	1.68251	131.99	239.983	1.8182	GO:0006350(transcription);GO:0006355(regulation of transcription, DNA-dependent)	GO:0005622(intracellular);GO:0005634(nucleus)	GO:0003676(nucleic acid binding);GO:0003700(transcription factor activity);GO:0008270(zinc ion binding);GO:0046872(metal ion binding)
KIAA1731	KIAA1731	153.104	116.288	0.759536	192.128	190.774	0.992955
N/A	Homo sapiens cDNA FLJ25091 fis, clone CBL09413.	1733.63	1676.92	0.967287	1904.16	1890.83	0.992998
N/A	Homo sapiens cDNA FLJ25101 fis, clone CBR01328.	134.167	215.231	1.6042	131.708	158.37	1.20244
BUD13	BUD13 homolog (yeast)	634.747	472.852	0.744946	659.3	837.5	1.27029
UCK1	uridine-cytidine kinase 1	175.404	152.292	0.868232	236.359	225.897	0.955737	GO:0009058(biosynthetic process)		GO:0000166(nucleotide binding);GO:0004849(uridine kinase activity);GO:0005524(ATP binding);GO:0016301(kinase activity);GO:0016740(transferase activity)
SPSB3	splA/ryanodine receptor domain and SOCS box containing 3	698.685	482.091	0.689998	700.142	656.715	0.937974	GO:0007242(intracellular signaling cascade)
ASPSCR1	alveolar soft part sarcoma chromosome region, candidate 1	654.383	586.9	0.896875	699.5	823.703	1.17756	GO:0008150(biological_process)	GO:0005575(cellular_component);GO:0016020(membrane)	GO:0003674(molecular_function)
N/A	Homo sapiens cDNA FLJ25312 fis, clone SYN01070.	127.138	186.288	1.46524	139.118	153.502	1.1034
N/A	Homo sapiens cDNA FLJ25344 fis, clone TST01087.	660.686	625.154	0.94622	778.733	829.247	1.06487
LOC116143	monad	150.526	134.82	0.895665	136.952	188.179	1.37405		GO:0005634(nucleus)	GO:0005509(calcium ion binding)
AKR1D1	aldo-keto reductase family 1, member D1 (delta 4-3-ketosteroid-5-beta-reductase)	176.499	134.674	0.763031	169.566	118.245	0.697338	GO:0006118(electron transport);GO:0006629(lipid metabolic process);GO:0006699(bile acid biosynthetic process);GO:0006707(cholesterol catabolic process);GO:0007586(digestion);GO:0008207(C21-steroid hormone metabolic process);GO:0008209(androgen metabolic p	GO:0005829(cytosol)	GO:0005496(steroid binding);GO:0016491(oxidoreductase activity);GO:0047568(3-oxo-5-beta-steroid 4-dehydrogenase activity);GO:0047787(cortisone beta-reductase activity)
WDFY2	WD repeat and FYVE domain containing 2	255.736	130.751	0.511273	296.253	309.673	1.0453			GO:0008270(zinc ion binding);GO:0046872(metal ion binding)
MRPS5	mitochondrial ribosomal protein S5	1469.33	1057.61	0.719792	1483.64	1317.86	0.888262	GO:0006412(translation)	GO:0005622(intracellular);GO:0005739(mitochondrion);GO:0005840(ribosome)	GO:0003723(RNA binding);GO:0003735(structural constituent of ribosome)
C1orf125	chromosome 1 open reading frame 125	157.447	154.426	0.980813	187.932	108.862	0.579261
GEMIN5	gem (nuclear organelle) associated protein 5	330.72	517.917	1.56603	271.156	314.089	1.15833	GO:0000387(spliceosomal snRNP biogenesis);GO:0006461(protein complex assembly);GO:0008380(RNA splicing)	GO:0005634(nucleus);GO:0005654(nucleoplasm);GO:0005681(spliceosome);GO:0005737(cytoplasm);GO:0016604(nuclear body)	GO:0005515(protein binding);GO:0017069(snRNA binding)
MICAL-L2	MICAL-like 2	744.814	317.081	0.425718	576.833	936.951	1.6243	GO:0006897(endocytosis)	GO:0005856(cytoskeleton);GO:0005923(tight junction);GO:0030482(actin cable)	GO:0005515(protein binding);GO:0008270(zinc ion binding);GO:0046872(metal ion binding)
PHLDB1	pleckstrin homology-like domain, family B, member 1	1012.68	1310.54	1.29413	1259.9	1137.25	0.902653
LAS1L	LAS1-like (S. cerevisiae)	1228.84	3587.54	2.91946	1360.48	2223.36	1.63425		GO:0005634(nucleus)	GO:0005515(protein binding)
C20orf59	chromosome 20 open reading frame 59	206.758	915.64	4.42856	204.038	366.852	1.79796	GO:0006810(transport)	GO:0016020(membrane);GO:0016021(integral to membrane)	GO:0005215(transporter activity)
CCNL2	cyclin L2	4208.94	2943.47	0.699339	3893.48	3189.89	0.81929	GO:0006350(transcription);GO:0006355(regulation of transcription, DNA-dependent)	GO:0005634(nucleus)
RALGDS	ral guanine nucleotide dissociation stimulator	356.605	1249.32	3.50337	172.629	340.44	1.9721	GO:0007165(signal transduction);GO:0007264(small GTPase mediated signal transduction);GO:0051056(regulation of small GTPase mediated signal transduction)	GO:0005575(cellular_component);GO:0005622(intracellular)	GO:0005083(small GTPase regulator activity);GO:0005085(guanyl-nucleotide exchange factor activity)
TINAGL1	tubulointerstitial nephritis antigen-like 1	172.611	330.285	1.91346	660.049	890.389	1.34897	GO:0006508(proteolysis);GO:0016197(endosome transport)	GO:0005576(extracellular region)	GO:0004197(cysteine-type endopeptidase activity);GO:0005201(extracellular matrix structural constituent)
CCDC95	coiled-coil domain containing 95	3266.32	2352.42	0.720205	3231.07	3147.79	0.974226
FUK	fucokinase	399.558	1124.74	2.81495	328.002	493.2	1.50365	GO:0008152(metabolic process);GO:0016310(phosphorylation)	GO:0005737(cytoplasm)	GO:0000166(nucleotide binding);GO:0005524(ATP binding);GO:0016740(transferase activity);GO:0050201(fucokinase activity)
GLYCTK	CG9886-like	343.116	366.539	1.06827	164.503	233.726	1.4208			GO:0016301(kinase activity)
DDX55	DEAD (Asp-Glu-Ala-Asp) box polypeptide 55	2581.46	2048.18	0.793421	1902.36	2288.27	1.20286			GO:0000166(nucleotide binding);GO:0003676(nucleic acid binding);GO:0003723(RNA binding);GO:0005524(ATP binding);GO:0008026(ATP-dependent helicase activity);GO:0016787(hydrolase activity)
SLC14A2	solute carrier family 14 (urea transporter), member 2	111.969	100.585	0.898328	194.912	109.087	0.55967	GO:0006810(transport);GO:0015840(urea transport)	GO:0005624(membrane fraction);GO:0016020(membrane);GO:0016021(integral to membrane)	GO:0015204(urea transporter activity)
NUP43	nucleoporin 43kDa	1032.85	1621.36	1.5698	584.139	786.985	1.34726	GO:0015031(protein transport)	GO:0005634(nucleus)
N/A	Homo sapiens cDNA FLJ23789 fis, clone HEP21465.	214.767	326.422	1.51989	213.584	216.112	1.01184
GRHL3	grainyhead-like 3 (Drosophila)	118.475	505.545	4.26712	147.204	116.331	0.790271	GO:0006350(transcription);GO:0006355(regulation of transcription, DNA-dependent)	GO:0005634(nucleus)	GO:0003677(DNA binding)
HMCN2	hemicentin 2	206.443	1109.87	5.37616	284.197	367.605	1.29349	GO:0007155(cell adhesion)	GO:0016020(membrane);GO:0016021(integral to membrane)	GO:0005509(calcium ion binding);GO:0005515(protein binding)
FLJ23834	hypothetical protein FLJ23834	114.851	120.115	1.04584	108.337	149.431	1.37932	GO:0007156(homophilic cell adhesion)	GO:0016020(membrane)	GO:0005509(calcium ion binding)
FLJ23865	hypothetical protein FLJ23865	209.444	261.634	1.24918	214.927	307.501	1.43072
FLJ23867	hypothetical protein FLJ23867	1258.14	437.404	0.347659	741.244	718.009	0.968654
SLFNL1	schlafen-like 1	232.627	245.229	1.05417	207.823	146.795	0.706346			GO:0000166(nucleotide binding);GO:0005524(ATP binding)
OSR2	odd-skipped related 2 (Drosophila)	339.108	198.977	0.586766	526.083	337.944	0.642377	GO:0008284(positive regulation of cell proliferation)	GO:0005622(intracellular);GO:0005634(nucleus)	GO:0003676(nucleic acid binding);GO:0008270(zinc ion binding);GO:0046872(metal ion binding)
TMED4	transmembrane emp24 protein transport domain containing 4	1162.74	1059.79	0.91146	1047.1	1205.78	1.15154	GO:0006810(transport);GO:0043123(positive regulation of I-kappaB kinase/NF-kappaB cascade)	GO:0005783(endoplasmic reticulum);GO:0016020(membrane);GO:0016021(integral to membrane)	GO:0004871(signal transducer activity)
N/A	Homo sapiens cDNA FLJ90077 fis, clone HEMBA1004454.	2197.9	217.563	0.0989867	2755.61	3136.41	1.13819
KIAA0310	KIAA0310	1224.16	962.312	0.786097	1479.89	1328.83	0.897921
PRRT2	proline-rich transmembrane protein 2	238.178	194.018	0.814592	318.843	191.983	0.602124	GO:0009607(response to biotic stimulus)	GO:0016021(integral to membrane)
GPR177	G protein-coupled receptor 177	221.018	306.656	1.38747	395.665	541.057	1.36746		GO:0016020(membrane);GO:0016021(integral to membrane)	GO:0004872(receptor activity)
LOC221955	KCCR13L	717.291	313.817	0.437503	615.832	641.915	1.04235	GO:0016042(lipid catabolic process)	GO:0016020(membrane);GO:0016021(integral to membrane)	GO:0004806(triacylglycerol lipase activity);GO:0005509(calcium ion binding);GO:0016787(hydrolase activity)
SCAMP4	secretory carrier membrane protein 4	240.322	841.515	3.50161	291.237	326.922	1.12253	GO:0015031(protein transport)	GO:0016020(membrane);GO:0016021(integral to membrane)
N/A	Homo sapiens cDNA FLJ90133 fis, clone HEMBB1000567.	219.531	288.678	1.31498	244.783	127.211	0.519687
N/A	Homo sapiens cDNA FLJ90140 fis, clone HEMBB1001048, weakly similar to Human Hpast (HPAST) mRNA.	204.99	169.291	0.825849	224.171	181.828	0.811111
ACAD8	acyl-Coenzyme A dehydrogenase family, member 8	222.663	271.041	1.21727	180.144	327.966	1.82057	GO:0006118(electron transport);GO:0006350(transcription);GO:0006355(regulation of transcription, DNA-dependent);GO:0006629(lipid metabolic process);GO:0008152(metabolic process);GO:0009083(branched chain family amino acid catabolic process)	GO:0005739(mitochondrion)	GO:0003995(acyl-CoA dehydrogenase activity);GO:0016491(oxidoreductase activity);GO:0050660(FAD binding)
TBC1D10A	TBC1 domain family, member 10A	1021.16	723.68	0.708681	1563.3	1560.97	0.99851	GO:0008150(biological_process)	GO:0005622(intracellular);GO:0005902(microvillus)	GO:0005097(Rab GTPase activator activity);GO:0005515(protein binding);GO:0030165(PDZ domain binding)
N/A	Homo sapiens cDNA FLJ90181 fis, clone MAMMA1000706.	108.325	225.742	2.08394	171.526	262.47	1.53021
EHD2	EH-domain containing 2	13711.8	2915.99	0.212663	8891.65	7639.36	0.859161	GO:0006897(endocytosis);GO:0030866(cortical actin cytoskeleton organization and biogenesis)	GO:0005624(membrane fraction);GO:0005634(nucleus);GO:0005886(plasma membrane)	GO:0000166(nucleotide binding);GO:0003676(nucleic acid binding);GO:0003924(GTPase activity);GO:0005509(calcium ion binding);GO:0005524(ATP binding);GO:0005525(GTP binding);GO:0019904(protein domain specific binding)
LOC221955	KCCR13L	489.381	110.711	0.226227	994.75	641.195	0.644579	GO:0016042(lipid catabolic process)	GO:0016020(membrane);GO:0016021(integral to membrane)	GO:0004806(triacylglycerol lipase activity);GO:0005509(calcium ion binding);GO:0016787(hydrolase activity)
ELOVL5	ELOVL family member 5, elongation of long chain fatty acids (FEN1/Elo2, SUR4/Elo3-like, yeast)	323.199	327.493	1.01329	342.891	443.127	1.29233	GO:0006633(fatty acid biosynthetic process)	GO:0005783(endoplasmic reticulum);GO:0016020(membrane);GO:0016021(integral to membrane)
FADS1	fatty acid desaturase 1	671.639	980.92	1.46049	615.304	959.466	1.55934	GO:0006629(lipid metabolic process);GO:0006633(fatty acid biosynthetic process)	GO:0016020(membrane)	GO:0005506(iron ion binding);GO:0005515(protein binding);GO:0016491(oxidoreductase activity);GO:0016717(oxidoreductase activity, acting on paired donors, with oxidation of a pair of donors resulting in the reduction of molecular oxygen to two molecules of
LOC388152	hypothetical protein FLJ90297	7769.03	1938.5	0.249516	6908.58	6354.38	0.919781
SLC2A6	solute carrier family 2 (facilitated glucose transporter), member 6	231.081	512.355	2.21721	254.714	313.905	1.23238	GO:0008643(carbohydrate transport)	GO:0016020(membrane);GO:0016021(integral to membrane)	GO:0005215(transporter activity);GO:0005351(sugar porter activity);GO:0005355(glucose transporter activity)
SULF1	sulfatase 1	607.227	994.147	1.63719	362.355	537.993	1.48471	GO:0006915(apoptosis);GO:0008152(metabolic process);GO:0030201(heparan sulfate proteoglycan metabolic process)	GO:0005615(extracellular space);GO:0005783(endoplasmic reticulum);GO:0009986(cell surface)	GO:0004065(arylsulfatase activity);GO:0005509(calcium ion binding);GO:0016787(hydrolase activity)
CARD10	caspase recruitment domain family, member 10	724.714	163.677	0.22585	840.251	937.562	1.11581	GO:0006461(protein complex assembly);GO:0007250(activation of NF-kappaB-inducing kinase);GO:0042981(regulation of apoptosis)	GO:0005622(intracellular);GO:0005737(cytoplasm)	GO:0005515(protein binding);GO:0030159(receptor signaling complex scaffold activity)
GRAMD1A	GRAM domain containing 1A	1192.39	1245.23	1.04431	1168.86	1226.96	1.0497
UNQ1887	signal peptide peptidase 3	1038.79	1218.59	1.17309	955.475	776.561	0.812749		GO:0016020(membrane);GO:0016021(integral to membrane)	GO:0008233(peptidase activity);GO:0008717(D-alanyl-D-alanine endopeptidase activity)
GRINL1A	glutamate receptor, ionotropic, N-methyl D-aspartate-like 1A	304.321	232.572	0.764232	205.388	214.935	1.04648		GO:0005635(nuclear envelope)	GO:0004872(receptor activity)
ABHD12	abhydrolase domain containing 12	2141.34	827.312	0.386352	2769.99	2484.51	0.896938			GO:0016787(hydrolase activity)
GLT8D1	glycosyltransferase 8 domain containing 1	657.461	574.337	0.873567	852.098	673.133	0.789971	GO:0016051(carbohydrate biosynthetic process)		GO:0016758(transferase activity, transferring hexosyl groups)
FLJ33718	hypothetical protein FLJ33718	182.565	234.274	1.28323	100.297	143.51	1.43085		GO:0016020(membrane);GO:0045202(synapse)	GO:0005158(insulin receptor binding)
HES6	hairy and enhancer of split 6 (Drosophila)	150.606	107.701	0.715114	138.584	122.142	0.881358	GO:0006357(regulation of transcription from RNA polymerase II promoter);GO:0007275(multicellular organismal development);GO:0007399(nervous system development);GO:0030154(cell differentiation)	GO:0005634(nucleus);GO:0005667(transcription factor complex)	GO:0003700(transcription factor activity);GO:0003712(transcription cofactor activity)
STK40	serine/threonine kinase 40	769.061	272.767	0.354676	576.063	902.969	1.56748	GO:0006468(protein amino acid phosphorylation)	GO:0005634(nucleus)	GO:0000166(nucleotide binding);GO:0004674(protein serine/threonine kinase activity);GO:0005524(ATP binding);GO:0016740(transferase activity)
SHKBP1	SH3KBP1 binding protein 1	1413.77	216.763	0.153323	1962.88	1637.36	0.834164	GO:0006813(potassium ion transport)	GO:0008076(voltage-gated potassium channel complex);GO:0016020(membrane)	GO:0005216(ion channel activity);GO:0005249(voltage-gated potassium channel activity);GO:0005515(protein binding)
NOTCH2NL	Notch homolog 2 (Drosophila) N-terminal like	390.13	538.087	1.37925	482.93	420.783	0.871314			GO:0005509(calcium ion binding)
TPCN1	two pore segment channel 1	219.105	260.811	1.19035	147.103	254.975	1.73331	GO:0006811(ion transport);GO:0006816(calcium ion transport)	GO:0016020(membrane);GO:0016021(integral to membrane)	GO:0005244(voltage-gated ion channel activity);GO:0005262(calcium channel activity);GO:0005509(calcium ion binding)
APOB48R	apolipoprotein B48 receptor	351.681	279.334	0.794281	323.036	284.474	0.880625	GO:0006629(lipid metabolic process)	GO:0005887(integral to plasma membrane)	GO:0004872(receptor activity);GO:0008034(lipoprotein binding)
CPAMD8	C3 and PZP-like, alpha-2-macroglobulin domain containing 8	147.517	107.444	0.728349	144.263	128.603	0.891451			GO:0004866(endopeptidase inhibitor activity)
ACBD4	acyl-Coenzyme A binding domain containing 4	188.63	156.003	0.827034	133.936	162.413	1.21262			GO:0000062(acyl-CoA binding);GO:0005488(binding)
CCNDBP1	cyclin D-type binding-protein 1	737.496	910.346	1.23437	717.05	656.198	0.915136		GO:0005634(nucleus)
DIRC2	disrupted in renal carcinoma 2	335.942	728.483	2.16848	591.115	524.216	0.886826	GO:0006810(transport)	GO:0016020(membrane);GO:0016021(integral to membrane)
N/A	Homo sapiens cDNA FLJ90687 fis, clone PLACE1006093.	119.619	166.266	1.38997	110.975	134.894	1.21554
EFCAB4A	EF-hand calcium binding domain 4A	131.569	274.238	2.08437	206.209	136.889	0.663837	GO:0008152(metabolic process)		GO:0005509(calcium ion binding);GO:0016491(oxidoreductase activity)
N/A	Homo sapiens cDNA FLJ90728 fis, clone PLACE1009735.	396.096	238.554	0.602262	163.987	234.06	1.42731
C1orf91	chromosome 1 open reading frame 91	336.13	325.723	0.969039	231.819	289.122	1.24719
THOC6	THO complex 6 homolog (Drosophila)	4386.75	1221.6	0.278475	4993.9	3436.68	0.688176
PDPN	podoplanin	882.765	153.802	0.174227	1178.91	634.914	0.538558	GO:0000902(cell morphogenesis);GO:0001946(lymphangiogenesis);GO:0006833(water transport);GO:0006865(amino acid transport);GO:0007275(multicellular organismal development);GO:0008360(regulation of cell shape);GO:0015884(folic acid transport);GO:0030324(lun	GO:0001726(ruffle);GO:0005886(plasma membrane);GO:0005887(integral to plasma membrane);GO:0016021(integral to membrane);GO:0030027(lamellipodium);GO:0030175(filopodium)	GO:0008517(folic acid transporter activity);GO:0015171(amino acid transporter activity);GO:0015250(water channel activity)
MRPS35	mitochondrial ribosomal protein S35	547.345	535.318	0.978027	417.326	601.474	1.44126	GO:0042769(DNA damage response, detection of DNA damage);GO:0043043(peptide biosynthetic process)	GO:0005739(mitochondrion);GO:0005763(mitochondrial small ribosomal subunit);GO:0030529(ribonucleoprotein complex)
STT3B	STT3, subunit of the oligosaccharyltransferase complex, homolog B (S. cerevisiae)	251.827	181.412	0.720385	145.346	173.743	1.19537	GO:0006486(protein amino acid glycosylation);GO:0018279(protein amino acid N-linked glycosylation via asparagine)	GO:0005783(endoplasmic reticulum);GO:0008250(oligosaccharyl transferase complex);GO:0016020(membrane);GO:0016021(integral to membrane)	GO:0004579(dolichyl-diphosphooligosaccharide-protein glycotransferase activity);GO:0016740(transferase activity)
CHID1	chitinase domain containing 1	1038.62	1607.1	1.54734	1435.63	1412.83	0.984121	GO:0005975(carbohydrate metabolic process);GO:0006032(chitin catabolic process)	GO:0005764(lysosome)	GO:0003824(catalytic activity);GO:0004568(chitinase activity);GO:0043169(cation binding)
PHGDHL1	phosphoglycerate dehydrogenase like 1	471.49	108.358	0.229821	517.432	634.747	1.22672		GO:0016020(membrane);GO:0016021(integral to membrane)
MRPS22	mitochondrial ribosomal protein S22	690.901	677.162	0.980114	832.416	1123.07	1.34917	GO:0008150(biological_process)	GO:0005739(mitochondrion);GO:0005761(mitochondrial ribosome);GO:0030529(ribonucleoprotein complex)	GO:0003674(molecular_function);GO:0005515(protein binding)
N/A	Homo sapiens cDNA PSEC0129 fis, clone PLACE1004170.	360.757	369.06	1.02302	162.537	148.901	0.916102
MED10	mediator of RNA polymerase II transcription, subunit 10 homolog (NUT2, S. cerevisiae)	154.547	381.937	2.47133	260.542	187.464	0.719517
AP2A2	adaptor-related protein complex 2, alpha 2 subunit	193.625	255.537	1.31975	115.031	228.806	1.98908	GO:0006461(protein complex assembly);GO:0006886(intracellular protein transport);GO:0006897(endocytosis);GO:0015031(protein transport)	GO:0005905(coated pit);GO:0030122(AP-2 adaptor complex);GO:0030130(clathrin coat of trans-Golgi network vesicle)	GO:0005198(structural molecule activity);GO:0005488(binding);GO:0008289(lipid binding)
TOR2A	torsin family 2, member A	197.628	251.257	1.27136	131.832	237.641	1.80261	GO:0051085(chaperone cofactor-dependent protein folding)	GO:0005783(endoplasmic reticulum)	GO:0000166(nucleotide binding);GO:0005179(hormone activity);GO:0005524(ATP binding);GO:0017111(nucleoside-triphosphatase activity)
MGC31967	hypothetical protein MGC31967	1213.29	1186.77	0.978145	1662.81	2034.39	1.22347		GO:0016020(membrane);GO:0016021(integral to membrane)
CPXM	carboxypeptidase X (M14 family)	133.169	104.267	0.782967	146.849	139.521	0.950098	GO:0006508(proteolysis);GO:0007155(cell adhesion)		GO:0004180(carboxypeptidase activity);GO:0004182(carboxypeptidase A activity);GO:0008237(metallopeptidase activity);GO:0008270(zinc ion binding);GO:0046872(metal ion binding)
TMED3	transmembrane emp24 protein transport domain containing 3	2087.39	1197.83	0.573839	1911.53	1637.66	0.856724	GO:0015031(protein transport)	GO:0016020(membrane);GO:0016021(integral to membrane)
BACE2	beta-site APP-cleaving enzyme 2	551.192	279.417	0.506932	511.898	749.357	1.46388	GO:0006464(protein modification process);GO:0006509(membrane protein ectodomain proteolysis);GO:0009306(protein secretion);GO:0016486(peptide hormone processing);GO:0042985(negative regulation of amyloid precursor protein biosynthetic process)	GO:0005624(membrane fraction);GO:0016020(membrane);GO:0016021(integral to membrane)	GO:0004194(pepsin A activity);GO:0008233(peptidase activity);GO:0009049(aspartic-type signal peptidase activity)
WNT11	wingless-type MMTV integration site family, member 11	264.438	140.301	0.530565	326.775	268.253	0.820911	GO:0007165(signal transduction);GO:0007223(Wnt receptor signaling pathway, calcium modulating pathway);GO:0007267(cell-cell signaling);GO:0007275(multicellular organismal development);GO:0009653(anatomical structure morphogenesis)	GO:0005576(extracellular region)	GO:0004871(signal transducer activity)
RHOT2	ras homolog gene family, member T2	1672.74	864.332	0.516717	1447.19	1228.05	0.848579	GO:0006915(apoptosis);GO:0007264(small GTPase mediated signal transduction);GO:0019725(cell homeostasis);GO:0047497(mitochondrion transport along microtubule)	GO:0005622(intracellular);GO:0005739(mitochondrion);GO:0005743(mitochondrial inner membrane);GO:0016020(membrane);GO:0016021(integral to membrane);GO:0019867(outer membrane);GO:0031307(integral to mitochondrial outer membrane)	GO:0000166(nucleotide binding);GO:0005509(calcium ion binding);GO:0005525(GTP binding);GO:0016787(hydrolase activity)
N/A	Homo sapiens mRNA for FLJ00387 protein.	200.028	142.947	0.714633	193.453	125.049	0.646409
ASMTL	acetylserotonin O-methyltransferase-like	524.447	699.517	1.33382	487.024	717.404	1.47304	GO:0030187(melatonin biosynthetic process)	GO:0005575(cellular_component)	GO:0008171(O-methyltransferase activity);GO:0017096(acetylserotonin O-methyltransferase activity)
N/A	Homo sapiens cDNA FLJ33192 fis, clone ADRGL2005756.	1537.01	2069.64	1.34654	986.832	1454.89	1.47431
N/A	Homo sapiens cDNA FLJ33220 fis, clone ASTRO2000482.	129.442	195.994	1.51414	104.767	124.904	1.19221
FLAD1	FAD1 flavin adenine dinucleotide synthetase homolog (S. cerevisiae)	457.469	220.434	0.481855	583.621	576.664	0.988079	GO:0006777(Mo-molybdopterin cofactor biosynthetic process);GO:0008152(metabolic process)		GO:0016740(transferase activity)
KIRREL	kin of IRRE like (Drosophila)	1366.92	1939.47	1.41886	628.351	1413.72	2.24989	GO:0007155(cell adhesion)	GO:0016020(membrane);GO:0016021(integral to membrane)	GO:0004872(receptor activity);GO:0005515(protein binding)
N/A	Homo sapiens cDNA FLJ33244 fis, clone ASTRO2004584.	1298.72	2308.35	1.77741	1224.53	1321.71	1.07936
WDR62	WD repeat domain 62	330.759	270.658	0.818295	247.717	262.037	1.05781
N/A	Homo sapiens cDNA FLJ33307 fis, clone BNGH42004076.	162.306	132.761	0.817968	167.093	147.028	0.87992
ADM2	adrenomedullin 2	338.736	492.501	1.45394	225.154	285.188	1.26663			GO:0005179(hormone activity)
CLN3	ceroid-lipofuscinosis, neuronal 3, juvenile (Batten, Spielmeyer-Vogt disease)	876.156	332.861	0.379911	1457.3	1049.46	0.720145	GO:0001575(globoside metabolic process);GO:0006457(protein folding);GO:0006678(glucosylceramide metabolic process);GO:0006681(galactosylceramide metabolic process);GO:0006684(sphingomyelin metabolic process);GO:0006898(receptor-mediated endocytosis);GO:00	GO:0000139(Golgi membrane);GO:0005624(membrane fraction);GO:0005634(nucleus);GO:0005737(cytoplasm);GO:0005739(mitochondrion);GO:0005764(lysosome);GO:0005769(early endosome);GO:0005783(endoplasmic reticulum);GO:0005794(Golgi apparatus);GO:0005795(Golgi sta	GO:0051082(unfolded protein binding)
N/A	Homo sapiens cDNA FLJ33401 fis, clone BRACE2009886.	332.593	117.671	0.353799	182.396	300.167	1.64569
HMG20B	high-mobility group 20B	1867.72	173.395	0.092838	2378.87	1392.27	0.585268	GO:0006350(transcription);GO:0006355(regulation of transcription, DNA-dependent);GO:0006418(tRNA aminoacylation for protein translation);GO:0007049(cell cycle);GO:0016568(chromatin modification)	GO:0000785(chromatin);GO:0005634(nucleus)	GO:0003700(transcription factor activity);GO:0004812(aminoacyl-tRNA ligase activity);GO:0005524(ATP binding)
GRSF1	G-rich RNA sequence binding factor 1	1166.2	840.137	0.720407	1171.96	1145.14	0.977121	GO:0006378(mRNA polyadenylation);GO:0009952(anterior/posterior pattern formation);GO:0016331(morphogenesis of embryonic epithelium)	GO:0005737(cytoplasm)	GO:0000166(nucleotide binding);GO:0003676(nucleic acid binding);GO:0003729(mRNA binding)
PLCD1	phospholipase C, delta 1	196.419	752.557	3.83138	167.963	115.272	0.686294	GO:0006629(lipid metabolic process);GO:0006644(phospholipid metabolic process);GO:0007242(intracellular signaling cascade);GO:0016042(lipid catabolic process)		GO:0004435(phosphoinositide phospholipase C activity);GO:0004871(signal transducer activity);GO:0005509(calcium ion binding);GO:0016787(hydrolase activity)
PHF20	PHD finger protein 20	181.112	257.078	1.41944	176.941	114.986	0.649855	GO:0006350(transcription);GO:0006355(regulation of transcription, DNA-dependent)	GO:0005622(intracellular);GO:0005634(nucleus)	GO:0003676(nucleic acid binding);GO:0003677(DNA binding);GO:0005515(protein binding);GO:0008270(zinc ion binding);GO:0046872(metal ion binding)
USP43	ubiquitin specific peptidase 43	112.359	118.458	1.05429	162.38	174.542	1.0749	GO:0006511(ubiquitin-dependent protein catabolic process);GO:0006512(ubiquitin cycle)		GO:0004221(ubiquitin thiolesterase activity);GO:0008234(cysteine-type peptidase activity)
ITM2C	integral membrane protein 2C	268.113	412.376	1.53807	286.178	300.082	1.04858		GO:0005794(Golgi apparatus);GO:0016020(membrane);GO:0016021(integral to membrane)
CLDN9	claudin 9	226.068	115.86	0.512499	191.083	236.073	1.23544	GO:0016338(calcium-independent cell-cell adhesion)	GO:0005923(tight junction);GO:0016020(membrane);GO:0016021(integral to membrane)	GO:0005198(structural molecule activity);GO:0042802(identical protein binding)
KIAA1924	hypothetical protein KIAA1924	461.057	326.163	0.707426	373.147	444.794	1.19201		GO:0005634(nucleus)
FUNDC2	FUN14 domain containing 2	788.686	1333.06	1.69023	1119.55	994.261	0.888087
OSCAR	osteoclast-associated receptor	280.774	454.686	1.61941	285.818	181.505	0.635035			GO:0004872(receptor activity)
GPR161	G protein-coupled receptor 161	252.289	410.857	1.62852	297.202	241.464	0.812457	GO:0007165(signal transduction);GO:0007186(G-protein coupled receptor protein signaling pathway)	GO:0016020(membrane);GO:0016021(integral to membrane)	GO:0001584(rhodopsin-like receptor activity);GO:0004872(receptor activity)
ARHGEF19	Rho guanine nucleotide exchange factor (GEF) 19	1152.42	1681.57	1.45916	1539.57	1238.07	0.804163	GO:0035023(regulation of Rho protein signal transduction)	GO:0005622(intracellular)	GO:0005085(guanyl-nucleotide exchange factor activity);GO:0005089(Rho guanyl-nucleotide exchange factor activity)
POLR1E	polymerase (RNA) I polypeptide E, 53kDa	746.864	237.8	0.318398	910.106	844.356	0.927756	GO:0006350(transcription);GO:0009303(rRNA transcription)	GO:0005634(nucleus);GO:0005730(nucleolus)	GO:0003677(DNA binding);GO:0003899(DNA-directed RNA polymerase activity);GO:0005515(protein binding);GO:0016740(transferase activity)
ZFAND2B	zinc finger, AN1-type domain 2B	159.953	291.591	1.82297	260.351	126.219	0.484804			GO:0008270(zinc ion binding);GO:0046872(metal ion binding)
N/A	Homo sapiens cDNA FLJ34027 fis, clone FCBBF2003549, highly similar to GAP-associated tyrosine phosphoprotein p62 (Sam68).	1081.56	569.124	0.526207	1018.16	923.06	0.906597
PCM1	pericentriolar material 1	378.478	314.219	0.830219	172.554	185.178	1.07316	GO:0006810(transport)	GO:0000242(pericentriolar material);GO:0005737(cytoplasm);GO:0005856(cytoskeleton)	GO:0005515(protein binding)
PROM2	prominin 2	5543.89	202.837	0.0365875	9049.34	8199.5	0.906087		GO:0016021(integral to membrane)
N/A	Homo sapiens cDNA FLJ34109 fis, clone FCBBF3008556.	161.09	112.982	0.70136	226.206	183.897	0.812961
AMMECR1	Alport syndrome, mental retardation, midface hypoplasia and elliptocytosis chromosomal region, gene 1	549.839	512.53	0.932145	374.21	445.51	1.19054	GO:0008150(biological_process)	GO:0005575(cellular_component)	GO:0003674(molecular_function)
N/A	Homo sapiens cDNA FLJ34189 fis, clone FCBBF3017535.	373.424	365.129	0.977787	464.586	410.114	0.882752
N/A	Homo sapiens cDNA FLJ34246 fis, clone FCBBF4000061, highly similar to Late gestation lung 2 protein.	808.515	1728.13	2.13741	1101.5	864.143	0.784518
SLC41A3	solute carrier family 41, member 3	101.779	146.995	1.44426	117.76	119.34	1.01342	GO:0006812(cation transport)		GO:0008324(cation transporter activity)
ZNF511	zinc finger protein 511	690.901	457.863	0.662703	348.507	422.709	1.21291	GO:0006350(transcription);GO:0006355(regulation of transcription, DNA-dependent)	GO:0005622(intracellular);GO:0005634(nucleus)	GO:0003677(DNA binding);GO:0008270(zinc ion binding);GO:0046872(metal ion binding)
PGRMC2	progesterone receptor membrane component 2	680.596	1112.53	1.63465	597.092	758.012	1.26951		GO:0016020(membrane);GO:0016021(integral to membrane)	GO:0003707(steroid hormone receptor activity);GO:0004872(receptor activity);GO:0005496(steroid binding);GO:0008289(lipid binding);GO:0020037(heme binding);GO:0046914(transition metal ion binding)
N/A	Homo sapiens cDNA FLJ34452 fis, clone HLUNG2002405.	2179.78	3272.31	1.50122	2184.29	1927.92	0.882632
CRTAP	cartilage associated protein	2141.97	488.356	0.227993	2678.61	1774.53	0.662483	GO:0006810(transport);GO:0009401(phosphoenolpyruvate-dependent sugar phosphotransferase system)	GO:0005578(proteinaceous extracellular matrix)	GO:0005351(sugar porter activity)
NFKBIZ	nuclear factor of kappa light polypeptide gene enhancer in B-cells inhibitor, zeta	303.445	614.647	2.02556	380	497.724	1.3098
CCDC78	coiled-coil domain containing 78	486.619	310.203	0.637466	414.556	251.947	0.607751
YY2	YY2 transcription factor	160.181	220.605	1.37723	183.994	289.33	1.5725
ANKRD38	ankyrin repeat domain 38	789.313	436.01	0.552392	935.23	594.122	0.635269
LTB4DH	leukotriene B4 12-hydroxydehydrogenase	2228.34	3606.34	1.6184	2377.16	2739.17	1.15229	GO:0006691(leukotriene metabolic process)	GO:0005737(cytoplasm)	GO:0004022(alcohol dehydrogenase activity);GO:0008270(zinc ion binding);GO:0016491(oxidoreductase activity);GO:0047522(15-oxoprostaglandin 13-oxidase activity)
STK11IP	serine/threonine kinase 11 interacting protein	144.489	100.969	0.698797	178.972	153.435	0.857316			GO:0005515(protein binding);GO:0016301(kinase activity)
MON1A	MON1 homolog A (yeast)	147.111	297.303	2.02094	288.219	200.226	0.694701	GO:0006810(transport)
C8orf58	chromosome 8 open reading frame 58	446.79	971.865	2.17522	523.54	518.2	0.9898
ZXDC	ZXD family zinc finger C	556.423	130.704	0.2349	282.773	317.335	1.12223		GO:0005622(intracellular)	GO:0003676(nucleic acid binding);GO:0008270(zinc ion binding);GO:0046872(metal ion binding)
LOC439936	hypothetical gene supported by NM_173668	128.044	544.665	4.25375	171.337	154.268	0.900378
NDUFS7	NADH dehydrogenase (ubiquinone) Fe-S protein 7, 20kDa (NADH-coenzyme Q reductase)	171.832	127.602	0.742599	198.666	147.168	0.740778	GO:0006120(mitochondrial electron transport, NADH to ubiquinone)	GO:0005739(mitochondrion);GO:0005747(mitochondrial respiratory chain complex I)	GO:0003954(NADH dehydrogenase activity);GO:0005506(iron ion binding);GO:0005515(protein binding);GO:0008137(NADH dehydrogenase (ubiquinone) activity);GO:0016651(oxidoreductase activity, acting on NADH or NADPH);GO:0046872(metal ion binding)
ME3	malic enzyme 3, NADP(+)-dependent, mitochondrial	153.591	111.729	0.727447	114.751	120.865	1.05329	GO:0006090(pyruvate metabolic process);GO:0006108(malate metabolic process);GO:0006118(electron transport);GO:0006800(oxygen and reactive oxygen species metabolic process);GO:0009060(aerobic respiration)	GO:0005739(mitochondrion)	GO:0004470(malic enzyme activity);GO:0004473(malate dehydrogenase (oxaloacetate-decarboxylating) (NADP+) activity);GO:0016491(oxidoreductase activity);GO:0016616(oxidoreductase activity, acting on the CH-OH group of donors, NAD or NADP as acceptor);GO:004
SEMA3B	sema domain, immunoglobulin domain (Ig), short basic domain, secreted, (semaphorin) 3B	328.963	206.443	0.627556	433.561	460.888	1.06303	GO:0007267(cell-cell signaling);GO:0007275(multicellular organismal development);GO:0007411(axon guidance)	GO:0005783(endoplasmic reticulum);GO:0016020(membrane)	GO:0004872(receptor activity)
FLJ34870	FLJ34870 protein	100.597	109.562	1.08911	275.447	125.55	0.455804
N/A	Homo sapiens cDNA FLJ34873 fis, clone NT2NE2014950.	470.984	463.103	0.983266	562.354	533.019	0.947835
CCDC32	coiled-coil domain containing 32	197.886	156.325	0.789979	190.77	169.603	0.889041
N/A	Homo sapiens cDNA FLJ34945 fis, clone NT2RP7008454.	187.383	120.207	0.641507	154.03	127.786	0.829614
ACSS2	acyl-CoA synthetase short-chain family member 2	913.29	394.63	0.432097	782.307	749.591	0.958181	GO:0008152(metabolic process);GO:0008610(lipid biosynthetic process)	GO:0005737(cytoplasm)	GO:0003824(catalytic activity);GO:0003987(acetate-CoA ligase activity);GO:0005515(protein binding);GO:0016208(AMP binding);GO:0016874(ligase activity)
RABEP2	rabaptin, RAB GTPase binding effector protein 2	1303.03	1167.82	0.89624	936.915	989.021	1.05562	GO:0006897(endocytosis);GO:0015031(protein transport)		GO:0003824(catalytic activity);GO:0005096(GTPase activator activity);GO:0008083(growth factor activity)
CBL	Cas-Br-M (murine) ecotropic retroviral transforming sequence	2491.27	2839.26	1.13968	2918.89	2631.61	0.901576	GO:0007166(cell surface receptor linked signal transduction);GO:0007173(epidermal growth factor receptor signaling pathway);GO:0016567(protein ubiquitination);GO:0048260(positive regulation of receptor mediated endocytosis)	GO:0005634(nucleus);GO:0005886(plasma membrane)	GO:0003700(transcription factor activity);GO:0004842(ubiquitin-protein ligase activity);GO:0004871(signal transducer activity);GO:0005509(calcium ion binding);GO:0005515(protein binding);GO:0008270(zinc ion binding);GO:0016874(ligase activity)
RP11-262H14.4	hypothetical protein MGC21881	255.911	383.483	1.4985	304.629	433.37	1.42261
ADAMTSL3	ADAMTS-like 3	1814.59	2893.88	1.59479	2406.57	1831.53	0.761053		GO:0005578(proteinaceous extracellular matrix)	GO:0008237(metallopeptidase activity);GO:0008270(zinc ion binding)
DPYSL2	dihydropyrimidinase-like 2	273.529	715.285	2.61503	280.071	366.428	1.30834	GO:0006139(nucleobase, nucleoside, nucleotide and nucleic acid metabolic process);GO:0007165(signal transduction);GO:0007275(multicellular organismal development);GO:0007399(nervous system development);GO:0030154(cell differentiation)	GO:0005739(mitochondrion);GO:0030424(axon);GO:0030425(dendrite);GO:0043025(cell soma)	GO:0004157(dihydropyrimidinase activity);GO:0005515(protein binding);GO:0016787(hydrolase activity)
N/A	Homo sapiens cDNA FLJ35060 fis, clone OCBBF2018828.	119.252	173.748	1.45699	303.452	154.255	0.508335
MOSC1	MOCO sulphurase C-terminal domain containing 1	139.122	118.556	0.852175	336.226	257.292	0.765235		GO:0005739(mitochondrion)	GO:0016491(oxidoreductase activity);GO:0030151(molybdenum ion binding);GO:0030170(pyridoxal phosphate binding)
MAGED2	melanoma antigen family D, 2	778.698	3033.83	3.89602	1346.77	1115.78	0.828489
C22orf25	chromosome 22 open reading frame 25	542.446	533.845	0.984143	347.642	359.318	1.03358
SFRS2	splicing factor, arginine/serine-rich 2	1184.3	826.741	0.698082	1431.44	1070.05	0.747535	GO:0006397(mRNA processing);GO:0008380(RNA splicing)	GO:0005634(nucleus);GO:0016605(PML body)	GO:0000166(nucleotide binding);GO:0003676(nucleic acid binding);GO:0003714(transcription corepressor activity);GO:0003723(RNA binding);GO:0005515(protein binding)
FLJ40113	golgi autoantigen, golgin subfamily a-like	1346.88	1027.7	0.763021	1187.89	1306.14	1.09955
N/A	Homo sapiens cDNA FLJ35172 fis, clone PLACE6013232.	632.768	351.659	0.555747	704.506	557.74	0.791676
PAGE4	P antigen family, member 4 (prostate associated)	156.173	284.529	1.82189	140.525	131.318	0.93448	GO:0008150(biological_process)	GO:0005575(cellular_component)	GO:0003674(molecular_function)
GYLTL1B	glycosyltransferase-like 1B	215.22	660.443	3.06869	227.83	368.185	1.61605	GO:0006688(glycosphingolipid biosynthetic process);GO:0009101(glycoprotein biosynthetic process);GO:0016051(carbohydrate biosynthetic process);GO:0046716(muscle maintenance)	GO:0016020(membrane);GO:0016021(integral to membrane);GO:0030173(integral to Golgi membrane)	GO:0016758(transferase activity, transferring hexosyl groups)
N/A	Homo sapiens cDNA FLJ35240 fis, clone PROST2002425, moderately similar to ZINC FINGER PROTEIN 136.	233.933	131.301	0.561275	136.638	104.09	0.761794
C16orf58	chromosome 16 open reading frame 58	1756.42	1592.57	0.906714	1558.73	1499.13	0.961759		GO:0016020(membrane);GO:0016021(integral to membrane)
N/A	Homo sapiens cDNA FLJ35268 fis, clone PROST2005285, weakly similar to CYCLIN G-ASSOCIATED KINASE (EC 2.7.1.-).	766.434	775.338	1.01162	543.701	691.237	1.27136
NUDT16L1	nudix (nucleoside diphosphate linked moiety X)-type motif 16-like 1	132.31	326.59	2.46837	180.224	157.985	0.876601
MON2	MON2 homolog (S. cerevisiae)	162.803	129.564	0.795831	138.097	114.201	0.826968	GO:0006895(Golgi to endosome transport);GO:0015986(ATP synthesis coupled proton transport)	GO:0000139(Golgi membrane);GO:0005739(mitochondrion);GO:0016020(membrane);GO:0016469(proton-transporting two-sector ATPase complex)	GO:0046933(hydrogen ion transporting ATP synthase activity, rotational mechanism);GO:0046961(hydrogen ion transporting ATPase activity, rotational mechanism)
ARVCF	armadillo repeat gene deletes in velocardiofacial syndrome	322.144	129.978	0.403477	198.775	207.975	1.04628	GO:0007155(cell adhesion);GO:0007275(multicellular organismal development)	GO:0005622(intracellular);GO:0005856(cytoskeleton)	GO:0005198(structural molecule activity);GO:0005515(protein binding)
FKBP10	FK506 binding protein 10, 65 kDa	938.966	775.59	0.826004	2144.6	3333.99	1.5546	GO:0006457(protein folding)	GO:0005783(endoplasmic reticulum)	GO:0003755(peptidyl-prolyl cis-trans isomerase activity);GO:0005509(calcium ion binding);GO:0016853(isomerase activity)
FAM84A	family with sequence similarity 84, member A	337.373	2974.14	8.8156	215.909	234.208	1.08475
TPM3	tropomyosin 3	2969.05	1455.52	0.49023	4432.86	3425.95	0.772853	GO:0006928(cell motility);GO:0006937(regulation of muscle contraction)	GO:0005856(cytoskeleton);GO:0005862(muscle thin filament tropomyosin)	GO:0003674(molecular_function);GO:0003779(actin binding);GO:0005515(protein binding)
RG9MTD3	RNA (guanine-9-) methyltransferase domain containing 3	129.708	107.259	0.826924	108.04	143.27	1.32608	GO:0008033(tRNA processing)		GO:0003723(RNA binding);GO:0008168(methyltransferase activity);GO:0008175(tRNA methyltransferase activity);GO:0016740(transferase activity)
N/A	Homo sapiens cDNA FLJ35422 fis, clone SMINT2001222.	201.993	389.96	1.93056	199.094	152.727	0.76711
ARHGAP9	Rho GTPase activating protein 9	324.417	391.766	1.2076	253.543	259.196	1.02229	GO:0007165(signal transduction)	GO:0005622(intracellular)	GO:0005096(GTPase activator activity)
ENTH	enthoprotin	681.129	1109.86	1.62944	744.842	965.91	1.2968	GO:0006897(endocytosis)	GO:0005794(Golgi apparatus)	GO:0005515(protein binding);GO:0008289(lipid binding)
OLFML3	olfactomedin-like 3	1791.44	973.261	0.543285	1155.69	1033.14	0.893952
LOC389833	similar to hypothetical protein MGC27019	280.136	169.729	0.605881	203.72	207.355	1.01784	GO:0000226(microtubule cytoskeleton organization and biogenesis)	GO:0005874(microtubule)
GSN	gelsolin (amyloidosis, Finnish type)	827.393	1660.07	2.00639	939.098	799.831	0.851701	GO:0030041(actin filament polymerization);GO:0051014(actin filament severing);GO:0051016(barbed-end actin filament capping)	GO:0005576(extracellular region);GO:0005829(cytosol);GO:0015629(actin cytoskeleton)	GO:0003779(actin binding);GO:0005509(calcium ion binding);GO:0005515(protein binding)
N/A	Homo sapiens cDNA FLJ35482 fis, clone SMINT2008133.	341.107	127.439	0.373604	238.479	280.028	1.17422
PDDC1	Parkinson disease 7 domain containing 1	759.5	683.786	0.900311	795.417	783.968	0.985606
MDP-1	magnesium-dependent phosphatase 1	108.979	147.58	1.35421	173.947	151.555	0.871273			GO:0000287(magnesium ion binding);GO:0004725(protein tyrosine phosphatase activity);GO:0016787(hydrolase activity)
LOC283849	hypothetical protein LOC283849	304.499	193.415	0.635193	214.684	380.533	1.77252
KIAA1833	hypothetical protein KIAA1833	675.834	2270.09	3.35894	502.967	777.616	1.54606
TNS3	tensin 3	376.3	219.531	0.583393	299.531	400.914	1.33847	GO:0007242(intracellular signaling cascade);GO:0016311(dephosphorylation)		GO:0016791(phosphoric monoester hydrolase activity)
N/A	Homo sapiens cDNA FLJ35557 fis, clone SPLEN2004880, highly similar to Homo sapiens mRNA for N-Acetylglucosamine kinase.	116.515	240.853	2.06715	107.413	115.172	1.07224
N/A	Homo sapiens cDNA FLJ35569 fis, clone SPLEN2005783.	102.314	172.766	1.68858	127.95	132.239	1.03352
MSTO1	misato homolog 1 (Drosophila)	627.194	303.615	0.484084	727.651	613.784	0.843515	GO:0006508(proteolysis)	GO:0005737(cytoplasm)	GO:0004289(subtilase activity)
N/A	Homo sapiens cDNA FLJ35687 fis, clone SPLEN2019349.	412.465	296.452	0.718731	287.087	435.746	1.51782
NPHP3	nephronophthisis 3 (adolescent)	100.371	115.972	1.15543	110.753	131.173	1.18438		GO:0005871(kinesin complex);GO:0005874(microtubule)	GO:0003777(microtubule motor activity);GO:0005488(binding)
ZCWPW1	zinc finger, CW type with PWWP domain 1	130.379	367.841	2.82133	107.285	117.879	1.09875			GO:0008270(zinc ion binding);GO:0046872(metal ion binding)
FAM109A	family with sequence similarity 109, member A	162.591	1152.49	7.08831	133.449	153.32	1.1489
MBD6	methyl-CpG binding domain protein 6	683.797	1100.57	1.6095	641.661	752.995	1.17351			GO:0003677(DNA binding)
LOC254028	hypothetical protein LOC254028	129.161	322.222	2.49474	173.703	260.035	1.49701
LRRC27	leucine rich repeat containing 27	402.233	170.259	0.423286	245.52	203.585	0.829201			GO:0005515(protein binding)
C15orf38	chromosome 15 open reading frame 38	344.741	383.954	1.11374	218.91	283.678	1.29586
CPA5	carboxypeptidase A5	113.193	157.152	1.38835	186.682	164.118	0.879135	GO:0006508(proteolysis)		GO:0004180(carboxypeptidase activity);GO:0004182(carboxypeptidase A activity);GO:0008237(metallopeptidase activity);GO:0008270(zinc ion binding);GO:0046872(metal ion binding)
FLJ36031	hypothetical protein FLJ36031	1165.24	844.44	0.724689	826.024	777.994	0.941853
SSPO	SCO-spondin homolog (Bos taurus)	166.038	257.057	1.54818	133.246	167.543	1.25739	GO:0007155(cell adhesion)		GO:0046983(protein dimerization activity)
FLJ36116	hypothetical locus LOC388666	1018.35	1080.39	1.06092	1110.12	1096.14	0.987406
N/A	Homo sapiens cDNA FLJ36242 fis, clone THYMU2001727.	180.258	228.345	1.26677	153.709	152.615	0.992882
TMEM63B	transmembrane protein 63B	193.89	235.602	1.21513	138.957	141.765	1.02021		GO:0016020(membrane);GO:0016021(integral to membrane)
LOC664727	hypothetical protein LOC664727	760.234	1347.1	1.77196	792.173	435.214	0.549393
RYR3	ryanodine receptor 3	554.453	405.084	0.730601	352.17	296.449	0.841778	GO:0006811(ion transport);GO:0006816(calcium ion transport);GO:0006874(calcium ion homeostasis)	GO:0005624(membrane fraction);GO:0005887(integral to plasma membrane);GO:0016020(membrane)	GO:0004872(receptor activity);GO:0005216(ion channel activity);GO:0005219(ryanodine-sensitive calcium-release channel activity);GO:0005509(calcium ion binding);GO:0015278(calcium-release channel activity)
RTBDN	retbindin	257.625	176.273	0.684221	160.899	234.54	1.45768
AMOTL1	angiomotin like 1	1051.03	480.454	0.457126	978.704	1245.42	1.27252		GO:0005923(tight junction)	GO:0042802(identical protein binding)
SARS	seryl-tRNA synthetase	5540.81	3848.25	0.694529	4277.44	4084.89	0.954986	GO:0006434(seryl-tRNA aminoacylation);GO:0008033(tRNA processing)	GO:0005625(soluble fraction);GO:0005737(cytoplasm)	GO:0000166(nucleotide binding);GO:0003723(RNA binding);GO:0004828(serine-tRNA ligase activity);GO:0005524(ATP binding);GO:0016874(ligase activity)
FLJ12949	hypothetical protein FLJ12949	1222.58	446.65	0.365333	1479.02	980.349	0.662838
SLC25A37	solute carrier family 25, member 37	1555.49	354.217	0.227721	1498.08	2001.61	1.33611	GO:0006811(ion transport);GO:0048250(mitochondrial iron ion transport)	GO:0005739(mitochondrion);GO:0005743(mitochondrial inner membrane);GO:0016020(membrane);GO:0016021(integral to membrane)	GO:0005381(iron ion transporter activity);GO:0005488(binding);GO:0005506(iron ion binding)
CENTB5	centaurin, beta 5	325.494	386.03	1.18598	419.99	385.126	0.916989	GO:0043087(regulation of GTPase activity)		GO:0005096(GTPase activator activity);GO:0008270(zinc ion binding);GO:0046872(metal ion binding)
ELK1	ELK1, member of ETS oncogene family	152.941	142.099	0.92911	166.733	120.917	0.725213	GO:0006350(transcription);GO:0006355(regulation of transcription, DNA-dependent);GO:0045944(positive regulation of transcription from RNA polymerase II promoter)	GO:0005634(nucleus)	GO:0003700(transcription factor activity);GO:0005515(protein binding)
IQWD1	IQ motif and WD repeats 1	129.437	390.658	3.01813	241.281	180.335	0.747405			GO:0004872(receptor activity)
PAEP	progestagen-associated endometrial protein (placental protein 14, pregnancy-associated endometrial alpha-2-globulin, alpha uterine protein)	113.76	114.368	1.00534	138.277	130.727	0.945397	GO:0006810(transport);GO:0007275(multicellular organismal development)		GO:0005215(transporter activity);GO:0005488(binding)
RFNG	radical fringe homolog (Drosophila)	205.356	228.057	1.11054	166.12	171.231	1.03077	GO:0007275(multicellular organismal development);GO:0007399(nervous system development);GO:0009887(organ morphogenesis);GO:0030154(cell differentiation)	GO:0005576(extracellular region);GO:0016020(membrane);GO:0016021(integral to membrane)	GO:0003674(molecular_function);GO:0016757(transferase activity, transferring glycosyl groups)
CCDC44	coiled-coil domain containing 44	1215.62	2343.32	1.92767	1185.4	851.917	0.718674	GO:0015074(DNA integration)	GO:0005739(mitochondrion)	GO:0003677(DNA binding);GO:0008270(zinc ion binding);GO:0008907(integrase activity)
RMND5B	required for meiotic nuclear division 5 homolog B (S. cerevisiae)	818.554	824.999	1.00787	989.76	858.206	0.867085
MOSC1	MOCO sulphurase C-terminal domain containing 1	425.018	130.89	0.307964	268.816	200.489	0.745825		GO:0005739(mitochondrion)	GO:0016491(oxidoreductase activity);GO:0030151(molybdenum ion binding);GO:0030170(pyridoxal phosphate binding)
CAPN5	calpain 5	296.289	510.072	1.72153	263.859	309.778	1.17403	GO:0006508(proteolysis);GO:0007165(signal transduction)	GO:0005622(intracellular)	GO:0004198(calpain activity)
N/A	Homo sapiens cDNA FLJ36836 fis, clone ASTRO2011149.	583.867	901.345	1.54375	616.705	475.637	0.771255
UBE1L2	ubiquitin-activating enzyme E1-like 2	314.317	360.565	1.14714	193.303	215.22	1.11338	GO:0006464(protein modification process);GO:0006512(ubiquitin cycle)	GO:0005737(cytoplasm)	GO:0000166(nucleotide binding);GO:0005524(ATP binding);GO:0008641(small protein activating enzyme activity);GO:0016874(ligase activity)
ASCC1	activating signal cointegrator 1 complex subunit 1	254.941	361.405	1.4176	328.406	248.211	0.755806	GO:0006355(regulation of transcription, DNA-dependent);GO:0045449(regulation of transcription)	GO:0005737(cytoplasm)	GO:0003723(RNA binding)
TTC15	tetratricopeptide repeat domain 15	350.456	352.338	1.00537	339.493	514.686	1.51604			GO:0005488(binding)
UBXD5	UBX domain containing 5	397.149	199.836	0.503176	205.138	205.182	1.00021
ZBTB38	zinc finger and BTB domain containing 38	842.45	1117.05	1.32595	834.511	1065.6	1.27691	GO:0006350(transcription);GO:0006355(regulation of transcription, DNA-dependent);GO:0045944(positive regulation of transcription from RNA polymerase II promoter)	GO:0005622(intracellular);GO:0005634(nucleus)	GO:0003700(transcription factor activity);GO:0005515(protein binding);GO:0008270(zinc ion binding);GO:0046872(metal ion binding)
NICN1	nicolin 1	121.258	131.333	1.08309	226.106	233.681	1.03351		GO:0005634(nucleus);GO:0005856(cytoskeleton);GO:0005874(microtubule)
LOC440104	similar to RIKEN cDNA 1110012D08	113.011	135.022	1.19477	172.502	159.297	0.923451
N/A	Homo sapiens cDNA FLJ36970 fis, clone BRACE2006174.	204.822	170.447	0.832173	132.912	154.601	1.16318
15E1.2	hypothetical protein LOC283459	249.608	158.959	0.636835	355.087	340.388	0.958604	GO:0006450(regulation of translational fidelity);GO:0008150(biological_process)	GO:0005575(cellular_component)	GO:0003674(molecular_function);GO:0017068(glutamyl-tRNA(Gln) amidotransferase activity)
N/A	Homo sapiens cDNA FLJ37008 fis, clone BRACE2009654.	135.142	130.083	0.962567	105.173	104.541	0.993986
N/A	Homo sapiens cDNA FLJ37012 fis, clone BRACE2010170.	5121.96	6784.11	1.32451	3869.68	4289.46	1.10848
C9orf86	chromosome 9 open reading frame 86	2391.03	2581.57	1.07969	1864.84	2284.03	1.22479	GO:0007264(small GTPase mediated signal transduction)	GO:0005622(intracellular);GO:0005634(nucleus)	GO:0000166(nucleotide binding);GO:0005525(GTP binding)
N/A	Homo sapiens cDNA FLJ37088 fis, clone BRACE2017124.	137.153	137.371	1.00159	140.933	170.514	1.20989
ACSS1	acyl-CoA synthetase short-chain family member 1	138.203	134.706	0.974698	168.551	149.738	0.888382	GO:0008152(metabolic process)	GO:0005739(mitochondrion)	GO:0003824(catalytic activity);GO:0003987(acetate-CoA ligase activity);GO:0016208(AMP binding);GO:0016874(ligase activity)
FLJ11021	similar to splicing factor, arginine/serine-rich 4	480.261	281.063	0.58523	352.627	569.162	1.61406
WDR67	WD repeat domain 67	412.865	211.517	0.512316	286.457	479.433	1.67367		GO:0005622(intracellular)	GO:0005097(Rab GTPase activator activity)
N/A	Homo sapiens cDNA FLJ37388 fis, clone BRAMY2026713.	300.91	647.194	2.15079	237.762	192.584	0.809987
N/A	Homo sapiens cDNA FLJ37424 fis, clone BRAWH2001492.	1930.71	2037.47	1.05529	1613.74	1750.16	1.08454
KIAA0310	KIAA0310	2116.97	1723.15	0.813968	1976.29	1981.22	1.00249
N/A	Homo sapiens cDNA FLJ37453 fis, clone BRAWH2010754.	264.737	179.024	0.676232	116.6	250.85	2.15138
C10orf65	chromosome 10 open reading frame 65	176.901	198.436	1.12174	149.547	115.159	0.770055	GO:0008152(metabolic process)	GO:0005739(mitochondrion)	GO:0016829(lyase activity)
C1orf38	chromosome 1 open reading frame 38	538.65	137.144	0.254607	678.749	736.703	1.08538	GO:0007155(cell adhesion)
FAF1	Fas (TNFRSF6) associated factor 1	539.447	193.204	0.358152	350.682	424.508	1.21052	GO:0006915(apoptosis);GO:0007253(cytoplasmic sequestering of NF-kappaB);GO:0008219(cell death);GO:0031334(positive regulation of protein complex assembly);GO:0042176(regulation of protein catabolic process);GO:0043065(positive regulation of apoptosis);GO:	GO:0005634(nucleus);GO:0005829(cytosol);GO:0031265(CD95 death-inducing signaling complex);GO:0048471(perinuclear region of cytoplasm)	GO:0008605(protein kinase CK2 regulator activity);GO:0019901(protein kinase binding);GO:0030191(Hsp70/Hsc70 protein inhibitor activity);GO:0031072(heat shock protein binding);GO:0051059(NF-kappaB binding)
N/A	Homo sapiens cDNA FLJ37534 fis, clone BRCAN2014788.	195.912	339.999	1.73547	182.575	169.645	0.929178
KIAA0195	KIAA0195	1141.16	298.634	0.261694	858.089	799.043	0.931189		GO:0016020(membrane);GO:0016021(integral to membrane)	GO:0005524(ATP binding);GO:0016820(hydrolase activity, acting on acid anhydrides, catalyzing transmembrane movement of substances)
SERHL	serine hydrolase-like	536.173	326.598	0.609129	402.822	446.544	1.10854	GO:0006725(aromatic compound metabolic process)	GO:0005777(peroxisome)	GO:0016787(hydrolase activity)
CXorf36	chromosome X open reading frame 36	188.789	381.746	2.02208	162.871	131.365	0.806559
LOC645431	hypothetical protein LOC645431	283.47	142.643	0.503202	362.763	407.881	1.12437
C1QTNF3	C1q and tumor necrosis factor related protein 3	158.917	271.837	1.71056	131.51	126.539	0.962198	GO:0006817(phosphate transport)	GO:0005737(cytoplasm);GO:0005739(mitochondrion)
NMT2	N-myristoyltransferase 2	539.383	429.49	0.796261	534.938	479.752	0.896836	GO:0006499(N-terminal protein myristoylation);GO:0009249(protein-lipoylation)		GO:0004379(glycylpeptide N-tetradecanoyltransferase activity);GO:0008415(acyltransferase activity);GO:0016740(transferase activity)
N/A	Homo sapiens cDNA FLJ37619 fis, clone BRCOC2013448.	150.604	454.76	3.01958	248.154	215.12	0.866882
IFI16	interferon, gamma-inducible protein 16	1796.16	935.598	0.520888	1909.89	1436.85	0.752318	GO:0006350(transcription);GO:0006355(regulation of transcription, DNA-dependent);GO:0006955(immune response);GO:0008283(cell proliferation);GO:0009615(response to virus);GO:0030099(myeloid cell differentiation);GO:0030224(monocyte differentiation);GO:0042	GO:0005634(nucleus);GO:0005654(nucleoplasm);GO:0005730(nucleolus)	GO:0003677(DNA binding);GO:0003690(double-stranded DNA binding);GO:0005515(protein binding);GO:0016564(transcriptional repressor activity)
N/A	Homo sapiens cDNA FLJ37650 fis, clone BRHIP2000553, weakly similar to UBIQUITIN-ACTIVATING ENZYME E1 1.	151.445	250.839	1.65631	150.944	129.842	0.860202
RBM24	RNA binding motif protein 24	2217.06	3541	1.59716	1611.88	2713.26	1.68328	GO:0016068(type I hypersensitivity)	GO:0005634(nucleus)	GO:0000166(nucleotide binding);GO:0003723(RNA binding)
N/A	Homo sapiens cDNA FLJ37742 fis, clone BRHIP2022054, highly similar to TFEB PROTEIN.	163.277	286.027	1.75179	129.183	142.561	1.10355
ACLY	ATP citrate lyase	697.155	450.203	0.645772	665.458	783.984	1.17811	GO:0006101(citrate metabolic process);GO:0006200(ATP catabolic process);GO:0008152(metabolic process);GO:0008610(lipid biosynthetic process);GO:0015936(coenzyme A metabolic process)	GO:0009346(citrate lyase complex)	GO:0000166(nucleotide binding);GO:0000287(magnesium ion binding);GO:0003824(catalytic activity);GO:0003878(ATP citrate synthase activity);GO:0005515(protein binding);GO:0005524(ATP binding);GO:0016740(transferase activity)
IL1RAP	interleukin 1 receptor accessory protein	106.663	232.407	2.17889	165.033	156.961	0.951086	GO:0006461(protein complex assembly);GO:0006954(inflammatory response);GO:0006955(immune response)	GO:0005887(integral to plasma membrane);GO:0016020(membrane)	GO:0004888(transmembrane receptor activity);GO:0004908(interleukin-1 receptor activity);GO:0005515(protein binding)
RASGEF1A	RasGEF domain family, member 1A	164.028	113.441	0.691597	151.303	227.293	1.50224	GO:0051056(regulation of small GTPase mediated signal transduction)	GO:0005622(intracellular)	GO:0005085(guanyl-nucleotide exchange factor activity)
AES	amino-terminal enhancer of split	801.975	932.904	1.16326	455.711	805.393	1.76733	GO:0001501(skeletal development);GO:0006350(transcription);GO:0006357(regulation of transcription from RNA polymerase II promoter);GO:0007275(multicellular organismal development);GO:0009887(organ morphogenesis);GO:0016055(Wnt receptor signaling pathway);	GO:0005634(nucleus)	GO:0003714(transcription corepressor activity);GO:0005515(protein binding);GO:0030528(transcription regulator activity)
N/A	Homo sapiens cDNA FLJ37924 fis, clone CTONG2000218.	1650.76	5201.64	3.15106	944.185	1076.2	1.13982
N/A	Homo sapiens cDNA FLJ37932 fis, clone CTONG2004941.	461.487	640.775	1.3885	395.259	499.104	1.26273
LOC439938	hypothetical gene supported by NM_178534	185.694	412.934	2.22373	163.772	149.596	0.913442
N/A	Homo sapiens cDNA FLJ37941 fis, clone CTONG2008269.	323.944	580.526	1.79205	424.854	412.529	0.97099
CCDC88	coiled-coil domain containing 88	378.478	193.579	0.511467	431.863	480.004	1.11147			GO:0005515(protein binding)
FLJ10916	hypothetical protein FLJ10916	190.45	475.209	2.49519	189.102	175.912	0.930251	GO:0008152(metabolic process)		GO:0003824(catalytic activity);GO:0030170(pyridoxal phosphate binding)
MGC4562	hypothetical protein MGC4562	372.225	218.496	0.587	300.11	321.029	1.0697			GO:0003723(RNA binding);GO:0004540(ribonuclease activity)
DNASE1	deoxyribonuclease I	125.551	139.362	1.11	136.42	138.016	1.01169	GO:0006308(DNA catabolic process);GO:0006915(apoptosis)	GO:0005576(extracellular region)	GO:0003779(actin binding);GO:0004519(endonuclease activity);GO:0004530(deoxyribonuclease I activity);GO:0004536(deoxyribonuclease activity);GO:0005509(calcium ion binding);GO:0005515(protein binding);GO:0016787(hydrolase activity)
N/A	Homo sapiens cDNA FLJ38117 fis, clone D3OST2003797.	767.964	591.501	0.770221	1048.09	875.815	0.835632
HMGCS1	3-hydroxy-3-methylglutaryl-Coenzyme A synthase 1 (soluble)	143.753	252.165	1.75415	180.961	126.519	0.699153	GO:0006084(acetyl-CoA metabolic process);GO:0006629(lipid metabolic process);GO:0006695(cholesterol biosynthetic process)	GO:0005625(soluble fraction);GO:0005737(cytoplasm)	GO:0004421(hydroxymethylglutaryl-CoA synthase activity);GO:0016740(transferase activity)
SIRPB2	signal-regulatory protein beta 2	227.947	435.989	1.91268	343.015	458.284	1.33605			GO:0004872(receptor activity)
C1orf62	chromosome 1 open reading frame 62	127.516	152.997	1.19982	115.641	101.254	0.875583
N/A	Homo sapiens cDNA FLJ38264 fis, clone FCBBF3001657.	551.959	681.961	1.23553	419.657	470.425	1.12097
NDRG1	N-myc downstream regulated gene 1	13761.7	2336.81	0.169806	17086.1	18148.5	1.06218	GO:0010038(response to metal ion);GO:0030154(cell differentiation)	GO:0005634(nucleus)	GO:0005515(protein binding)
SPIN1	spinster	192.137	101.484	0.528185	343.448	300.459	0.874831	GO:0006810(transport);GO:0015904(tetracycline transport)	GO:0005783(endoplasmic reticulum);GO:0016020(membrane);GO:0016021(integral to membrane)	GO:0005215(transporter activity);GO:0015520(tetracycline:hydrogen antiporter activity)
RP11-506K6.3	hypothetical LOC389362	285.636	257.973	0.903153	208.477	318.97	1.53001
FLJ38379	hypothetical protein FLJ38379	132.232	149.442	1.13015	111.484	167.733	1.50455
LOC338799	hypothetical locus LOC338799	400.021	296.29	0.740685	199.811	138.537	0.693343
N/A	Homo sapiens cDNA FLJ38408 fis, clone FEBRA2009029.	395.259	407.499	1.03097	360.69	346.197	0.959819
PEA15	phosphoprotein enriched in astrocytes 15	569.353	200.622	0.352369	637.168	458.834	0.720114	GO:0006810(transport);GO:0006916(anti-apoptosis);GO:0042981(regulation of apoptosis);GO:0046325(negative regulation of glucose import)	GO:0005875(microtubule associated complex)	GO:0005351(sugar porter activity);GO:0005515(protein binding)
ADAM33	ADAM metallopeptidase domain 33	153.463	132.592	0.863997	147.512	113.69	0.770718	GO:0006508(proteolysis);GO:0007229(integrin-mediated signaling pathway);GO:0042035(regulation of cytokine biosynthetic process);GO:0042127(regulation of cell proliferation)	GO:0016020(membrane);GO:0016021(integral to membrane)	GO:0004222(metalloendopeptidase activity);GO:0008237(metallopeptidase activity);GO:0008270(zinc ion binding);GO:0046872(metal ion binding)
MXRA8	matrix-remodelling associated 8	440.256	1406.33	3.19434	410.29	553.628	1.34936
DCBLD1	discoidin, CUB and LCCL domain containing 1	356.756	2454.54	6.88015	611.842	585.219	0.956486	GO:0007155(cell adhesion)	GO:0016020(membrane);GO:0016021(integral to membrane)
HSPA1A	heat shock 70kDa protein 1A	11558.2	7879.64	0.681737	13889.6	11646.7	0.83852			GO:0000166(nucleotide binding);GO:0005524(ATP binding)
PANX2	pannexin 2	3436.61	3830.18	1.11452	2866.23	2399.14	0.837036		GO:0005921(gap junction);GO:0016020(membrane);GO:0016021(integral to membrane)
ZNF7	zinc finger protein 7 (KOX 4, clone HF.16)	155.268	105.816	0.681505	129.699	157.208	1.2121	GO:0006350(transcription);GO:0006355(regulation of transcription, DNA-dependent);GO:0007275(multicellular organismal development)	GO:0005622(intracellular);GO:0005634(nucleus)	GO:0003676(nucleic acid binding);GO:0003677(DNA binding);GO:0008270(zinc ion binding);GO:0046872(metal ion binding)
N/A	Homo sapiens cDNA FLJ38810 fis, clone LIVER2006251.	325.562	344.825	1.05917	238.422	270.07	1.13274
FLJ39660	hypothetical protein FLJ39660	153.067	381.837	2.49458	214.775	162.814	0.758068
TP53I11	tumor protein p53 inducible protein 11	306.234	528.175	1.72474	454.593	318.222	0.700015	GO:0006950(response to stress);GO:0008285(negative regulation of cell proliferation)
UPF2	UPF2 regulator of nonsense transcripts homolog (yeast)	314.409	537.569	1.70978	240.465	429.142	1.78463	GO:0000184(mRNA catabolic process, nonsense-mediated decay);GO:0006406(mRNA export from nucleus)	GO:0005634(nucleus);GO:0005737(cytoplasm)	GO:0003723(RNA binding);GO:0005515(protein binding)
N/A	Homo sapiens cDNA FLJ38877 fis, clone MESAN2015277.	2677.77	5570.3	2.08021	4212.52	2860.9	0.679143
RPN2	ribophorin II	1864.23	733.465	0.393441	3646.98	2409.01	0.66055	GO:0006464(protein modification process);GO:0018279(protein amino acid N-linked glycosylation via asparagine)	GO:0005783(endoplasmic reticulum);GO:0008250(oligosaccharyl transferase complex);GO:0016020(membrane);GO:0016021(integral to membrane)	GO:0004579(dolichyl-diphosphooligosaccharide-protein glycotransferase activity);GO:0005515(protein binding);GO:0016740(transferase activity)
N/A	Homo sapiens cDNA FLJ38925 fis, clone NT2NE2012243, weakly similar to GLYOXYLATE-INDUCED PROTEIN.	831.422	927.712	1.11581	978.574	822.909	0.840926
C2	complement component 2	160.499	132.187	0.823599	131.051	155.945	1.18995	GO:0006508(proteolysis);GO:0006958(complement activation, classical pathway);GO:0045087(innate immune response)	GO:0005576(extracellular region);GO:0005615(extracellular space)	GO:0003813(classical-complement-pathway C3/C5 convertase activity);GO:0004252(serine-type endopeptidase activity);GO:0008233(peptidase activity)
ZNF93	zinc finger protein 93 (HTF34)	108.175	189.27	1.74967	158.198	143.219	0.905316	GO:0006350(transcription);GO:0006355(regulation of transcription, DNA-dependent)	GO:0005622(intracellular);GO:0005634(nucleus)	GO:0003676(nucleic acid binding);GO:0003700(transcription factor activity);GO:0008270(zinc ion binding);GO:0046872(metal ion binding)
PLEKHG5	pleckstrin homology domain containing, family G (with RhoGef domain) member 5	291.924	162.249	0.555793	284.842	277.754	0.975117	GO:0035023(regulation of Rho protein signal transduction);GO:0043123(positive regulation of I-kappaB kinase/NF-kappaB cascade)	GO:0005622(intracellular)	GO:0004871(signal transducer activity);GO:0005085(guanyl-nucleotide exchange factor activity);GO:0005089(Rho guanyl-nucleotide exchange factor activity)
DAB2IP	DAB2 interacting protein	261.132	111.83	0.42825	217.271	256.465	1.18039	GO:0007049(cell cycle);GO:0045786(negative regulation of progression through cell cycle);GO:0051056(regulation of small GTPase mediated signal transduction)	GO:0005622(intracellular);GO:0016020(membrane)	GO:0005096(GTPase activator activity)
ZNF673	zinc finger protein 673	149.724	104.794	0.69991	131.031	101.218	0.77247	GO:0006355(regulation of transcription, DNA-dependent)	GO:0005622(intracellular)	GO:0003676(nucleic acid binding)
MKNK1	MAP kinase interacting serine/threonine kinase 1	858.753	265.993	0.309743	605.452	610.076	1.00764	GO:0006417(regulation of translation);GO:0006468(protein amino acid phosphorylation);GO:0007243(protein kinase cascade)	GO:0005634(nucleus)	GO:0000166(nucleotide binding);GO:0004674(protein serine/threonine kinase activity);GO:0005515(protein binding);GO:0005524(ATP binding);GO:0016740(transferase activity)
FLJ33718	hypothetical protein FLJ33718	391.72	663.717	1.69437	347.138	414.238	1.19329		GO:0016020(membrane);GO:0045202(synapse)	GO:0005158(insulin receptor binding)
PUM1	pumilio homolog 1 (Drosophila)	1864.29	315.675	0.169327	1697.35	1794.35	1.05714	GO:0006417(regulation of translation)		GO:0003723(RNA binding);GO:0005488(binding)
N/A	Homo sapiens cDNA FLJ39193 fis, clone OCBBF2004866.	128.8	154.132	1.19668	186.201	166.028	0.89166
N/A	Homo sapiens cDNA FLJ39287 fis, clone OCBBF2011897.	149.87	176.351	1.17669	190.098	474.027	2.49359
FLJ22184	hypothetical protein FLJ22184	313.361	447.108	1.42681	431.595	344.591	0.798414
N/A	Homo sapiens cDNA FLJ39402 fis, clone PLACE6011975.	113.115	225.484	1.99341	138.885	165.855	1.19419
MUC6	mucin 6, oligomeric mucus/gel-forming	153.312	131.825	0.859845	153.241	107.641	0.70243	GO:0030277(maintenance of gastrointestinal epithelium)	GO:0005576(extracellular region)	GO:0005201(extracellular matrix structural constituent)
N/A	Homo sapiens cDNA FLJ39462 fis, clone PROST2012005.	2498.59	3629.87	1.45277	2418.66	1901.9	0.786343
LNPEP	leucyl/cystinyl aminopeptidase	127.14	198.283	1.55957	109.55	162.319	1.48169	GO:0006508(proteolysis);GO:0007267(cell-cell signaling);GO:0007565(pregnancy);GO:0030163(protein catabolic process)	GO:0005622(intracellular);GO:0005624(membrane fraction);GO:0005792(microsome);GO:0005886(plasma membrane);GO:0005887(integral to plasma membrane);GO:0048471(perinuclear region of cytoplasm)	GO:0004177(aminopeptidase activity);GO:0004179(membrane alanyl aminopeptidase activity);GO:0005515(protein binding);GO:0008237(metallopeptidase activity);GO:0008270(zinc ion binding);GO:0046872(metal ion binding)
KCTD15	potassium channel tetramerisation domain containing 15	167.509	545.474	3.25639	212.042	282.959	1.33445	GO:0006813(potassium ion transport)	GO:0008076(voltage-gated potassium channel complex);GO:0016020(membrane)	GO:0005249(voltage-gated potassium channel activity);GO:0005515(protein binding)
MRPL28	mitochondrial ribosomal protein L28	2038.63	5625.08	2.75925	2784.25	2337.87	0.839677	GO:0006412(translation)	GO:0005739(mitochondrion);GO:0005761(mitochondrial ribosome);GO:0030529(ribonucleoprotein complex)	GO:0003735(structural constituent of ribosome);GO:0045182(translation regulator activity)
EPB41L1	erythrocyte membrane protein band 4.1-like 1	350.53	508.011	1.44926	601.058	549.566	0.914331	GO:0030866(cortical actin cytoskeleton organization and biogenesis)	GO:0005737(cytoplasm);GO:0005856(cytoskeleton);GO:0016020(membrane)	GO:0003779(actin binding);GO:0005198(structural molecule activity);GO:0005488(binding);GO:0008092(cytoskeletal protein binding)
N/A	Homo sapiens cDNA FLJ39538 fis, clone PUAEN2008123.	596.666	352.52	0.590816	373.539	351.359	0.94062
MLF1	myeloid leukemia factor 1	139.063	239.423	1.72169	104.212	144.457	1.38619	GO:0006350(transcription);GO:0007050(cell cycle arrest);GO:0007275(multicellular organismal development);GO:0030154(cell differentiation)	GO:0005634(nucleus);GO:0005737(cytoplasm)	GO:0003677(DNA binding);GO:0005515(protein binding);GO:0019904(protein domain specific binding)
N/A	Homo sapiens cDNA FLJ39598 fis, clone SKNSH2002866.	258.675	154.426	0.59699	386.381	283.678	0.734192
WIBG	within bgcn homolog (Drosophila)	3886.63	1840.86	0.47364	2651.11	2933.29	1.10644
FLJ39609	hypothetical protein FLJ39609	121.095	142.697	1.17839	119.741	142.115	1.18685	GO:0006508(proteolysis)		GO:0004190(aspartic-type endopeptidase activity)
N/A	Homo sapiens cDNA FLJ39637 fis, clone SMINT2003003.	169.43	348.469	2.05672	182.692	195.1	1.06792
STXBP6	syntaxin binding protein 6 (amisyn)	414.722	521.168	1.25667	447.798	320.155	0.714955	GO:0016192(vesicle-mediated transport)	GO:0016021(integral to membrane)
SFI1	Sfi1 homolog, spindle assembly associated (yeast)	155.421	221.473	1.42498	234.436	188.107	0.802382
N/A	Homo sapiens cDNA FLJ39726 fis, clone SMINT2015306.	360.486	131.612	0.365097	283.218	181.642	0.64135
N/A	Homo sapiens cDNA FLJ39731 fis, clone SMINT2015745.	196.995	634.209	3.21942	141.873	141.947	1.00052
LOC653080	similar to Beta-glucuronidase precursor	1587.58	743.391	0.468256	1564.55	2050.14	1.31037
N/A	Homo sapiens cDNA FLJ39780 fis, clone SPLEN2002007.	318.673	375.514	1.17837	194.634	312.237	1.60423
N/A	Homo sapiens cDNA FLJ39783 fis, clone SPLEN2002223.	220.103	351.203	1.59563	210.283	288.006	1.36961
FLJ39824	hypothetical LOC441173	3185.01	6247.33	1.96148	5697.8	3065.22	0.537966
C9orf95	chromosome 9 open reading frame 95	237.712	219.3	0.922546	192.261	146.219	0.760523	GO:0019363(pyridine nucleotide biosynthetic process)		GO:0000166(nucleotide binding);GO:0004849(uridine kinase activity);GO:0005524(ATP binding);GO:0016301(kinase activity);GO:0016740(transferase activity)
ITGAD	integrin, alpha D	224.97	137.287	0.610247	144.655	126.123	0.871889	GO:0006955(immune response);GO:0007155(cell adhesion);GO:0007160(cell-matrix adhesion);GO:0007229(integrin-mediated signaling pathway);GO:0016337(cell-cell adhesion)	GO:0008305(integrin complex);GO:0016020(membrane);GO:0016021(integral to membrane)	GO:0000287(magnesium ion binding);GO:0004872(receptor activity);GO:0005509(calcium ion binding);GO:0005515(protein binding)
SYTL1	synaptotagmin-like 1	156.929	157.54	1.00389	169.76	133.524	0.786542	GO:0006886(intracellular protein transport);GO:0015986(ATP synthesis coupled proton transport);GO:0016192(vesicle-mediated transport)	GO:0005625(soluble fraction);GO:0008021(synaptic vesicle);GO:0016020(membrane);GO:0016469(proton-transporting two-sector ATPase complex);GO:0019897(extrinsic to plasma membrane);GO:0042470(melanosome)	GO:0005215(transporter activity);GO:0005515(protein binding);GO:0005524(ATP binding);GO:0008270(zinc ion binding);GO:0017137(Rab GTPase binding);GO:0042043(neurexin binding);GO:0046933(hydrogen ion transporting ATP synthase activity, rotational mechanism)
N/A	Homo sapiens cDNA FLJ39895 fis, clone SPLEN2016922.	165.577	426.651	2.57675	385.152	221.298	0.574574
PIGG	phosphatidylinositol glycan, class G	252.575	135.217	0.535355	177.517	255.473	1.43915	GO:0006506(GPI anchor biosynthetic process);GO:0008152(metabolic process)	GO:0005783(endoplasmic reticulum);GO:0016020(membrane);GO:0016021(integral to membrane)	GO:0005515(protein binding);GO:0008484(sulfuric ester hydrolase activity);GO:0016740(transferase activity);GO:0051267(CP2 mannose-ethanolamine phosphotransferase activity)
N/A	Homo sapiens cDNA FLJ39940 fis, clone SPLEN2022522.	204.676	153.233	0.74866	181.662	146.925	0.808782
APOL6	apolipoprotein L, 6	113.454	143.582	1.26555	162.236	206.205	1.27101	GO:0006869(lipid transport);GO:0042157(lipoprotein metabolic process)	GO:0005576(extracellular region);GO:0005737(cytoplasm)	GO:0005319(lipid transporter activity);GO:0008289(lipid binding)
N/A	Homo sapiens cDNA FLJ39961 fis, clone SPLEN2026144.	370.232	1227.66	3.31593	282.946	400.914	1.41693
RASGRP4	RAS guanyl releasing protein 4	439.064	498.072	1.1344	536.89	652.784	1.21586	GO:0007169(transmembrane receptor protein tyrosine kinase signaling pathway);GO:0007202(phospholipase C activation);GO:0007264(small GTPase mediated signal transduction);GO:0008277(regulation of G-protein coupled receptor protein signaling pathway);GO:000	GO:0005622(intracellular);GO:0005624(membrane fraction);GO:0005625(soluble fraction);GO:0005886(plasma membrane)	GO:0005085(guanyl-nucleotide exchange factor activity);GO:0005088(Ras guanyl-nucleotide exchange factor activity);GO:0005509(calcium ion binding);GO:0019992(diacylglycerol binding);GO:0030742(GTP-dependent protein binding)
N/A	Homo sapiens cDNA FLJ39983 fis, clone SPLEN2038834, highly similar to Homo sapiens E2IG2 mRNA.	1891.25	3044.12	1.60958	1906.95	2112.12	1.10759
MYOC	myocilin, trabecular meshwork inducible glucocorticoid response	136.953	168.937	1.23354	171.487	120.509	0.702729	GO:0007601(visual perception);GO:0009653(anatomical structure morphogenesis)	GO:0005783(endoplasmic reticulum);GO:0005929(cilium);GO:0016020(membrane)	GO:0005198(structural molecule activity);GO:0016524(latrotoxin receptor activity)
N/A	Homo sapiens cDNA FLJ40003 fis, clone STOMA2003716.	57370.6	52479.1	0.914739	56003.2	48270.8	0.861929
FAM87B	family with sequence similarity 87, member B	1197.29	940.075	0.785169	1003.99	942.841	0.939095
EFCAB4A	EF-hand calcium binding domain 4A	173.627	112.909	0.650299	155.716	123.131	0.790737	GO:0008152(metabolic process)		GO:0005509(calcium ion binding);GO:0016491(oxidoreductase activity)
N/A	Homo sapiens cDNA FLJ40020 fis, clone STOMA2006780.	400.445	271.955	0.679131	280.136	356.824	1.27375
UBE1	ubiquitin-activating enzyme E1 (A1S9T and BN75 temperature sensitivity complementing)	15188.4	11223.7	0.738963	11432.5	10689.7	0.935031	GO:0006260(DNA replication);GO:0006464(protein modification process);GO:0006512(ubiquitin cycle)		GO:0000166(nucleotide binding);GO:0005515(protein binding);GO:0005524(ATP binding);GO:0008641(small protein activating enzyme activity);GO:0016874(ligase activity)
FLJ40092	FLJ40092 protein	468.92	341.103	0.727422	575.839	548.164	0.951939
N/A	Homo sapiens cDNA FLJ40111 fis, clone TESTI2008320, moderately similar to Homo sapiens mitogen-activated protein kinase phosphatase x (MKPX) mRNA.	153.765	133.816	0.870261	176.076	208.27	1.18284
N/A	Homo sapiens cDNA FLJ40118 fis, clone TESTI2009412.	103.845	137.211	1.3213	190.376	166.713	0.875706
N/A	Homo sapiens cDNA FLJ40140 fis, clone TESTI2012835.	825.202	1294.26	1.56842	591.96	604.658	1.02145
KIAA0556	KIAA0556 protein	228.017	242.234	1.06235	181.796	178.721	0.983087
LOC283767	FLJ40198 protein	672.964	952.559	1.41547	660.993	448.948	0.679202
LOC56964	hypothetical protein from EUROIMAGE 384293	139.274	377.642	2.71151	133.937	102.778	0.767358
MFSD5	major facilitator superfamily domain containing 5	566.008	195.778	0.345892	616.281	518.716	0.841687	GO:0006810(transport)	GO:0016020(membrane);GO:0016021(integral to membrane)
DKFZP564J0863	DKFZP564J0863 protein	799.245	1017.85	1.27351	742.505	775.479	1.04441	GO:0006955(immune response)		GO:0003924(GTPase activity);GO:0005525(GTP binding)
PRKAG1	protein kinase, AMP-activated, gamma 1 non-catalytic subunit	843.944	266.247	0.315479	876.776	784.213	0.894428	GO:0006468(protein amino acid phosphorylation);GO:0006633(fatty acid biosynthetic process);GO:0007165(signal transduction);GO:0007283(spermatogenesis)	GO:0005634(nucleus)	GO:0004691(cAMP-dependent protein kinase activity);GO:0016301(kinase activity)
CEP110	centrosomal protein 110kDa	205.438	248.656	1.21037	145.779	188.23	1.2912		GO:0005634(nucleus);GO:0005813(centrosome)	GO:0003702(RNA polymerase II transcription factor activity);GO:0005515(protein binding)
DC36	COBW-like placental protein	904.552	649.646	0.718196	522.286	641.033	1.22736
TXNDC2	thioredoxin domain containing 2 (spermatozoa)	308.873	472.888	1.53101	292.621	285.227	0.974729	GO:0006125(thioredoxin pathway);GO:0006467(protein thiol-disulfide exchange);GO:0007275(multicellular organismal development);GO:0007283(spermatogenesis);GO:0030154(cell differentiation);GO:0045454(cell redox homeostasis)	GO:0005737(cytoplasm);GO:0009434(microtubule-based flagellum)	GO:0004791(thioredoxin-disulfide reductase activity);GO:0030508(thiol-disulfide exchange intermediate activity)
KLHDC3	kelch domain containing 3	563.272	562.172	0.998047	742.581	595.813	0.802354	GO:0007131(meiotic recombination)	GO:0000790(nuclear chromatin);GO:0005737(cytoplasm)	GO:0003682(chromatin binding)
EP400NL	EP400 N-terminal like	132.107	206.654	1.56429	163.369	244.644	1.49749
PANK2	pantothenate kinase 2 (Hallervorden-Spatz syndrome)	654.415	587.089	0.897121	744.516	724.918	0.973677	GO:0015937(coenzyme A biosynthetic process)	GO:0005739(mitochondrion)	GO:0000166(nucleotide binding);GO:0004594(pantothenate kinase activity);GO:0005524(ATP binding);GO:0016740(transferase activity)
N/A	Homo sapiens cDNA FLJ40532 fis, clone TESTI2047801.	495.604	175.285	0.35368	562.287	642.613	1.14286
PRDM11	PR domain containing 11	122.965	204.853	1.66595	227.563	140.68	0.618204		GO:0005634(nucleus)
N/A	Homo sapiens cDNA FLJ40589 fis, clone THYMU2009596.	227.537	241.937	1.06329	170.859	205.973	1.20552
N/A	Homo sapiens cDNA FLJ40618 fis, clone THYMU2013089, moderately similar to 40S RIBOSOMAL PROTEIN S16.	599.419	1315.62	2.19483	404.443	272.57	0.67394
2012-09-09	septin 9	147.656	189.52	1.28352	231.797	210.539	0.908292	GO:0007049(cell cycle);GO:0045786(negative regulation of progression through cell cycle);GO:0051291(protein heterooligomerization);GO:0051301(cell division)	GO:0001725(stress fiber);GO:0005737(cytoplasm);GO:0005874(microtubule);GO:0016020(membrane);GO:0048471(perinuclear region of cytoplasm)	GO:0000166(nucleotide binding);GO:0003924(GTPase activity);GO:0005515(protein binding);GO:0005525(GTP binding)
FCRL3	Fc receptor-like 3	146.152	166.323	1.13801	206.652	166.721	0.806771			GO:0004872(receptor activity)
C4orf14	chromosome 4 open reading frame 14	557.113	533.895	0.958325	474.342	540.014	1.13845		GO:0005622(intracellular);GO:0005743(mitochondrial inner membrane)	GO:0005525(GTP binding)
CLCNKB	chloride channel Kb	260.81	132.761	0.509031	184.824	129.898	0.702823	GO:0006811(ion transport);GO:0006821(chloride transport);GO:0007588(excretion)	GO:0005624(membrane fraction);GO:0005887(integral to plasma membrane);GO:0016020(membrane)	GO:0005247(voltage-gated chloride channel activity);GO:0031404(chloride ion binding)
LOC401622	similar to LINE-1 reverse transcriptase homolog	387.213	139.888	0.361268	430.397	298.896	0.694467
CASC4	cancer susceptibility candidate 4	178.691	270.121	1.51166	110.579	147.656	1.33529
N/A	Homo sapiens cDNA FLJ40988 fis, clone UTERU2015087.	162.032	268.111	1.65467	120.607	154.58	1.28168
SELPLG	selectin P ligand	734.103	1036.83	1.41238	1062.68	661.449	0.622434	GO:0007155(cell adhesion)	GO:0005624(membrane fraction);GO:0005887(integral to plasma membrane);GO:0016020(membrane)	GO:0005102(receptor binding);GO:0005529(sugar binding);GO:0008367(bacterial binding)
LSS	lanosterol synthase (2,3-oxidosqualene-lanosterol cyclase)	420.745	506.439	1.20367	387.33	336.702	0.86929	GO:0006694(steroid biosynthetic process);GO:0008152(metabolic process)		GO:0000250(lanosterol synthase activity);GO:0016829(lyase activity);GO:0016853(isomerase activity)
N/A	Homo sapiens cDNA FLJ25488 fis, clone CBR00232.	259.648	273.709	1.05415	188.765	144.372	0.764825
ATP6V0E2L	ATPase, H+ transporting V0 subunit E2-like (rat)	139.465	428.343	3.07133	300.454	233.519	0.777221	GO:0006811(ion transport);GO:0015986(ATP synthesis coupled proton transport);GO:0015992(proton transport)	GO:0016020(membrane);GO:0016469(proton-transporting two-sector ATPase complex)	GO:0016787(hydrolase activity);GO:0046933(hydrogen ion transporting ATP synthase activity, rotational mechanism);GO:0046961(hydrogen ion transporting ATPase activity, rotational mechanism)
UBQLN4	ubiquilin 4	435.233	124.098	0.285131	570.668	465.127	0.815058	GO:0006464(protein modification process);GO:0008150(biological_process)	GO:0005634(nucleus);GO:0005737(cytoplasm);GO:0005783(endoplasmic reticulum);GO:0005789(endoplasmic reticulum membrane);GO:0005829(cytosol)	GO:0003674(molecular_function);GO:0016491(oxidoreductase activity);GO:0042802(identical protein binding)
ANKRD13B	ankyrin repeat domain 13B	130.128	427.367	3.2842	132.006	185.864	1.40799
PAF1	Paf1, RNA polymerase II associated factor, homolog (S. cerevisiae)	6097.05	2062.59	0.338293	4275.48	5147.14	1.20388
C1orf102	chromosome 1 open reading frame 102	242.716	498.54	2.054	281.189	233.409	0.830078	GO:0006810(transport)	GO:0016020(membrane)
NP	nucleoside phosphorylase	1391.81	414.772	0.298008	1302.25	1094.35	0.84035	GO:0006139(nucleobase, nucleoside, nucleotide and nucleic acid metabolic process);GO:0006304(DNA modification)		GO:0004731(purine-nucleoside phosphorylase activity)
PRPF31	PRP31 pre-mRNA processing factor 31 homolog (S. cerevisiae)	1108.08	1196	1.07935	1239.3	1205.46	0.97269	GO:0000351(assembly of spliceosomal tri-snRNP U4/U6.U5);GO:0000398(nuclear mRNA splicing, via spliceosome);GO:0008380(RNA splicing)	GO:0005634(nucleus);GO:0005681(spliceosome);GO:0015030(Cajal body);GO:0016607(nuclear speck);GO:0046540(U4/U6 x U5 tri-snRNP complex)	GO:0005515(protein binding);GO:0043021(ribonucleoprotein binding)
N/A	Homo sapiens cDNA FLJ25771 fis, clone TST06415.	225.621	197.284	0.874403	191.286	183.111	0.95726
MAGED2	melanoma antigen family D, 2	262.859	370.076	1.40788	406.243	592.162	1.45765
SLC39A13	solute carrier family 39 (zinc transporter), member 13	422.549	963.945	2.28126	576.126	764.591	1.32713	GO:0030001(metal ion transport)	GO:0016020(membrane)	GO:0046873(metal ion transporter activity)
LRRC27	leucine rich repeat containing 27	248.573	214.046	0.861098	148.434	182.334	1.22838			GO:0005515(protein binding)
PPAPDC1A	phosphatidic acid phosphatase type 2 domain containing 1A	168.024	1330.84	7.92054	222.878	235.704	1.05755
N/A	Homo sapiens cDNA FLJ25829 fis, clone TST08126.	117.71	110.815	0.941423	127.073	107.902	0.849139
N/A	Homo sapiens cDNA FLJ25861 fis, clone CBR01776.	211.728	321.657	1.5192	193.551	235.522	1.21685
ANKDD1A	ankyrin repeat and death domain containing 1A	207.285	295.49	1.42553	142.398	165.311	1.16091	GO:0007165(signal transduction)		GO:0005515(protein binding)
GHITM	growth hormone inducible transmembrane protein	2886.33	2092.33	0.724907	4511.61	4967.24	1.10099	GO:0008150(biological_process)	GO:0005739(mitochondrion);GO:0016020(membrane);GO:0016021(integral to membrane)	GO:0003674(molecular_function)
N/A	Homo sapiens cDNA FLJ25915 fis, clone CBR04830.	349.71	565.296	1.61647	353.364	257.777	0.729495
LGICZ1	ligand-gated ion channel, zinc activated 1	2213.5	1095.07	0.494724	1306.43	1792.97	1.37241	GO:0006811(ion transport);GO:0010043(response to zinc ion)	GO:0005624(membrane fraction);GO:0005886(plasma membrane);GO:0016021(integral to membrane);GO:0045211(postsynaptic membrane)	GO:0004872(receptor activity);GO:0005230(extracellular ligand-gated ion channel activity);GO:0008270(zinc ion binding)
GPR39	G protein-coupled receptor 39	715.57	442.988	0.619071	630.687	572.597	0.907895	GO:0007165(signal transduction);GO:0007186(G-protein coupled receptor protein signaling pathway)	GO:0005887(integral to plasma membrane);GO:0016020(membrane)	GO:0001584(rhodopsin-like receptor activity);GO:0004872(receptor activity)
LOC150763	hypothetical protein LOC150763	100.431	103.005	1.02563	131.482	127.512	0.96981	GO:0008152(metabolic process)		GO:0004366(glycerol-3-phosphate O-acyltransferase activity);GO:0008415(acyltransferase activity);GO:0016740(transferase activity)
N/A	Homo sapiens cDNA FLJ16370 fis, clone THYMU2040412.	234.227	388.608	1.6591	199.528	145.038	0.726905
BCL9L	B-cell CLL/lymphoma 9-like	4642.03	8049.96	1.73415	3059.03	6076.09	1.98628
LYPD1	LY6/PLAUR domain containing 1	760.32	1674.42	2.20226	953.801	991.375	1.03939		GO:0016020(membrane)	GO:0048503(GPI anchor binding)
N/A	Homo sapiens cDNA FLJ41057 fis, clone TESTI2009812.	441.448	307.129	0.695731	318.796	255.447	0.801286
KIAA1914	KIAA1914	1754.54	104.596	0.0596146	1472.86	1911.18	1.2976
NAT9	N-acetyltransferase 9	367.314	562.071	1.53022	536.626	738.865	1.37687	GO:0008152(metabolic process)	GO:0043234(protein complex)	GO:0008080(N-acetyltransferase activity);GO:0016740(transferase activity)
N/A	Homo sapiens cDNA FLJ41135 fis, clone BRACE2028970.	263.049	271.545	1.0323	146.48	240.052	1.6388
N/A	Homo sapiens cDNA FLJ41181 fis, clone BRACE2043248, highly similar to Human l(3)mbt protein homolog mRNA.	456.986	348.981	0.763659	613.294	521.586	0.850466
N/A	Homo sapiens cDNA FLJ41192 fis, clone BRACE2044949.	245.498	116.785	0.475707	221.544	222.177	1.00286
GCAT	glycine C-acetyltransferase (2-amino-3-ketobutyrate coenzyme A ligase)	252.463	296.799	1.17561	472.808	546.818	1.15653	GO:0006520(amino acid metabolic process);GO:0009058(biosynthetic process)	GO:0005739(mitochondrion)	GO:0008415(acyltransferase activity);GO:0008890(glycine C-acetyltransferase activity);GO:0016769(transferase activity, transferring nitrogenous groups);GO:0016874(ligase activity);GO:0030170(pyridoxal phosphate binding)
SPRN	shadow of prion protein homolog (zebrafish)	140.849	209.838	1.48981	120.562	215.839	1.79027
N/A	Homo sapiens cDNA FLJ41236 fis, clone BRAMY2031377.	113.57	658.062	5.79435	200.211	197.401	0.985968
N/A	Homo sapiens cDNA FLJ41237 fis, clone BRAMY2031442.	2536.96	4128.47	1.62732	1920.15	2376.68	1.23776
PPME1	protein phosphatase methylesterase 1	953.003	378.57	0.397239	1782.15	1267.67	0.711313	GO:0006482(protein amino acid demethylation)		GO:0004759(serine esterase activity);GO:0004864(protein phosphatase inhibitor activity);GO:0005515(protein binding);GO:0008601(protein phosphatase type 2A regulator activity);GO:0016787(hydrolase activity);GO:0016789(carboxylic ester hydrolase activity)
ZNF580	zinc finger protein 580	265.635	194.259	0.731303	264.737	129.156	0.487865	GO:0006350(transcription);GO:0006355(regulation of transcription, DNA-dependent)	GO:0005622(intracellular);GO:0005634(nucleus)	GO:0003677(DNA binding);GO:0008270(zinc ion binding);GO:0046872(metal ion binding)
MGC12760	hypothetical protein MGC12760	184.556	127.402	0.690316	144.028	130.724	0.907627
FLJ41352	FLJ41352 protein	1439.5	1260.51	0.875655	2148.05	1677.16	0.780781
EGLN3	egl nine homolog 3 (C. elegans)	344.065	181.202	0.526652	349.241	554.253	1.58702	GO:0006915(apoptosis);GO:0019538(protein metabolic process)	GO:0005634(nucleus)	GO:0005506(iron ion binding);GO:0005515(protein binding);GO:0016491(oxidoreductase activity);GO:0016702(oxidoreductase activity, acting on single donors with incorporation of molecular oxygen, incorporation of two atoms of oxygen);GO:0016706(oxidoreductas
N/A	Homo sapiens cDNA FLJ41363 fis, clone BRCAN2003746, highly similar to PHOSPHORYLASE B KINASE ALPHA REGULATORY CHAIN, SKELETAL MUSCLE ISOFORM.	399.743	125.329	0.313523	468.795	389.36	0.830556
N/A	Homo sapiens cDNA FLJ41367 fis, clone BRCAN2005436.	1787.25	2218.44	1.24126	1726.32	1901.46	1.10145
C1orf35	chromosome 1 open reading frame 35	349.24	222.691	0.637643	325.769	283.989	0.871752
DGKZ	diacylglycerol kinase, zeta 104kDa	270.391	200.074	0.739944	164.292	187.293	1.14	GO:0007205(protein kinase C activation);GO:0007242(intracellular signaling cascade)	GO:0005634(nucleus)	GO:0004143(diacylglycerol kinase activity);GO:0005515(protein binding);GO:0005524(ATP binding);GO:0008270(zinc ion binding);GO:0016740(transferase activity);GO:0019992(diacylglycerol binding);GO:0046872(metal ion binding)
RGS14	regulator of G-protein signalling 14	372.624	290.903	0.780686	372.881	452.614	1.21383	GO:0007165(signal transduction);GO:0008277(regulation of G-protein coupled receptor protein signaling pathway);GO:0009968(negative regulation of signal transduction)		GO:0005057(receptor signaling protein activity);GO:0005096(GTPase activator activity)
N/A	Homo sapiens cDNA FLJ41406 fis, clone BRHIP2000691.	189.933	413.569	2.17745	117.121	145.309	1.24067
ATP5J2	ATP synthase, H+ transporting, mitochondrial F0 complex, subunit F2	312.749	182.839	0.584619	193.348	232.585	1.20293	GO:0006754(ATP biosynthetic process);GO:0006811(ion transport);GO:0015992(proton transport)	GO:0005739(mitochondrion);GO:0005753(mitochondrial proton-transporting ATP synthase complex);GO:0045263(proton-transporting ATP synthase complex, coupling factor F(o))	GO:0015078(hydrogen ion transporter activity);GO:0046872(metal ion binding)
MBP	myelin basic protein	129.708	165.357	1.27484	109.096	115.429	1.05805	GO:0006955(immune response);GO:0007268(synaptic transmission);GO:0007417(central nervous system development);GO:0008366(axon ensheathment)		GO:0019911(structural constituent of myelin sheath)
N/A	Homo sapiens cDNA FLJ41483 fis, clone BRTHA2002808, highly similar to GAMMA-INTERFERON-INDUCIBLE PROTEIN IP-30 PRECURSOR.	2830.37	226.184	0.0799134	2668.61	2237.77	0.838553
C22orf18	chromosome 22 open reading frame 18	598.774	372.595	0.622263	432.041	522.502	1.20938		GO:0000775(chromosome, pericentric region);GO:0005634(nucleus);GO:0005694(chromosome)
N/A	Homo sapiens cDNA FLJ41497 fis, clone BRTHA2006075.	587.089	134.423	0.228965	612.685	497.004	0.811189
N/A	Homo sapiens cDNA FLJ41498 fis, clone BRTHA2006146.	777.18	1956.69	2.51768	674.149	668.632	0.991816
BCL7B	B-cell CLL/lymphoma 7B	624.062	339.309	0.543711	676.014	844.731	1.24958	GO:0008150(biological_process)	GO:0005575(cellular_component)	GO:0003779(actin binding)
N/A	Homo sapiens cDNA FLJ41508 fis, clone BRTHA2009846.	231.547	123.878	0.535001	355.1	185.697	0.522944
C14orf124	chromosome 14 open reading frame 124	667.875	470.753	0.704851	464.119	455.963	0.982427
N/A	Homo sapiens cDNA FLJ41521 fis, clone BRTHA2012980, moderately similar to INTERLEUKIN-13 RECEPTOR ALPHA-1 CHAIN PRECURSOR (IL-13R-ALPHA-1) (IL- 13RA-1).	255.318	141.454	0.55403	165.478	218.731	1.32181
NUDT8	nudix (nucleoside diphosphate linked moiety X)-type motif 8	230.111	152.259	0.661673	197.702	340.084	1.72019		GO:0005739(mitochondrion)	GO:0000287(magnesium ion binding);GO:0016787(hydrolase activity);GO:0030145(manganese ion binding)
FARP1	FERM, RhoGEF (ARHGEF) and pleckstrin domain protein 1 (chondrocyte-derived)	381.67	726.364	1.90312	149.766	249.18	1.66379	GO:0035023(regulation of Rho protein signal transduction)	GO:0005622(intracellular);GO:0005737(cytoplasm);GO:0005856(cytoskeleton);GO:0016020(membrane)	GO:0005085(guanyl-nucleotide exchange factor activity);GO:0005089(Rho guanyl-nucleotide exchange factor activity);GO:0005488(binding);GO:0008092(cytoskeletal protein binding)
N/A	Homo sapiens cDNA FLJ41611 fis, clone CTONG3002020.	123.337	122.264	0.991298	148.085	152.117	1.02723
N/A	Homo sapiens cDNA FLJ41621 fis, clone CTONG3008951.	321.16	363.467	1.13173	356.419	416.846	1.16954
CPSF3L	cleavage and polyadenylation specific factor 3-like	1695.46	1689.33	0.99639	1938.84	1522.55	0.785289	GO:0016180(snRNA processing)	GO:0005634(nucleus)	GO:0005515(protein binding);GO:0016787(hydrolase activity)
CKAP4	cytoskeleton-associated protein 4	3537.91	8931.43	2.52449	3659.85	4884.97	1.33474		GO:0005624(membrane fraction);GO:0005783(endoplasmic reticulum);GO:0016020(membrane);GO:0016021(integral to membrane)
N/A	Homo sapiens cDNA FLJ41710 fis, clone HLUNG2011041, weakly similar to Basic proline-rich peptide IB-8a.	231.187	134.888	0.583458	184.631	133.921	0.725343
N/A	Homo sapiens cDNA FLJ41797 fis, clone NHNPC2000877.	691.565	832.458	1.20373	436.643	551.809	1.26375
IER5L	immediate early response 5-like	167.532	300.788	1.79541	128.508	180.25	1.40264
NDEL1	nudE nuclear distribution gene E homolog like 1 (A. nidulans)	1323.94	825.65	0.623632	1672.96	1314.29	0.785609	GO:0006810(transport);GO:0007275(multicellular organismal development);GO:0007399(nervous system development);GO:0030154(cell differentiation)	GO:0005856(cytoskeleton);GO:0005874(microtubule)	GO:0005515(protein binding)
N/A	Homo sapiens cDNA FLJ41845 fis, clone NT2RI3003095.	671.124	732.942	1.09211	446.886	449.559	1.00598
C9orf25	chromosome 9 open reading frame 25	769.638	682.844	0.887228	1151.36	1096.1	0.952002
N/A	Homo sapiens cDNA FLJ41899 fis, clone OCBBF3000296.	816.848	143.751	0.175982	523.084	488.33	0.933559
N/A	Homo sapiens cDNA FLJ41900 fis, clone OCBBF3000483.	455.943	172.279	0.377852	450.119	677.591	1.50536
N/A	Homo sapiens cDNA FLJ41930 fis, clone PERIC2004379.	579.541	523.777	0.90378	410.415	579.565	1.41214
N/A	Homo sapiens cDNA FLJ41951 fis, clone PROST1000528.	303.48	366.964	1.20919	172.75	174.596	1.01069
N/A	Homo sapiens cDNA FLJ41974 fis, clone SKNMC2005772.	161.89	116.992	0.722664	441	227.055	0.514865
NDRG4	NDRG family member 4	120.078	162.517	1.35343	269.553	216.085	0.801643	GO:0006950(response to stress);GO:0007275(multicellular organismal development);GO:0016049(cell growth);GO:0030154(cell differentiation)	GO:0005737(cytoplasm)
N/A	Homo sapiens cDNA FLJ42017 fis, clone SPLEN2033153.	147.911	186.84	1.26319	166.822	168.842	1.0121
MDN1	MDN1, midasin homolog (yeast)	172.127	215.22	1.25035	138.107	157.204	1.13827	GO:0006457(protein folding);GO:0043254(regulation of protein complex assembly)	GO:0005634(nucleus)	GO:0000166(nucleotide binding);GO:0005524(ATP binding);GO:0016887(ATPase activity);GO:0051082(unfolded protein binding)
N/A	Homo sapiens cDNA FLJ42041 fis, clone SPLEN2040222.	3814.14	2119.08	0.555585	4781.84	4133.34	0.864382
N/A	Homo sapiens cDNA FLJ42049 fis, clone SPLEN2041720.	189.765	160.777	0.847245	296.108	287.726	0.97169
IL10RB	interleukin 10 receptor, beta	885.372	311.77	0.352134	1072.51	1164.23	1.08552	GO:0006954(inflammatory response);GO:0006955(immune response);GO:0007165(signal transduction);GO:0007596(blood coagulation)	GO:0005886(plasma membrane);GO:0016021(integral to membrane)	GO:0004872(receptor activity);GO:0004920(interleukin-10 receptor activity);GO:0005515(protein binding)
NPEPL1	aminopeptidase-like 1	122.22	427.524	3.49799	151.215	106.772	0.706091	GO:0006508(proteolysis);GO:0006886(intracellular protein transport)	GO:0005622(intracellular);GO:0016020(membrane)	GO:0004177(aminopeptidase activity);GO:0008233(peptidase activity);GO:0008270(zinc ion binding);GO:0008565(protein transporter activity);GO:0030145(manganese ion binding);GO:0046872(metal ion binding)
SH3BP2	SH3-domain binding protein 2	260.314	669.751	2.57286	129.657	190.458	1.46894	GO:0007242(intracellular signaling cascade)		GO:0005070(SH3/SH2 adaptor activity)
LOC340286	hypothetical protein LOC340286	185.303	241.349	1.30246	181.041	119.611	0.660688
N/A	Homo sapiens cDNA FLJ42153 fis, clone THYMU2003397.	530.119	271.874	0.512855	319.19	441.329	1.38265
N/A	Homo sapiens cDNA FLJ42161 fis, clone THYMU2005190.	195.369	128.957	0.660072	118.229	148.851	1.259
TIAF1	TGFB1-induced anti-apoptotic factor 1	168.289	673.455	4.00178	108.94	116.725	1.07147
N/A	Homo sapiens cDNA FLJ42172 fis, clone THYMU2029676.	205.523	682.975	3.3231	100.605	126.341	1.25581
N/A	Homo sapiens cDNA FLJ42187 fis, clone THYMU2032358.	1499.25	1454.88	0.970403	1108.35	756.589	0.682626
D2HGDH	D-2-hydroxyglutarate dehydrogenase	232.686	286.149	1.22977	262.976	179.839	0.683861
N/A	Homo sapiens cDNA FLJ42196 fis, clone THYMU2033816.	157.17	281.818	1.79307	264.899	293.084	1.1064
FLJ42200	FLJ42200 protein	1278.71	1494.01	1.16838	1017.66	1525.03	1.49857
N/A	Homo sapiens cDNA FLJ42204 fis, clone THYMU2035400.	180.251	138.179	0.76659	178.722	285.551	1.59774
N/A	Homo sapiens cDNA FLJ42223 fis, clone THYMU2039989.	180.587	237.793	1.31678	126.782	114.931	0.906526
N/A	Homo sapiens cDNA FLJ42275 fis, clone TLIVE2001828.	1248.81	773.298	0.619228	1155.11	1114.62	0.964949
CDC25B	cell division cycle 25B	14802.6	1719.87	0.116186	21582.2	20022.3	0.927724	GO:0000074(regulation of progression through cell cycle);GO:0000087(M phase of mitotic cell cycle);GO:0006470(protein amino acid dephosphorylation);GO:0007067(mitosis);GO:0008284(positive regulation of cell proliferation);GO:0051301(cell division)	GO:0005622(intracellular)	GO:0004725(protein tyrosine phosphatase activity);GO:0005515(protein binding);GO:0016787(hydrolase activity)
N/A	Homo sapiens cDNA FLJ42307 fis, clone TRACH2005066.	148.373	184.747	1.24516	142.326	151.775	1.06639
N/A	Homo sapiens cDNA FLJ42318 fis, clone TRACH2021398.	191.147	113.003	0.591185	279.198	237.544	0.85081
N/A	Homo sapiens cDNA FLJ42323 fis, clone TRACH2025344.	303.948	523.044	1.72084	195.325	209.416	1.07214
N/A	Homo sapiens cDNA FLJ42368 fis, clone UTERU2029953.	166.734	101.152	0.606668	137.075	142.476	1.0394
N/A	Homo sapiens cDNA FLJ42370 fis, clone UTERU2030280.	142.717	204.614	1.43371	194.977	168.848	0.865993
C11orf41	chromosome 11 open reading frame 41	136.824	202.864	1.48266	116.277	181.661	1.56231		GO:0016020(membrane);GO:0016021(integral to membrane)
N/A	Homo sapiens cDNA FLJ42427 fis, clone BLADE2004462.	188.909	311.404	1.64843	241.318	210.413	0.871931
N/A	Homo sapiens cDNA FLJ42516 fis, clone BRACE2047385.	283.772	121.821	0.42929	176.87	166.101	0.939114
N/A	Homo sapiens cDNA FLJ42519 fis, clone BRACE3000787.	207.806	711	3.42146	347.865	319.632	0.91884
LOC339047	hypothetical protein LOC339047	505.281	671.179	1.32833	668.341	726.172	1.08653	GO:0007218(neuropeptide signaling pathway)	GO:0016020(membrane);GO:0016021(integral to membrane)
KIAA1833	hypothetical protein KIAA1833	2194.62	2436.77	1.11034	2595.75	2185.99	0.842143
N/A	Homo sapiens cDNA FLJ42583 fis, clone BRACE3009090.	3331.49	3589.47	1.07744	3106.43	3786.39	1.21889
MEG3	maternally expressed 3	168.887	507.249	3.00349	180.173	145.927	0.809928
N/A	Homo sapiens cDNA FLJ42615 fis, clone BRACE3014231.	209.951	153.612	0.731656	129.776	178.021	1.37176
KIAA1875	KIAA1875	626.108	2129.27	3.4008	452.12	548.157	1.21242
SCOTIN	scotin	2295.29	4822.08	2.10086	2010.04	2548.02	1.26765	GO:0043123(positive regulation of I-kappaB kinase/NF-kappaB cascade)		GO:0003677(DNA binding);GO:0004871(signal transducer activity)
N/A	Homo sapiens cDNA FLJ42667 fis, clone BRAMY2020058.	595.494	301.418	0.506166	726.986	661.453	0.909857
N/A	Homo sapiens cDNA FLJ42676 fis, clone BRAMY2033116.	240.171	379.818	1.58145	263.175	169.232	0.643037
BCORL1	BCL6 co-repressor-like 1	495.492	834.835	1.68486	608.791	480.673	0.789553
N/A	Homo sapiens cDNA FLJ42761 fis, clone BRAWH3002574, highly similar to Calpain 2, large [catalytic] subunit precursor (EC 3.4.22.17).	2901.53	616.519	0.212481	2492.99	1753.83	0.703503
DKFZp667M2411	hypothetical protein DKFZp667M2411	631.526	589.472	0.93341	355.482	595.037	1.67389
N/A	Homo sapiens cDNA FLJ42793 fis, clone BRAWH3007726.	299.453	525.451	1.7547	352.696	329.58	0.93446
N/A	Homo sapiens cDNA FLJ42850 fis, clone BRHIP2005600.	156.958	224.195	1.42838	238.064	192.611	0.809074
CBWD2	COBW domain containing 2	352.289	105.29	0.298873	423.843	411.729	0.971419			GO:0005515(protein binding)
SH2D5	SH2 domain containing 5	607.813	360.364	0.592886	579.849	742.428	1.28038	GO:0007242(intracellular signaling cascade)
N/A	Homo sapiens cDNA FLJ42905 fis, clone BRHIP3015751.	231.819	231.245	0.997525	225.36	290.838	1.29055
TNKS1BP1	tankyrase 1 binding protein 1, 182kDa	624.51	160.779	0.257449	740.12	766.817	1.03607	GO:0007004(telomere maintenance via telomerase)	GO:0005634(nucleus);GO:0005694(chromosome);GO:0005724(nuclear telomeric heterochromatin);GO:0005737(cytoplasm)	GO:0019899(enzyme binding);GO:0030506(ankyrin binding)
N/A	Homo sapiens cDNA FLJ42918 fis, clone BRHIP3027137, highly similar to 10-formyltetrahydrofolate dehydrogenase (EC 1.5.1.6).	807.976	427.367	0.528936	649.153	303.48	0.467501
FLJ42117	FLJ42117 protein	216.835	247.307	1.14053	205.169	296.63	1.44578
N/A	Homo sapiens cDNA FLJ42958 fis, clone BRSTN2010750.	264.926	126.081	0.475912	137.144	216.235	1.5767
N/A	Homo sapiens cDNA FLJ42970 fis, clone BRSTN2017110.	470.274	579.24	1.23171	333.476	487.903	1.46308
N/A	Homo sapiens cDNA FLJ42978 fis, clone BRTHA2004821.	411.787	456.783	1.10927	678.059	429.537	0.633481
WIPI2	WD repeat domain, phosphoinositide interacting 2	1114.08	1463.07	1.31325	1266.67	1302.36	1.02818		GO:0043234(protein complex)
N/A	Homo sapiens cDNA FLJ42992 fis, clone BRTHA2010608.	148.655	525.685	3.53627	121.442	146.108	1.20311
ELAC2	elaC homolog 2 (E. coli)	1466.6	1291.44	0.880565	1741.09	1610.57	0.925038	GO:0008033(tRNA processing)	GO:0005634(nucleus)	GO:0004519(endonuclease activity);GO:0005515(protein binding);GO:0008270(zinc ion binding);GO:0016787(hydrolase activity);GO:0046872(metal ion binding)
[truncated: 20,105 more rows]
